# Supplementary material for: Late Quaternary dynamics of Arctic biota from ancient environmental genomics
Source: Nature. 2021 Oct 20;600(7887):86–92. doi: 10.1038/s41586-021-04016-x (PMC8636272; doi:10.1038/s41586-021-04016-x)
Supplement: Site description — An Excel table covering the site metadata for all 74 eDNA sampling sites. [file 41586_2021_4016_MOESM3_ESM.xlsx]

## Sheet: sheet1
Site ID	Region	Site	Site abbreviation	Lat. (˚)	Long. (˚)	Sedimentological context	Chronology	Age-depth modeling	Reference(s)
1	North Atlantic	Dovre 2006, Norway	06D1	62.3832	9.67416	Lake Topptjønna is a small lake ( 4.2 ha) with a catchment of 45 ha. It is situated within the upper low-alpine zone with lichen-dominated dwarf-shrub tundra including Empetrum, Vaccinium spp., and Betula nana. The sediment sequences consist of one basal loosely consolidated minerogenic part (LOI <2%) and one upper organic part (LOI between 4% and 25%)	The upper organic part was used in this study. Terrestrial plant remains were radiocarbon dated (n=6), giving an age frame between 3.8 and 12.5 cal ka BP. In the organic sediments (LOI >2%), ages are similar to the early Holocene such of adjacent sites.	TRUE	SI Ref. 1
2	North Atlantic	Endlettvatnet, Andøya, Norway	ANL	69.2544	16.06	A lake sediment core recovered from the southwest end of Lake Endletvatn, with a continuous lacustrine sedimentary records since deglaciation of the area.	Terrestrial plant remains and bulk sediments were radiocarbon dated (n=31), giving an age frame from 22.6 to 8.3 cal ka BP.	TRUE	This paper; SI Ref. 2
3	North Atlantic	Varanger, Norway	VA	70.3167	30.0167	Four soil samples underlying modern vegetation on the Varanger Peninsula.	Organic remains in the soil samples were radiacarbon dated (n=4), all giving very young ages around 0.12 cal ka BP.	FALSE	This paper; SI Ref. 3
4	North Atlantic	Cape Svyatoi, Kola Peninsula, NW Russia	CAS	68.1478	39.7587	One of a series sites from a privious study. Permafrost samples were obtained from one dug pit and from six cores drilled along approximately 1200 km of the Arctic coast, in a tundra zone with continuous permafrost. The seasonal thawing zone was within the top 0.3-0.5m, with no water infiltration or water-bearing horizons. The samples were fine dispersed sandy-loam and loamy lacustrine-alluvial s…	One sample was indirectly dated by means of biostratigraphic analysis of collared lemming taxonomy, indicating an rough age of 300 to 400 ka BP. The sample was used in this study as an age control for the 50+ ka BP group.	FALSE	SI Ref. 4
5	Northwest and central Siberia	Garchi Site， Komi, NW Russia	GAS	59.0667	56.1167	Exposed sediment in the cliff along the Kama Reservoir. One sample was used in this study.	A combination of OSL dating (n=11) and radiocarbon dating (n=1) give an age frame between 200 to 30 (cal) ka BP. The sample used in this study was OSL dated to 37 ka BP.	FALSE	SI Ref. 5
6	Northwest and central Siberia	Zaozer'e Site, Komi, NW Russia	ZAS	58.15	56.9333	A silt succession in the south bank of the Chusovaya River, interpreted as an aeolian deposit. The lower 1-2 m of the silt is crudely stratified with some thin and irregular strings of humified organic material. Three subsamples were used in this study.	A combination of OSL dating (n=14) and radiocarbon dating (n=10) give an age frame between 100 to 34 (cal) ka BP.	FALSE	SI Ref. 5
7	Northwest and central Siberia	Yuribei River, Yugra, NW Russia	YUB	60.6009	71.9263	Permafrost samples taken from the high right bank of Yuribei River. Samples originated from sandy sediments with visible remains of plants, taken at different height of the river bluff.	Plants macrofossils and bulk sediments were radiocarbon dated (n=3) and give an age frame between 48.8 to 12.2 cal ka BP.	TRUE	This paper
8	Northwest and central Siberia	Marita River 1, Yamal Peninsula, Russia	MarR1	68.6557	71.9225	Permafrost samples taken from the top of river bluff of Marita River. Samples originated from sandy-clayey sediments.	Bulk sediments were radiocarbon dated (n=3) and yielded 23.9 cal ka BP at the top of the profile (1.44 m to the ground), 27.4 cal ka BP in the middle (1.71 m to the ground), and 26.5 cal ka BP at the bottom (1.87 m to the ground). A linear model was therefore built based on the top and bottom age to estimate the ages of undated samples in the profile.	TRUE	This paper
9	Northwest and central Siberia	Marita River 2, Yamal Peninsula, Russia	MarR2	68.6565	71.9661	A site c. 1 km away from the MarR1 site. Samples originated from sandy-clayey sediments with visible plant remains. Permafrost samples were taken from the top of the river bluff.	Plants macrofossils and bulk sediments were radiocarbon dated (n=4) and give ages between 41.4 and 29.8 cal ka BP.	TRUE	This paper
10	Northwest and central Siberia	Malay Kheta 2, Yenissei River, Russia	MK2	69.7397	84.8181	A 21 m high section exposing laminated clayey silt and sand with organics and numerous fresh-water molluscs (unit I), interpreted as flood-plain alluvium. Above is a loess-like coarse silt with seams and patches of mossy peat (Unit II; aeolian sediments), and topped by a thick diamict (unit III).	The unit I fluvial sediments were dated by OSL (n=3) and yielded between 99 and 112 ka (non-finite radiocarbon ages); even though younger than the Eemian interval (MIS 5e), the sediments are regarded as Eemian in age (117-130 ka). The aeolian sediments (unit II) were OSL-dated (n=3) to between 79 and 98 ka, i.e. Early Weichselian in age (MIS 5b-d). Two samples were used in this study as age contr…	FALSE	SI Ref. 6
11	Northwest and central Siberia	Poloi 1 , Yenisei River, Russia	PO1	66.8719	86.6269	River-cut section (c. 25 m high) along the Yenisei River. Section exposes two units of cross-bedded sand with a fluvial origin, interbedded with a glacial diamict (till), and topped with aeolian sand.	The upper fluvial unit was dated by OSL (n=2) to c. 50 ka BP, while the aeolian sand was OSL dated (n=4) to between 54 and 27 ka; all ages are thus within MIS 3 with transition into MIS 2.	FALSE	SI Ref. 7
12	Northwest and central Siberia	Poloi 2, Yenisei River, Russia	PO2	66.7267	86.6391	River-cut section (c. 35 m high) along the Yenisei River exposing two units of cross-bedded sand with a fluvial origin, interbedded with a glacial diamict (till), and topped with aeolian sand.	The upper fluvial unit was dated by OSL (n=7) to between 58 and 42 ka BP while the aeolian sand is OSL dated (n=4) to between 41 to 46 ka BP. Plant remains were dated by radiocarbon (n=3), yielding ages from 45.0 to 41.9 cal ka BP. All ages are thus within MIS 3.	FALSE	This paper; SI Ref. 7
13	Northwest and central Siberia	Ice Hill 4, Yenisei River, Russia	IH4	66.758	86.6804	River-cut section along the Yenisei River exposing debris-foliated glacier ice (>60 ka) and glacial diamict (till), overlain by a succession of lacustrine silt and clay.	Buried glacier ice and meltout till of MIS 4 or older age with glaciolacustrine sediments deposited drung deglaciation. One overlying lacustrine sample was used in this sduty and radiocarbon dated to 25.9 cal ka BP.	FALSE	Sediments used are unpublished material; main site described in SI Ref. 8
14	Northwest and central Siberia	Luktakh River, site 10, Taimyr Peninsula, Russia	LUR10	73.1565	93.4072	A 14 m high river section, the lower part (c. 10 m) exposing ripple and planar parallel-laminated sand with numerous erosional trough unconformities, interpreted as fluvial point-bar deposits, while the upper part (c. 4 m) is very well-sorted planar parallel-laminated medium sand, interpreted as an aeolian deposit. There is a spectacular occurrence of upright standing Larix tree trunks at c. 8-9 …	The fluvial sediments succession was dated by OSL (n=2) and radiocarbon (n=2) to between 5.2 and 3.9 (cal) ka BP (Holocene Northgrippian to Meghalayan), while the overlying aeolian deposits goes into recent time as suggested both from radiocarbon age of macrofossils (175 cal yr BP) and sand OSL age (87 yr BP) close to the top of the deposit. The Larix horizon coincide with the radiocarbon date at…	FALSE	This paper; SI Ref. 9
15	Northwest and central Siberia	Logata River, site 3, Taimyr Peninsula, Russia	LoR3	73.3504	96.9746	Up to a 25 m thick, complex, river-cut sediment succession, exposing till (unit B) and glaciomarine sediments (unit C) at the base. These are overlain by planar and trough cross-laminated, as well as ripple laminated sand, rich in organic remains (unit D), interpreted as a fluvial point-bar deposit. The river section is topped by an ice-complex sediment succession with organic-rich silt and fine …	Units B and C are from an Early Weichselian glaciation/deglaciation (MIS 5d-b). Unit D point-bar sediments are dated with OSL (n=4) to between 57 and 48 ka BP, supported by five non-fine radiocarbon ages >48 ka and one finite radiocarbon age at 48 cal ka BP, i.e. Middle Weichselian (MIS 3). The ice-complex sediments (unit E) used in this study were radiocarbon dated (n=3) on plant macrofossils to…	FALSE	SI Ref. 9, 10
16	Northwest and central Siberia	Lake Taimyr, Taimyr River delta, Taimyr Peninsula, Russia	UTRD4	74.2664	99.8264	The upper ~5 m of 7-9 m high baydjarakh bluffs in ice-complex sediments; the exposed sediment form a stacked succession of silt-soaked moss beds, interbedded with massive to weakly laminated silt. Silt beds are rich in wood fragments and other plant detritus. Sediment succession built up from aeolian, over-land run-off and lacustrine sources over ice-wedge polygonal surfaces.	Radiocarbon ages on plant macrofossils (n=11) give a depositional frame between 27.6 and 20.7 cal ka BP.	FALSE	SI Ref. 11
17	Northwest and central Siberia	Ovrazhny Peninsula, Lake Engelgarth, Taimyr Peninsula, Russia	OVR	74.1464	100.126	The upper ~4 m of 7-10 m high baydjarakh bluffs in ice-complex sediments; the exposed sediment form a stacked succession of silt-soaked moss beds, interbedded with massive organic debris-rich beds of silt. Sediment succession built up from aeolian, over-land run-off and lacustrine sources over ice-wedge polygonal surfaces.	Radiocarbon ages on plant macrofossils (n=8) give a depositional frame older than 34.8 cal ka BP.	FALSE	SI Ref. 11, 12
18	Northwest and central Siberia	Bol'shaya Balaknya River, site 1, Taimyr Peninsula, Russia	BBR1	72.5397	100.431	A 5.5 m high river section exposing laminated sand and silt, interbedded with peat; sediment succession interpreted as fluvial point-bar deposits. River beach littered with bones of mammoth, bison, muskox.	Basal part dated to 16.5 ka with OSL; organic remains (peat and wood) were radiocarbon dated to 9.6 (+2.8 m) and 9.1 (+3.5 m) cal ka BP.	FALSE	SI Ref. 9
19	Northwest and central Siberia	Lake Taimyr, Cape Sabler, site 1, Taimyr Peninsula, Russia	CS1	74.5477	100.536	Up to 25 m high baydjarakh bluffs in ice-complex sediments; the exposed sediment form a stacked succession of predominantly horizontally laminated to massive silt rich in organic detritus (moss stems, small twigs, seeds, leaves), at occasion interbedded with fine sand. A characteristic feature is also massive silt with a very high content of moss, often grading into silt-soaked moss peat. Sedimen…	Radiocarbon ages on plant macrofossils (n=32) give a depositional frame between 38.0 and 20.0 cal ka BP; the sample used in this study was directly dated to 36.4 cal ka BP.	FALSE	SI Ref. 11, 12, 13
20	Northwest and central Siberia	Lake Taimyr, Taimyr Peninsula, Russia	TLH1	74.6408	100.731	Holocene bedded silt sedimentary profile.	Six samples dated by radiocarbon on plant macrofossils, giving an age frame between 7.1 and 0.3 cal ka BP.	FALSE	This paper; SI Ref. 14
21	Northwest and central Siberia	Lake Taimyr, Federov Island, Taimyr Peninsula, Russia	FI	74.6225	100.828	The upper 4 m of an ~15 m high shore bluff exposing a stacked succession of planar parallel-laminated to vaguely laminated coarse silt and fine sand, most beds rich in small wood fragments and other organic detritus. Most sediment is interpreted to have an aeolian origin.	Radiocarbon ages on plant macrofossils (n=8) give a depositional frame between 13.4 and 12.3 cal ka BP, and one in the bottom to 21.8 cal ka BP.	FALSE	SI Ref. 11, 12
22	Northwest and central Siberia	Bol'shaya Balaknya River, site 6, Taimyr Peninsula, Russia	BBR6	73.5262	101.008	A 27 m high river section exposing interbedded sand, silt and clay with an abundant mollusc and foraminifera fauna (20.5 m; unit A), interpreted as deposited in an ice-proximal grading into an ice-distal environment. The marine sediments are overlain by fluvial sand with megafauna (mammoth) remains, interpreted as fluvial deposits (>6 m; unit B).	Unit A molluscs all yield non-finite radiocarbon ages (n=6), while OSL ages on unit A sediment yield 83, 92 and 77 ka BP (Early Weichselian; MIS 5c-b), supported by one ESR age on mollusc shell (89 ka). Overlying unit B sediment are of Middle Weichselian age (OSL ages of 50 and 39 ka, and non-finite radiocarbon age on a mammoth tusk (>48 ka) (MIS 3). One sample was used in this study as a age con…	FALSE	SI Ref. 9, 10
23	Northwest and central Siberia	Bol'shaya Balaknya River, site 7, Taimyr Peninsula, Russia	BBR7	73.5168	101.009	A 3 m high river section exposing laminated silt and sand, interbedded with thin sand beds with content of organic matter. The sediment succession is interpreted as fluvial in origin.	Radiocarbon ages on wood and plant macrofossils (n= 7) give an age frame between 7.9 and 7.4 cal ka BP within the fluvial sediment succession.	TRUE	SI Ref. 9, 10
24	Northwest and central Siberia	Baskura Peninsula, Lake Taimyr, Taimyr Peninsula, Russia	BAP	74.4936	101.276	The upper ~10 m of 15-20 m high baydjarakh bluffs in ice-complex sediments; the exposed sediment form a stacked succession of horizontally laminated coarse silt to sandy silt with a moderate occurrence of wood fragments and other plant detritus. Sediment succession built up from aeolian, over-land run-off and lacustrine sources over ice-wedge polygonal surfaces.	Radiocarbon ages on plant macrofossils (n=21) give a depositional frame between 36.2 and 23.1 cal ka BP.	FALSE	SI Ref. 11, 12
25	Northwest and central Siberia	Lake Tvyordoe, Bolshevik Island, Kara Sea, Russia	LT	79.2453	101.815	An ~2.5 m lake core consisting of silty clay with varying amounts of plant detritus though the succession. Uppermost part form a hiatus due to bottom freezing of the lake.	Radiocarbon ages on plant macrofossils (n= 8) give an age frame between 24.1 and 3.9 cal ka BP, indicating ice-free conditions and continuous limnic deposition from the LGM (MIS 2) and into the Upper Holocene.	TRUE	SI Ref. 15
26	Northwest and central Siberia	Bol'shaya Balaknya River, site 9, Taimyr Peninsula, Russia	BBR9	73.6481	102.018	A 20 m high river section of which only the upper 5 m was investigated, exposing an ice-complex sediment succession with organic-rich silt and fine sand with syngenetic horizontal layers of ice and vertical ice wedges.	Radiocarbon ages (n=11) on wood fragments (twigs) range between 18.7 and 7.2 cal ka BP (MIS 2 and into the Holocene).	TRUE	This paper; SI Ref. 9
27	Northwest and central Siberia	Bol'shaya Balaknya River, site 10, Taimyr Peninsula, Russia	BBR10	73.6481	102.108	A 20 m high river section of which only the upper 4 m was investigated, exposing an ice-complex sediment succession with organic-rich silt and fine sand.	Radiocarbon ages (n=5) on wood fragments (twigs) range between 17.5 and 15.4 cal ka BP (MIS 2).	FALSE	This paper; SI Ref. 9
28	Northwest and central Siberia	Bol'shaya Balaknya, site 5, Taimyr Peninsula, Russia	BBS5	73.6529	102.121	A 5.5 m high river section exposing lacustrine sandy clay in the lower part (2.7 m), with an erosional unconformity to overlying laminated sand with lenses of peat and clay (fluvial deposit).	OSL dating (n=3) on the lower lacustrine sediments are between 45 and 57 ka BP, which is supported with one radiocarbon age in the uppermost part of the unit at 36.5 cal ka BP (MIS 3) and 5 radiocarbon age in between all older than 41.9 cal ka BP. The overlying fluvial sand yield 3 radiocarbon ages ranging from 17.2 to 18.4 cal ka BP, with a OSL age on top to 1.9 ka BP. All 9 DNA samples were dir…	FALSE	This paper; SI Ref. 16
29	Northwest and central Siberia	Bol'shaya Balaknya, site 6, Taimyr Peninsula, Russia	BBS6	73.6989	102.197	A 5 m high river section exposing lacustrine sandy clay in the lower part (2 m), with and erosional unconformity to overlying laminated sand with lenses of peat and clay (fluvial deposit).	Three samples used in this study were all directly radiocarbon dated, and yielded the lower lacustrine sediments ranging between 50.0 and 31.5 cal ka BP, and one overlying fluvial sand sample around 2.1 cal ka BP.	FALSE	This paper; SI Ref. 16
30	Northwest and central Siberia	Khatanga site 1, Taimyr Peninsula, Russia	KS1	72.0967	102.328	An c. 5 m high river section, showing laminated silt and sand with Larix trunks standing in upright position; interpreted as fluvial sediment.	Five samples from depth of 0.9-4 m were used in this study. OSL datings (n=5) at base and top give ages between 6.7 and 3.3 ka BP (Holocene). A linear model was built to estimate the ages of the 3 samples in between.	TRUE	SI Ref. 16
31	Northwest and central Siberia	Khatanga site 2, Taimyr Peninsula, Russia	KS2	72.0886	102.287	An c. 5 m high river section, exposing laminated silt and sand, with the upper 1.4 m exposing alternating beds of peat and clay beds with Larix trunks standing in upright position; interpreted as fluvial sediment.	Two subsamples from the the upper 1.4 m used in this study were OSL dated (n=3), giving ages of 1.2 and 1.4 ka BP, respectivelly (Holocene).	FALSE	SI Ref. 16
32	Northeast Siberia	Dolgoe Ozero, Lena River, Russia	DO	71.8667	127.067	A lake core drilled approximately 70 km northwest of Tiksi Bay on the west bank of the Lena River, about 50 km upstream of its delta. The active layer is c. 20-30 cm deep. Ten samples from 124.5 to 219 cm were subsampled for this study.	Radiocarbon on aquctic moss and wood (n=9) yielded an age frame between 14.2 to 1.7 cal ka BP, supported by 3 more OSL dates.	TRUE	This paper; SI Ref. 17
33	Northeast Siberia	Cape Bykovskii, Lena River, Russia	CAB	71.6667	129.5	See above, same batch with site CAS (NO. 4).	One sample dated by radiocarbon gives 22.9 cal ka BP.	FALSE	SI Ref. 4
34	Northeast Siberia	Buor Kaya 1, Yana Bay, Russia	BK1	71.9062	132.786	Thermokarst lake sediments	Radiocarbon datings (n=7) on all subsamples give an age frame from 15.3 to 5.3 cal ka BP.	FALSE	This paper
35	Northeast Siberia	Buor Kaya 2, Yana Bay, Russia	BK2	72.0028	132.834	Thermokarst lake sediments	Radiocarbon datings (n=5) on all subsamples give an age frame from 11.2 to 0.6 cal ka BP, and with a base sample dated to 50.0 ka BP.	FALSE	This paper
36	Northeast Siberia	Buor Kaya 3, Yana Bay, Rusia	BK3	71.9056	132.785	Thermokarst lake sediments	Radiocarbon datings (n=4) on all subsamples give an age frame from 7.7 to 6.7 cal ka BP.	FALSE	This paper
37	Northeast Siberia	Chukochia River, Kolyma, Russia	CHR	69.4833	156.983	See above, same batch with site CAS (NO. 4).	One icy complex sample infered by its depth to Late Pleistocene (20-30 ka BP), and the median (25 ka BP) was assigned to it.	FALSE	SI Ref. 4
38	Northeast Siberia	Kon’kovaya, Kolyma, Russia	KK	69.3833	158.467	See above, same batch with site CAS (NO. 4).	One sample dataed by radiocarbon gives 12.3 cal ka BP.	FALSE	SI Ref. 4
39	Northeast Siberia	Duvanny Yar, Kolyma, Russia	DY	68.6667	159.083	A bluff (c. 40 m height in a set of sections) exposes multiple remnants of yedoma sediment (silts and fine sand of the "ice complex") along the lower Kolyma River. Samples used in this study come from yedoma remnant 7E. There is likely a hiatus at the top of the section from post-glacial thaw. This sequence represents an aggrading vegetated land surface (there are many plant rootlets and fine org…	Age frame was determined by radiocarbon dating on terrestrial plant remains and organic remains (peat and wood, n=102). There are 48 pre-Holocene radiocarbon ages and 3 OSL ages in the age profile. Many of the radiocarbon ages obtained lower in the section are non-finite. The age profile indicates that silt deposition occurred from >50 cal ka BP to modern ages. All subsamples used in this study w…	FALSE	This paper; SI Ref. 14, 18
40	Northeast Siberia	Plakhin Jar, Kolyma, Russia	PJ	68.6667	160.833	See above, same batch with site CAS (NO. 4).	One surface sample was used in this study.	FALSE	SI Ref. 4
41	Northeast Siberia	Pleistocene Park, Kolyma, Russia	PP	68.4992	162.407	A 13.25 m height permofrost profile, with a transition at c. 7.9 m from the lower silt section to the upper sandy section. A hiatus likely happened between the two sections.	Subsamples were taken from 1.2 m to 13.2 m. Radiocarbon datings on bulk sediments (n=2) of the lower section give 43.9 cal ka BP at 13.2 m, and 40.9 cal ka BP at 10.1 m. A linear model was built based on these 2 ages to estimate the ages of the other 3 subsamples in the lower section. Radiocarbon datings on plant macrofossils (n=3) of the upper section giving a age frame between 9.9 and 6.2 cal k…	TRUE	This paper
42	Northeast Siberia	Maine River P1, Chukotka, Russia	MR1	64.2833	171.25	A 1 km long river bluff, exposing at the base sandy fluvial sediment, on top of which are ≥20 m of laminated silt and sand and varying amounts of organic derbris and interbedded peat layers. Sediment successions are rich in syngenetic ground ice, i.e. typical Yedoma sediment. Exposed section (MR 1-6) varies in height. section MR2 has the highest exposing with c. 17 m of sediment.	Organic remains from the section were radiocarbon dated (n=6) and give ages from >50 to 38.5 cal ka BP. Four samples used in this study were all directly dated.	FALSE	This paper; SI Ref. 19
43	Northeast Siberia	Maine River P2, Chukotka, Russia	MR2	64.2833	171.25	See above for site MR1.	Organic remains from the section were radiocarbon dated (n=30) to between c. 43.3 and 23.9 cal ka BP. Yedoma sediment succession thus spans MIS 3 into MIS 2.	FALSE	This paper; SI Ref. 19
44	Northeast Siberia	Maine River P3, Chukotka, Russia	MR3	64.2833	171.25	See above for site MR1.	Organic remains from the section were radiocarbon dated (n=8) and all give around 24 cal ka BP.	FALSE	This paper; SI Ref. 19
45	Northeast Siberia	Maine River P4,Chukotka, Russia	MR4	64.2833	171.25	See above for site MR1.	One sample used in this study was radiocarbon dated to 36.9 cal ka BP.	FALSE	This paper; SI Ref. 19
46	Northeast Siberia	Maine River P5, Chukotka, Russia	MR5	64.2833	171.25	See above for site MR1.	Organic remains from the section were radiocarbon dated (n=2) to 44.1 and 41.5 cal ka BP.	FALSE	This paper; SI Ref. 19
47	Northeast Siberia	Maine River P6, Chukotka, Russia	MR6	64.2833	171.25	See above for site MR1.	Organic remains from the 2 samples used in this study were radiocarbon dated (n=3) to 20.2 and 19.1 cal ka BP.	FALSE	This paper; SI Ref. 19
48	Northeast Siberia	Anadyr Coast, Chukotka, Russia	AC	64.7352	177.307	Peat sedimentary profile	Four samples were radiocarbon dated, giving an age frame between 16.9 to 8.1 cal ka BP.	FALSE	This paper; SI Ref. 14
49	North America	Purgatory Site, Alaska, USA	PS	66.2333	-148.267	A 60 cm depth profile exposing loess sediment and paleosoil horizons.	Terrestrial plant remains from different depth were radiocarbon dated (n=5), all giving 12.3-12.8 cal ka BP. The mean (12.5 ka BP) of these 5 ages was therfore assigned to undated samples within the section. OSL datings on the top 2 samples yielded 10.6 and 8.4 ka BP.	FALSE	This paper; SI Ref. 14
50	North America	Stevens Village 1, Alaska, USA	SV1	65.9833	-148.95	An c. 14 m high river-cut section along the Yukon River, exposing c. 3 m of fluvial cross-bedded sand, overlain by c. 12 m of locally derived aeolian loess, the latter interbedded with ≥7 buried paleosoils; no ground ice.	Organic remains (aeolian sediment) were radiocarbon dated (n=7) to between 11.6 and 7.9 cal ka BP, i.e. early Holocene.	TRUE	This paper; SI Ref. 20
51	North America	Stevens Village 2, Alaska, USA	SV2	65.9833	-148.95	See above, SV1	Organic remains (aeolian sediment) were radiocarbon dated (n=8) to between 11.7 and 7.9 cal ka BP, i.e. early Holocene.	FALSE	This paper; SI Ref. 20
52	North America	AMR-00196, Alaska, USA	AMR	67.7438	-156.192	Archaeological site deposits from a buried, but relatively shallow (<100 cm deep) yet perenially frozen context. Aeolian deposition of silt with interbedded organic rich (peat) layers. Lithic artifacts present throughout. Good preservation of faunal (skeletal) material. Three samples were used in this study.	Radiocarbon ages (n=4) on terrestrial mammal bones and charcoal yield ages ranging from 7.5 to 4.6 cal ka BP.	FALSE	This paper
53	North America	Richard's Blade Site, Alaska, USA	RBS	68.3535	-158.887	Thick buried (30 cm) organic horizon that is approximately 2 m wide by 3 m long. Two samples were used in this study.	Radiocarbon dates (n=2) on charcoal samples all give c. 9.1 cal ka BP.	FALSE	This paper
54	North America	Zagoskin Lake, Alaska, USA	ZL	63.471	-162.053	A 15.2 m lake sedimentary core obtained from Zagoskin Lake, St. Michael Island in Norton Sound, western Alaska	Bulk sediment samples were dated by radiocarbon (n=12), yielding an age frame of 36.7 to 5.3 cal ka BP.	TRUE	This paper; SI Ref. 14
55	North America	Tuluaq Hill, Alaska, USA	TH	68.1934	-162.58	Archaeological site deposits consisting of gravelly silt, resulting from colluvial and eoilian processes. Not perenially frozen. No preservation of organic (bone, antler, etc.) artifacts.	Radiocarbon dated charcoal samples (n=4) all yielded ages around 13.0 cal ka BP.	FALSE	This paper
56	North America	Quartz Creek, Yukon, USA	QC	60.9853	-130.501	Silt profile with loess and related deposits	Terrestrial plant remains were radiocarbon dated (n=11), yielding ages from 36.5 to 23.7 cal ka BP. One surface sample was radiocarbon dated to modern age.	FALSE	This paper; SI Ref. 14
57	North America	Ross Mine, Yukon, Canada	RS	63.69	-138.58	A peat profile consists 3 uits. Two samples from top section of the bottom unit (U1) and 8 samples from the top unit (U3) were subsampled for this study.	Terrestrial plant remains were radiocarbon dated (n=5). The top section of U1 was dated to 15.3 cal ka BP. Four datings from U3 give an age frame between 9.5-8.0 cal ka BP.	TRUE	This paper; SI Ref. 14
58	North America	Christie Mine, Yukon, Canada	CM	63.67	-138.642	Organic-rich and sandy sedimentary profile	Terrestrial plant remains and bulk sediment samples in the profile were radiocarbon dated (n=45), of which mostly yielded non-finite ages. Cosidering the reletive positions towards the Sheep Creek tephra (SCt 190 ± 20 ka BP) and Dominion Creek tephra (c. 174 ka BP), we assigned >50 ka BP to all samples within above 5 m to the SCt. Two samples in the top of the section were radiocarbon dated to 41…	FALSE	This paper; SI Ref. 21, 22
59	North America	Gold Run, Yukon, Canada	GR	63.6833	-138.6	Organic-rich silt and peat "ice complex" sedimentary profile associated with the Gold Run tephra.	Terrestrial plant remains were radiocarbon dated (n=3) and 2 of them give non-finite ages. With the reletive position towards the Gold Run tephra (GRt, 740 ± 60 ka BP), we assigned 50+ ka BP the sample used in this study. Ground surface samples within a 80 m radius area were also collected.	FALSE	This paper; SI Ref. 23
60	North America	Thistle Creek, Yukon, Canada	TC	63.0972	-139.539	Dry permofrost profile with interglacial organic unit associated with the Gold Run tephra.	Four samples were attempted to be dated by radiocarbon, of whoich 3 give non-finite ages. With considering the reletive postision towards the Old Crow tephra (Oct, c. 124 ± 10 ka BP), we assigned 50+ ka BP to the sample used in this study.	FALSE	This paper; SI Ref. 24
61	North America	Goldbottom Site, Yukon, Canada	GS	63.9333	-138.967	Silt and organic sedimentary profile with loess and related deposits. Subsamples were taken below and above the Dawson tephra (24-25 14C kyr BP).	All subsamples were directly radocarbon dated (n=19) on the terrestrial plant remains or as bulk sample dating, giving an age frame between 34.0 and 23.2 cal ka BP.	FALSE	This paper; SI Ref. 25
62	North America	Nationalpark, Yukon, Canada	NP	60.5789	-139.005	Soil underlying modern vegetation	Two soil samples were radiocarbon dated and yielded modern ages.	FALSE	This paper
63	North Atlantic	Baffin Island, Canada	BS	67.6092	-76.2451	A 1.85 m depth profile with top 1.75 m as Algal gyttja and buttom 0.1 m as sand. Part of the core (0.17-1.41 m) was subsampled for this study.	Organic remains were radiocarbon dated, yielding an age frame between 11.2 and 1.2 cal ka BP.	TRUE	This paper; SI Ref. 26
64	North Atlantic	Lake Iversen, Greenland	LI	64.3982	-50.2013	4.3 m of lake sediments comprising mostly detritus gyttja with higher minerogenic content towards marine isolation at bottom.	Radiocarbon dating on terrestrial plant macrofossils (n=3) and humic acid samples (n=15; corrected for reservoir effect) yield a continuous sediment sequence covering the past 10.4 cal ka BP.	TRUE	This paper
65	North Atlantic	Kan608m, Greenland	K608	64.6022	-50.5013	1.8 m of lake sediments comprising mostly detritus gyttja with increased minerogenic content towards bottom deglaciation signal.	Radiocarbon dating on terrestrial plant macrofossils (n=6) suggests a continuous sediment sequence covering 9.9 to 2.4 cal ka BP.	TRUE	This paper
66	North Atlantic	Lake Comarum, Greenland	LC	61.1399	-45.5347	3.75 m of lake sediments comprising mostly detritus gyttja with minerogenic bottom layer.	Eleven bulk sediment samples were radiocarbon dated, giving a continuous sediment sequence covering the past 9.2 cal ka BP.	TRUE	SI Ref. 27
67	North Atlantic	Lake Smaragd, Greenland	LS	65.6833	-37.9167	2.3 m of lake sediments comprising mostly detritus gyttja with higher minerogenic content at top 20 cm (glacial threshold) and towards bottom.	Radiocarbon dating on terrestrial plant macrofossils (n=6) and humic acid samples (n=5; corrected for reservoir effect) suggests a continuous sediment sequence covering the past 8.0 cal ka BP.	TRUE	This paper
68	North Atlantic	Danskøya, Svalbard	DA	79.7216	10.9471	Soil profile dug down to the permafrost level (end of July 2000) on a regosol developed on cryogenic diamicton (till).	The site is a few meter below the top of kapp Pike 74 m a.s.l., the same site as dated to 18.0±1.7 using 10Be exposure date and thus represent a potential glacial refugia. Radiocarbon dating on bulk sediment samples (n=3) give an age frame from 5.8 to 4.6 cal ka BP for the section used in this study.	TRUE	This paper; SI Ref. 28
69	North Atlantic	Colesdalen, Beilman site, Svalbard	CL10	78.0925	14.9787	A 1.2 m long carbon-rich sediment core. Part of it (0.37 - 1.16 m) was subsampled for this study.	All subsamples were radocarbon dated (n=12), yielding an age frame covering past 1.4 cal ka BP.	FALSE	This paper; SI Ref. 29
70	North Atlantic	Colesdalen, 2009 site1, Svalbard	09C1	78.0486	15.0909	Soil profile dug down to the permafrost level (end of July 2009) on a south-facing valley slope. Regosols with a C horizon of silty clay and fine to medium sand with occasional rootlets throughout; interpreted as soliflucted and colluvial material developed on Tertiary sandstone and slates.	Radiocarbon dating on terrestrial plant remains and bulk sediment samples (n=4) all give modern ages.	FALSE	This paper
71	North Atlantic	Colesdalen, 2009 site2, Svalbard	09C2	78.0476	15.0924	See above, 09C1. A 30 cm depth profile.	Radiocarbon dating on terrestrial plant remains and bulk sediment samples (n=3) give an age frame from 5.5 to 3.4 cal ka BP.	TRUE	This paper
72	North Atlantic	Endalen, Svalbard	ES	78.0329	15.1134	Regosols, samples taken from the O-horizon.	Radiocarbon dating on terrestrial plant remains (n=3) all give modern ages.	FALSE	This paper; SI Ref. 14, 30
73	North Atlantic	Adventsdalen, River Section 1, Svalbard	RS1	78.471	16.2153	A 80 cm sandy fluvial sedimentary profile along the Adventdalen River. Five samples were collected for this study.	Radiocarbon datings on terrestrial plant remains from 5 and 50 cm give modern age and 0.3 cal ka BP, respectively. The bottom sample (80 cm) was dated through bulk sediment dating and yielded 17.0 cal ka BP, older than the Adventdalen deglaciation (11.3 ka BP) , likely as a consquence of contamination of the coal dust from the nearby colliery. This bulk age was therfore discarded. The 2 samples f…	TRUE	This paper
74	North Atlantic	Adventsdalen, River Section 2, Svalbard	RS2	78.5584	16.4348	A 140 cm sandy fluvial sedimentary section along the Adventdalen River. Eight samples were collected for this study.	Radiocarbon datings on terrestrial plant remains from top and bottom give modern age and 2.5 cal ka BP, respectively. Three bulk sediment datings that yielded ages older than 11.3 were discarded (see above RS1). Samples were therefore assigned to a age frame covering past 2.5 cyr BP based on a linear model built on the 2 macrofossil ages.	TRUE	This paper
