# Supplementary material for: Late Quaternary dynamics of Arctic biota from ancient environmental genomics
Source: Nature. 2021 Oct 20;600(7887):86–92. doi: 10.1038/s41586-021-04016-x (PMC8636272; doi:10.1038/s41586-021-04016-x)
Supplement: Sample metadata & age-dpeth models.xlsx — An Excel table covering the sample metadata for all 535 eDNA samples, and the age–depth models. [file 41586_2021_4016_MOESM4_ESM.xlsx]

## Sheet: metadata
Sample ID	Age (ka BP)	Age interval	Region	Site ID	Site abbreviation	Sample type	Age type	Chronology lab ID	C14 age	C14 age error (±)	Maximum C14 calibrated age (95% interval)	Minimum C14 calibrated age (95% interval)	OSL age	OSL age error (±)	Original reads	Reads after AdapterRemoval	Reads after poly X removal	Reads after duplicates removal	Mean reads length after QC	Reads mapped to plant and animal
cr8_9	3.812	Late Holocene	North Atlantic	1	06D1	Lake sediment	age-depth model								47439881	46529767	46513949	37688211	64.1077	608620
cr8_10	7.056	Mid-Holocene	North Atlantic	1	06D1	Lake sediment	age-depth model								44493706	42661910	42595644	28694589	60.0349	249816
cr8_11	8.942	Early Holocene	North Atlantic	1	06D1	Lake sediment	age-depth model								44914942	43055778	42995278	11174854	60.503	311304
cr8_12	12.471	Late Glacial	North Atlantic	1	06D1	Lake sediment	age-depth model								70055036	68672112	68617812	49666180	61.5237	468144
cr9_52	8.387	Early Holocene	North Atlantic	2	ANL	Lake sediment	age-depth model								34683667	34457044	34453166	15430607	78.6237	11280
cr9_53	8.874	Early Holocene	North Atlantic	2	ANL	Lake sediment	age-depth model								25594498	24941015	24936902	10877598	74.9451	29556
cr9_54	9.504	Early Holocene	North Atlantic	2	ANL	Lake sediment	age-depth model								36167110	36097748	36095666	20633060	78.9877	5352
cr9_55	11.459	Early Holocene	North Atlantic	2	ANL	Lake sediment	age-depth model								23780599	23691442	23688981	19644618	75.1677	57396
cr9_56	13.699	Late Glacial	North Atlantic	2	ANL	Lake sediment	age-depth model								12282804	12268819	12267352	8295684	78.3918	2448
cr9_57	14.754	Late Glacial	North Atlantic	2	ANL	Lake sediment	age-depth model								26086658	26018832	26009969	19256944	77.8067	9136
cr9_58	15.394	Late Glacial	North Atlantic	2	ANL	Lake sediment	age-depth model								23093877	22847076	22734906	18721848	63.2554	78816
cr9_59	16.761	Late Glacial	North Atlantic	2	ANL	Lake sediment	age-depth model								35274662	34837066	34727337	26816150	64.2677	87588
cr9_60	17.281	Late Glacial	North Atlantic	2	ANL	Lake sediment	age-depth model								24099772	23840669	23819608	16482877	64.6133	124496
cr9_61	17.841	Late Glacial	North Atlantic	2	ANL	Lake sediment	age-depth model								18872810	18359312	18351277	2546269	68.1054	27412
cr9_62	18.767	Late Glacial	North Atlantic	2	ANL	Lake sediment	age-depth model								12707995	12622435	12523600	10563753	65.8346	37928
cr9_63	19.465	LGM	North Atlantic	2	ANL	Lake sediment	age-depth model								28788739	28207842	27950091	23967146	59.0718	189508
cr9_64	20.956	LGM	North Atlantic	2	ANL	Lake sediment	age-depth model								47815694	46416698	46362797	10516309	66.5067	122900
cr9_65	21.615	LGM	North Atlantic	2	ANL	Lake sediment	age-depth model								51079337	49467509	49358929	9850973	64.2738	84412
cr9_66	22.213	LGM	North Atlantic	2	ANL	Lake sediment	age-depth model								45204299	44257876	44154278	13352589	70.6792	187116
cr9_67	22.616	LGM	North Atlantic	2	ANL	Lake sediment	age-depth model								52587279	51798211	51743136	11250956	69.9749	1280036
cr9_69	0.121	Late Holocene	North Atlantic	3	VA	Permafrost	C14 calibrated	Poz-26592	114.79	0.39	256	32			40295216	40179344	40174119	32450993	78.896	23992
cr9_68	0.125	Late Holocene	North Atlantic	3	VA	Permafrost	C14 calibrated	Poz-26591	112.55	0.39	255	33			30618719	30507957	30503770	24625683	78.5365	34916
cr9_70	0.125	Late Holocene	North Atlantic	3	VA	Permafrost	C14 calibrated	Poz-26577	112.78	0.38	255	33			45909179	45687279	45678459	37280577	77.7733	227172
cr9_73	0.13	Late Holocene	North Atlantic	3	VA	Permafrost	C14 calibrated	Poz-26576	111.16	0.39	255	34			35959369	35761739	35746838	33495790	77.4579	318584
cr5_1	>50	50+	North Atlantic	4	CAS	Permafrost	Other								24848133	23297008	23142491	19271494	54.0017	2123296
cr5_12	>50	50+	North Atlantic	4	CAS	Permafrost	Other								18113062	16821091	16728988	12541913	53.2004	1521404
cr5_15	>50	50+	North Atlantic	4	CAS	Permafrost	Other								18818449	17536299	17428079	12425200	54.2897	1316204
cr3_10	37	Pre-LGM	Northwest and central Siberia	5	GAS	Permafrost	OSL	042516					37000	2000	22317698	20835746	20795627	3095756	65.0299	50128
cr3_6	36	Pre-LGM	Northwest and central Siberia	6	ZAS	Permafrost	OSL	042506					36000	2000	33903904	32297631	32246742	7149093	64.5983	275180
cr3_9	38	Pre-LGM	Northwest and central Siberia	6	ZAS	Permafrost	OSL	042508					38000	2000	29824301	28445422	28423179	7240373	65.1345	131980
cr3_7	>50	50+	Northwest and central Siberia	6	ZAS	Permafrost	OSL	042501					104000	8000	31496992	29749742	29702919	5519744	64.4189	144456
cr3_5	12.175	Late Glacial	Northwest and central Siberia	7	YUB	Permafrost	age-depth model								25700436	24534691	24490151	21789480	62.6281	546404
cr3_4	14.168	Late Glacial	Northwest and central Siberia	7	YUB	Permafrost	age-depth model								38021880	36508739	36439649	31407953	66.5674	299480
cr3_3	15.562	Late Glacial	Northwest and central Siberia	7	YUB	Permafrost	age-depth model								35766068	34828629	34781996	30780123	69.4433	1066176
cr3_2	18.402	Late Glacial	Northwest and central Siberia	7	YUB	Permafrost	age-depth model								10360189	9429527	9347604	7037960	63.1319	1251736
cr3_1	19.579	LGM	Northwest and central Siberia	7	YUB	Permafrost	age-depth model								29918059	27430946	27355706	24938737	57.0577	3707880
cr2_31	24.473	LGM	Northwest and central Siberia	7	YUB	Permafrost	age-depth model								14618491	13987584	13963170	12547287	67.0934	857572
cr2_30	34.401	Pre-LGM	Northwest and central Siberia	7	YUB	Permafrost	age-depth model								32963216	31167031	31094712	27257757	64.7073	4826528
cr2_29	45.786	Pre-LGM	Northwest and central Siberia	7	YUB	Permafrost	age-depth model								28617896	27271486	27214430	23679601	63.461	6079980
cr2_28	48.767	Pre-LGM	Northwest and central Siberia	7	YUB	Permafrost	age-depth model								18417371	17128963	17078546	14595295	63.4133	1021128
ar6_6	23.858	LGM	Northwest and central Siberia	8	MarR1	Permafrost	age-depth model								21600905	20223772	20192694	11988216	51.5094	1451588
ar6_5	25.044	LGM	Northwest and central Siberia	8	MarR1	Permafrost	age-depth model								22153268	20476595	20447110	10357943	51.3468	661560
ar6_4	25.546	LGM	Northwest and central Siberia	8	MarR1	Permafrost	age-depth model								19811102	18665082	18644093	13118560	55.2015	950104
ar6_3	26.048	LGM	Northwest and central Siberia	8	MarR1	Permafrost	age-depth model								29832465	29174472	29154985	18873870	67.0124	1804212
ar6_2	26.537	Pre-LGM	Northwest and central Siberia	8	MarR1	Permafrost	age-depth model								16724733	15079623	15055428	5574937	47.9074	682284
ar6_1	26.844	Pre-LGM	Northwest and central Siberia	8	MarR1	Permafrost	age-depth model								15774980	14870353	14853136	8633410	52.587	153920
ar6_12	29.805	Pre-LGM	Northwest and central Siberia	9	MarR2	Permafrost	age-depth model								28838507	28486922	28476385	27274352	68.9983	1381692
ar6_11	30.934	Pre-LGM	Northwest and central Siberia	9	MarR2	Permafrost	age-depth model								23427316	22260692	22234973	8436070	54.7004	550924
ar6_10	33.768	Pre-LGM	Northwest and central Siberia	9	MarR2	Permafrost	age-depth model								22174884	21184276	21159053	19557071	61.0704	1512840
ar6_9	34.41	Pre-LGM	Northwest and central Siberia	9	MarR2	Permafrost	age-depth model								23437691	22796171	22780279	19899382	63.5288	753232
ar6_7	41.383	Pre-LGM	Northwest and central Siberia	9	MarR2	Permafrost	age-depth model								29987283	29529182	29517124	28544100	70.5453	1448808
cr3_11	>50	50+	Northwest and central Siberia	10	MK2	Permafrost	OSL	042519					80000	5000	36156022	35453342	35434718	32410976	71.3314	375640
cr3_12	>50	50+	Northwest and central Siberia	10	MK2	Permafrost	OSL	042522					98000	6000	24993004	24162253	24120645	19124761	65.1395	5085356
cr8_7	32	Pre-LGM	Northwest and central Siberia	11	PO1	Permafrost	OSL	H52529					32000	2000	36605141	36156292	36143335	29507661	70.7808	33120
cr3_18	>50	50+	Northwest and central Siberia	11	PO1	Permafrost	OSL	042575					54000	4000	29580536	29171864	29158604	24083542	72.9674	32796
cr3_14	41.857	Pre-LGM	Northwest and central Siberia	12	PO2	Permafrost	C14 calibrated	UBA-38942	37436	867	42746	40783			32663933	28757249	28680577	18692528	52.0481	650604
cr3_17	42.057	Pre-LGM	Northwest and central Siberia	12	PO2	Permafrost	C14 calibrated	UBA-38943	37797	870	42902	41064			26878659	25872512	25834088	23909022	64.8817	3276584
cr8_6	44.917	Pre-LGM	Northwest and central Siberia	12	PO2	Permafrost	C14 calibrated	Poz-4921	42200	1400	47247	42826			20429216	20025537	20011914	17133935	68.2719	663748
cr3_15	47	Pre-LGM	Northwest and central Siberia	12	PO2	Permafrost	OSL	H52525					47000	2000	29314166	28229765	28177661	26287866	66.1563	4782268
cr3_13	25.933	LGM	Northwest and central Siberia	13	IH4	Permafrost	C14 calibrated	Poz-8296	21640	150	26279	25700			22605513	18922333	18827701	13099929	51.197	7795556
tm4_8	3.933	Late Holocene	Northwest and central Siberia	14	LUR10	Permafrost	C14 calibrated	LuS_10964	3615	45	4084	3776			129464696	60388975	60221669	48579409	78.09	5476912
tm4_9	4.7	Mid-Holocene	Northwest and central Siberia	14	LUR10	Permafrost	OSL	R-131018					4700	200	4667842	2252298	2247492	2067592	90.7704	647492
tm4_10	5.2	Mid-Holocene	Northwest and central Siberia	14	LUR10	Permafrost	OSL	R-131019					5200	300	41304884	22494063	22453518	11363543	119.127	629508
tm8_3	modern	Anthropocene	Northwest and central Siberia	14	LUR10	Permafrost	Surface sample								23595943	22286366	22270408	10454932	65.5091	100696
tm5_3	43.79	Pre-LGM	Northwest and central Siberia	15	LoR3	Permafrost	C14 calibrated	LuS-10966	40500	1500	45792	42151			54651446	25661346	25635942	18062044	102.861	251404
tm5_2	44.959	Pre-LGM	Northwest and central Siberia	15	LoR3	Permafrost	C14 calibrated	LuS-10965	42000	2000	48080	42365			47464102	21066515	21027867	14361882	85.9545	405436
tm5_1	45.846	Pre-LGM	Northwest and central Siberia	15	LoR3	Permafrost	C14 calibrated	LuS-10967	43100	2000	49336	42728			43653470	21482667	21450344	17268927	110.333	2111792
tm6_3	20.481	LGM	Northwest and central Siberia	16	UTRD4	Permafrost	C14 calibrated	Poz-28963	16950	80	20737	20279			103518358	58709004	58665839	43914774	83.7644	4687460
ar1_20	20.742	LGM	Northwest and central Siberia	16	UTRD4	Permafrost	C14 calibrated	Poz-28962	17200	80	20923	20545			10093204	8865574	8848286	6116347	53.7821	60136
ar1_19	20.93	LGM	Northwest and central Siberia	16	UTRD4	Permafrost	C14 calibrated	LuA-4875	17300	250	21714	20312			12401308	11770164	11752047	5766088	62.5722	1190172
ar1_18	21.246	LGM	Northwest and central Siberia	16	UTRD4	Permafrost	C14 calibrated	Poz-28944	17600	90	21701	20941			13184895	12907714	12894147	9835347	70.9079	66452
tm6_2	21.361	LGM	Northwest and central Siberia	16	UTRD4	Permafrost	C14 calibrated	Poz-28943	17640	160	21869	20910			78256420	42771625	42733859	29525315	81.1144	3650904
ar1_17	26.219	LGM	Northwest and central Siberia	16	UTRD4	Permafrost	C14 calibrated	Poz-28942	21980	180	26819	25885			35107522	34499929	34487420	26560639	72.6256	1078592
ar1_14	26.497	LGM	Northwest and central Siberia	16	UTRD4	Permafrost	C14 calibrated	Poz-28940	22200	140	26922	26031			18690428	17970426	17957283	11603035	66.4267	440356
ar1_15	26.595	Pre-LGM	Northwest and central Siberia	16	UTRD4	Permafrost	C14 calibrated	Poz-28941	22260	140	26985	26101			16019494	15448761	15440244	11911311	63.726	284212
ar1_13	26.914	Pre-LGM	Northwest and central Siberia	16	UTRD4	Permafrost	C14 calibrated	LuA-4771	22700	450	27712	26053			13117440	12444863	12433204	8793230	60.03	147692
ar1_12	27.2	Pre-LGM	Northwest and central Siberia	16	UTRD4	Permafrost	C14 calibrated	Poz-28938	22880	140	27555	26618			15112322	14587868	14574970	8962182	64.0536	158284
ar1_11	27.55	Pre-LGM	Northwest and central Siberia	16	UTRD4	Permafrost	C14 calibrated	Poz-28937	23350	150	27780	27311			23431040	22954187	22945334	21222907	70.9818	591120
cr2_9	44.97	Pre-LGM	Northwest and central Siberia	17	OVR	Permafrost	C14 calibrated	Poz-29158	42300	800	46174	43415			16884235	15170153	15017941	11916295	65.5561	141224
cr2_11	45.33	Pre-LGM	Northwest and central Siberia	17	OVR	Permafrost	C14 calibrated	Poz-29160	42700	900	47013	43863			24807790	23817759	23744579	21627054	68.2144	330712
cr2_10	45.785	Pre-LGM	Northwest and central Siberia	17	OVR	Permafrost	C14 calibrated	Poz-29159	43200	1000	47722	44292			21756289	21082490	20996180	18297059	68.6955	441560
cr2_6	47.599	Pre-LGM	Northwest and central Siberia	17	OVR	Permafrost	C14 calibrated	Poz-29257	45000	1700	51404	44576			12412182	11249163	11049685	3641470	67.3025	319732
cr2_7	47.848	Pre-LGM	Northwest and central Siberia	17	OVR	Permafrost	C14 calibrated	Poz-29157	45500	1100	50348	45551			14312670	13538719	13428391	11269836	69.5774	421388
tm8_2	9.138	Early Holocene	Northwest and central Siberia	18	BBR1	Permafrost	C14 calibrated	LuS_9345	8175	60	9396	8998			45390903	42581492	42540627	34269376	60.7775	730748
ar1_5	9.648	Early Holocene	Northwest and central Siberia	18	BBR1	Permafrost	C14 calibrated	LuS_9344	8675	60	9888	9536			33735836	32704111	32685938	29041141	67.0056	466988
tm7_10	disturbed	Anthropocene	Northwest and central Siberia	18	BBR1	Permafrost	Other								26991262	26424708	26412884	4076231	67.8867	334764
tm7_11	disturbed	Anthropocene	Northwest and central Siberia	18	BBR1	Permafrost	Other								22625552	22292220	22275018	6354088	65.2354	457852
tm7_12	disturbed	Anthropocene	Northwest and central Siberia	18	BBR1	Permafrost	Other								39524790	38898701	38865920	5608875	66.4907	106484
tm7_13	disturbed	Anthropocene	Northwest and central Siberia	18	BBR1	Permafrost	Other								24865621	24644587	24630094	9548117	69.0828	181836
tm7_8	disturbed	Anthropocene	Northwest and central Siberia	18	BBR1	Permafrost	Other								38747248	38392974	38380761	16959748	70.5563	116844
tm7_9	disturbed	Anthropocene	Northwest and central Siberia	18	BBR1	Permafrost	Other								20825566	20593707	20586542	15482227	68.1169	1355388
tm8_1	disturbed	Anthropocene	Northwest and central Siberia	18	BBR1	Permafrost	Other								19129286	17298485	17279331	13616322	60.3683	149672
cr2_12	36.383	Pre-LGM	Northwest and central Siberia	19	CS1	Permafrost	C14 calibrated	Poz-29207	32030	340	37073	35599			9636966	8772724	8723599	7990079	63.576	102932
ar1_21	4.695	Mid-Holocene	Northwest and central Siberia	20	TLH1	Permafrost	C14 calibrated	Poz-29551	4145	35	4825	4534			7987762	6545191	6529335	4138469	50.2821	180464
ar1_22	4.857	Mid-Holocene	Northwest and central Siberia	20	TLH1	Permafrost	C14 calibrated	Poz-29609	4285	35	4959	4733			16398650	14807961	14784069	13499403	56.3391	242552
tm6_11	5.468	Mid-Holocene	Northwest and central Siberia	20	TLH1	Permafrost	C14 calibrated	Poz-29608	4735	35	5580	5327			55715672	29079803	29050011	26754342	78.332	821412
ar1_23	5.486	Mid-Holocene	Northwest and central Siberia	20	TLH1	Permafrost	C14 calibrated	Poz-29610	4745	35	5582	5328			14835896	13584665	13564401	11001357	63.5412	97716
tm6_9	7.072	Mid-Holocene	Northwest and central Siberia	20	TLH1	Permafrost	C14 calibrated	Poz-29611	6180	40	7233	6953			52495738	28213141	28156019	17377639	77.7267	619884
tm6_7	12.341	Late Glacial	Northwest and central Siberia	21	FI	Permafrost	C14 calibrated	LuA-4873	10460	120	12692	11946			67559704	34527662	34438551	10645123	75.8415	1929860
ar1_9	12.56	Late Glacial	Northwest and central Siberia	21	FI	Permafrost	C14 calibrated	Poz-28935	10540	60	12715	12198			16136939	15947791	15943060	15069025	74.6969	424944
ar1_6	12.604	Late Glacial	Northwest and central Siberia	21	FI	Permafrost	C14 calibrated	Poz-28934	10580	50	12714	12482			27438847	26702444	26688045	24767119	67.689	2001748
ar1_7	12.798	Late Glacial	Northwest and central Siberia	21	FI	Permafrost	C14 calibrated	Poz-28730	10830	90	13051	12674			13444718	12205457	12189513	5514782	55.859	317124
tm6_6	12.8	Late Glacial	Northwest and central Siberia	21	FI	Permafrost	C14 calibrated	Poz-28729	10870	60	12902	12728			119016056	65220658	65154914	37120614	83.8967	7584400
ar1_10	13.35	Late Glacial	Northwest and central Siberia	21	FI	Permafrost	C14 calibrated	LuA-4872	11480	120	13585	13122			41882817	40761291	40732332	32261262	68.0056	3312928
tm6_1	21.844	LGM	Northwest and central Siberia	21	FI	Permafrost	C14 calibrated	Poz-28949	17970	90	22096	21460			154709286	86461679	86394678	58373937	79.2404	3682996
tm4_13	>50	50+	Northwest and central Siberia	22	BBR6	Permafrost	Other								81667082	35074761	34767488	31386065	57.2212	33461060
tm4_7	7.39	Mid-Holocene	Northwest and central Siberia	23	BBR7	Permafrost	age-depth model								176550306	88383336	88138245	79750890	90.3929	16321676
tm4_6	7.511	Mid-Holocene	Northwest and central Siberia	23	BBR7	Permafrost	age-depth model								156908184	78411266	78108822	69672628	84.5545	18004272
tm4_5	7.658	Mid-Holocene	Northwest and central Siberia	23	BBR7	Permafrost	age-depth model								116632278	57183328	56990854	52134516	78.762	14557512
tm4_4	7.779	Mid-Holocene	Northwest and central Siberia	23	BBR7	Permafrost	age-depth model								64577770	31758389	31747992	25005933	69.2542	1431908
tm4_3	7.812	Mid-Holocene	Northwest and central Siberia	23	BBR7	Permafrost	age-depth model								105953658	51814005	51795227	43545386	67.8435	2538352
tm4_1	7.92	Mid-Holocene	Northwest and central Siberia	23	BBR7	Permafrost	age-depth model								174258158	87401456	87219856	80782702	94.7948	15754796
tm7_14	modern	Anthropocene	Northwest and central Siberia	23	BBR7	Permafrost	Surface sample								30	29	29	29	61.3448	4
tm7_15	modern	Anthropocene	Northwest and central Siberia	23	BBR7	Permafrost	Surface sample								21865182	21400132	21350674	5698463	62.061	69312
tm8_4	modern	Anthropocene	Northwest and central Siberia	23	BBR7	Permafrost	Surface sample								66	61	61	57	65.4386	0
ar2_9	23.075	LGM	Northwest and central Siberia	24	BAP	Permafrost	C14 calibrated	LuA-4874	19100	250	23740	22485			11726596	11004277	10982318	8403014	58.5191	1799828
ar2_4	23.876	LGM	Northwest and central Siberia	24	BAP	Permafrost	C14 calibrated	Poz-29151	19840	160	24252	23379			4259125	3804590	3787100	2090956	57.3224	230316
ar2_5	24.045	LGM	Northwest and central Siberia	24	BAP	Permafrost	C14 calibrated	Poz-29152	20040	110	24286	23812			12054122	10900857	10870909	9053925	55.9648	1250524
ar2_3	24.237	LGM	Northwest and central Siberia	24	BAP	Permafrost	C14 calibrated	Poz-29150	20190	100	24558	23925			17017126	16045936	16024480	10151473	61.4936	950980
ar1_28	27.501	Pre-LGM	Northwest and central Siberia	24	BAP	Permafrost	C14 calibrated	Poz-29148	23250	130	27729	27284			35000159	33939634	33908803	25069146	64.4087	3942796
ar1_25	28.604	Pre-LGM	Northwest and central Siberia	24	BAP	Permafrost	C14 calibrated	Poz-29145	24460	330	29231	27838			10257957	9696416	9683342	5074363	61.011	637040
ar1_26	28.855	Pre-LGM	Northwest and central Siberia	24	BAP	Permafrost	C14 calibrated	Poz-29146	24570	140	29148	28571			15902658	14684821	14667127	9089521	55.8943	1466752
ar2_7	30.268	Pre-LGM	Northwest and central Siberia	24	BAP	Permafrost	C14 calibrated	Poz-29155	26010	150	30737	30001			19056668	18084833	18067309	16433920	62.88	2302672
ar1_31	30.366	Pre-LGM	Northwest and central Siberia	24	BAP	Permafrost	C14 calibrated	Poz-28957	26090	160	30785	30047			14762591	14165860	14156400	6203152	65.4865	492820
cr2_5	30.905	Pre-LGM	Northwest and central Siberia	24	BAP	Permafrost	C14 calibrated	Poz-28955	26810	340	31521	30267			14058750	10649748	10554378	3241180	51.7083	330180
ar1_27	31.597	Pre-LGM	Northwest and central Siberia	24	BAP	Permafrost	C14 calibrated	Poz-29147	27710	170	31945	31236			15801922	14633909	14599655	11283006	59.6026	1571620
ar2_6	32.386	Pre-LGM	Northwest and central Siberia	24	BAP	Permafrost	C14 calibrated	Poz-29154	28240	240	33104	31708			20018868	19614680	19602278	16215545	69.7572	1699724
ar1_30	32.628	Pre-LGM	Northwest and central Siberia	24	BAP	Permafrost	C14 calibrated	LuA-4772	28300	900	34433	30983			32961471	32726581	32719096	26939368	76.1371	806792
ar2_2	34.147	Pre-LGM	Northwest and central Siberia	24	BAP	Permafrost	C14 calibrated	Poz-28960	29610	240	34565	33648			36261384	32929034	32855868	22901841	57.5541	2911876
ar1_29	34.346	Pre-LGM	Northwest and central Siberia	24	BAP	Permafrost	C14 calibrated	Poz-28950	29860	230	34714	33916			29014609	28121814	28103278	24363932	68.2234	2586440
ar2_1	38.665	Pre-LGM	Northwest and central Siberia	24	BAP	Permafrost	C14 calibrated	Poz-28959	33800	350	39588	37574			32453526	30104525	30058496	24687181	61.8862	7828940
cr1_26	3.887	Late Holocene	Northwest and central Siberia	25	LT	Lake sediment	age-depth model								24757779	23308735	23230030	14357782	69.3954	11968
cr1_27	4.617	Mid-Holocene	Northwest and central Siberia	25	LT	Lake sediment	age-depth model								22004903	20971652	20878604	17035622	70.9901	15232
cr1_28	5.916	Mid-Holocene	Northwest and central Siberia	25	LT	Lake sediment	age-depth model								28320153	27215937	27117874	18180370	72.3429	11796
cr1_29	6.495	Mid-Holocene	Northwest and central Siberia	25	LT	Lake sediment	age-depth model								19461779	18192676	18101482	11684634	65.917	9504
cr1_30	7.425	Mid-Holocene	Northwest and central Siberia	25	LT	Lake sediment	age-depth model								14	13	13	11	74.8182	0
cr1_31	8.63	Early Holocene	Northwest and central Siberia	25	LT	Lake sediment	age-depth model								14995258	13474199	13402655	8075890	66.6249	7792
cr1_1	9.953	Early Holocene	Northwest and central Siberia	25	LT	Lake sediment	age-depth model								20344617	14947212	14823151	3506690	55.2155	5640
cr1_2	10.934	Early Holocene	Northwest and central Siberia	25	LT	Lake sediment	age-depth model								15050127	12192417	12068180	2369468	59.4019	7788
cr1_3	11.846	Late Glacial	Northwest and central Siberia	25	LT	Lake sediment	age-depth model								14663018	10975733	10808774	1765004	62.2863	4720
cr1_4	15.649	Late Glacial	Northwest and central Siberia	25	LT	Lake sediment	age-depth model								11367830	10690102	10585676	2096508	70.1736	3960
cr1_5	24.1	LGM	Northwest and central Siberia	25	LT	Lake sediment	age-depth model								14670343	13980431	13881801	9524238	67.8852	26592
tm2_6	7.21	Mid-Holocene	Northwest and central Siberia	26	BBR9	Permafrost	age-depth model								139960446	84588823	84498629	43675606	64.7216	85468
tm2_7	7.21	Mid-Holocene	Northwest and central Siberia	26	BBR9	Permafrost	age-depth model								38693892	34665053	34636345	27952666	58.8623	397040
tm2_4	8.553	Early Holocene	Northwest and central Siberia	26	BBR9	Permafrost	age-depth model								106666514	53946242	53881258	35268450	72.6802	32320
tm2_5	8.553	Early Holocene	Northwest and central Siberia	26	BBR9	Permafrost	age-depth model								70524195	64003593	63936021	16734247	60.0496	446004
tm3_4	10.545	Early Holocene	Northwest and central Siberia	26	BBR9	Permafrost	age-depth model								82543362	38674662	38624688	30401295	61.3073	1573296
tm3_5	10.545	Early Holocene	Northwest and central Siberia	26	BBR9	Permafrost	age-depth model								170815350	83534990	83459240	50541714	78.2531	8194148
tm1_7	14.167	Late Glacial	Northwest and central Siberia	26	BBR9	Permafrost	age-depth model								25933943	22403805	22354393	20229802	56.3674	1590448
tm3_3	14.167	Late Glacial	Northwest and central Siberia	26	BBR9	Permafrost	age-depth model								183113522	88161700	88063827	56048903	74.955	4561336
tm3_2	14.831	Late Glacial	Northwest and central Siberia	26	BBR9	Permafrost	age-depth model								55112738	27059831	27023350	21130570	75.873	10728332
tm3_1	15.771	Late Glacial	Northwest and central Siberia	26	BBR9	Permafrost	age-depth model								159908234	78569984	78459770	60113046	74.602	34599648
tm1_6	16.279	Late Glacial	Northwest and central Siberia	26	BBR9	Permafrost	age-depth model								31288679	30015949	29998894	4483643	67.6906	179628
tm2_2	16.532	Late Glacial	Northwest and central Siberia	26	BBR9	Permafrost	age-depth model								25174720	18639872	18562799	14413788	41.2858	2718856
tm2_3	16.532	Late Glacial	Northwest and central Siberia	26	BBR9	Permafrost	age-depth model								26702453	21671966	21594019	8827433	43.5804	1749248
tm1_5	16.61	Late Glacial	Northwest and central Siberia	26	BBR9	Permafrost	age-depth model								1760433	1695421	1694596	1693175	63.3275	87136
tm2_1	16.61	Late Glacial	Northwest and central Siberia	26	BBR9	Permafrost	age-depth model								67332995	54426701	54227053	28404887	43.8601	7356536
tm1_4	16.869	Late Glacial	Northwest and central Siberia	26	BBR9	Permafrost	age-depth model								50500087	46596160	46542939	8395214	60.7076	510968
tm1_3	17.28	Late Glacial	Northwest and central Siberia	26	BBR9	Permafrost	age-depth model								60794313	57372588	57315928	13966036	63.3307	1375420
tm1_2	17.805	Late Glacial	Northwest and central Siberia	26	BBR9	Permafrost	age-depth model								44540495	43420954	43403554	39609954	66.0004	2641180
tm1_1	18.731	Late Glacial	Northwest and central Siberia	26	BBR9	Permafrost	age-depth model								62671938	60977741	60948744	50351148	67.4353	3920276
tm8_5	modern	Anthropocene	Northwest and central Siberia	26	BBR9	Permafrost	Surface sample								26896460	23560001	23519559	19428146	54.5172	885396
tm8_6	modern	Anthropocene	Northwest and central Siberia	26	BBR9	Permafrost	Surface sample								72	64	64	58	65.3448	0
tm4_14	17.543	Late Glacial	Northwest and central Siberia	27	BBR10	Permafrost	C14 calibrated	LuS_10155	14370	70	17830	17314			2869032	1201597	1197041	1108756	57.6127	720912
tm4_11	18.447	Late Glacial	Northwest and central Siberia	28	BBS5	Permafrost	C14 calibrated	Poz-29635	15080	90	18648	18223			83338710	43549734	43464562	17493935	112.628	578312
tm7_4	41.862	Pre-LGM	Northwest and central Siberia	28	BBS5	Permafrost	C14 calibrated	Poz-29672	37300	600	42439	41155			38035117	36825302	36768574	4876480	62.6039	1958700
cr2_1	43.938	Pre-LGM	Northwest and central Siberia	28	BBS5	Permafrost	C14 calibrated	Poz-29637	41000	1000	45344	42680			16160170	14209655	14099844	7682281	57.4891	2116344
ar1_1	44.98	Pre-LGM	Northwest and central Siberia	28	BBS5	Permafrost	OSL						44980	563	55534436	32195080	32064586	10930100	55.28	2604868
ar1_2	44.98	Pre-LGM	Northwest and central Siberia	28	BBS5	Permafrost	OSL						44980	563	50686967	48631157	48476169	17410732	59.7891	13359984
ar1_3	49.97	Pre-LGM	Northwest and central Siberia	28	BBS5	Permafrost	OSL						49970	1055	50053751	47904079	47749542	16255291	61.8052	12775484
tm4_12	49.97	Pre-LGM	Northwest and central Siberia	28	BBS5	Permafrost	OSL						49970	1055	53636646	36027720	35928425	7545320	84.8739	98428
ar1_4	>50	50+	Northwest and central Siberia	28	BBS5	Permafrost	OSL						56810	678	61721462	59974725	59855478	15103624	58.8495	7135000
ar2_10	>50	50+	Northwest and central Siberia	28	BBS5	Permafrost	OSL						56810	678	61463082	34888771	34708375	14086749	61.0652	5287644
cr2_2	2.142	Late Holocene	Northwest and central Siberia	29	BBS6	Permafrost	C14 calibrated	Poz-29602	2145	30	2300	2003			16860389	12915790	12750923	7370054	51.0433	1232036
cr2_3	31.479	Pre-LGM	Northwest and central Siberia	29	BBS6	Permafrost	C14 calibrated	Poz-29604	27560	160	31774	31192			20814636	17858770	17739359	5039240	57.2794	302268
cr2_4	42.542	Pre-LGM	Northwest and central Siberia	29	BBS6	Permafrost	C14 calibrated	Poz-29605	38700	600	43090	42034			14039736	12777931	12580266	2911375	58.9872	1056508
tm8_7	3.428	Late Holocene	Northwest and central Siberia	30	KS1	Permafrost	age-depth model								40942343	40184178	40170242	35868979	70.9654	670404
cr8_1	4.039	Late Holocene	Northwest and central Siberia	30	KS1	Permafrost	age-depth model								43398698	42682239	42629931	27170860	67.9461	1927936
cr8_2	4.848	Mid-Holocene	Northwest and central Siberia	30	KS1	Permafrost	age-depth model								41433929	40833177	40792926	26743236	69.8314	4080968
cr8_3	5.562	Mid-Holocene	Northwest and central Siberia	30	KS1	Permafrost	age-depth model								42433848	41493279	41463389	26917332	65.6992	2677248
tm6_8	6.58	Mid-Holocene	Northwest and central Siberia	30	KS1	Permafrost	age-depth model								85940163	58635827	58481824	30245799	61.5352	2403376
ar6_18	1.22	Late Holocene	Northwest and central Siberia	31	KS2	Permafrost	OSL						1220	280	16627138	15660220	15626962	10271522	60.0018	452492
ar6_19	1.4	Late Holocene	Northwest and central Siberia	31	KS2	Permafrost	OSL						1400	200	24780887	24347791	24252892	23027361	67.4812	3192552
cr9_1	4.605	Mid-Holocene	Northeast Siberia	32	DO	Lake sediment	age-depth model								43026735	39845849	39772466	29805012	49.5945	54872
cr9_4	5.241	Mid-Holocene	Northeast Siberia	32	DO	Lake sediment	age-depth model								25009569	24023827	23997108	17464039	56.1124	27900
cr9_5	5.907	Mid-Holocene	Northeast Siberia	32	DO	Lake sediment	age-depth model								30680206	28186945	28134222	19021528	47.378	49828
cr9_6	6.391	Mid-Holocene	Northeast Siberia	32	DO	Lake sediment	age-depth model								37049425	34602881	34544450	27722611	48.0404	295472
cr9_7	6.872	Mid-Holocene	Northeast Siberia	32	DO	Lake sediment	age-depth model								31558911	25385258	25335155	15051959	46.1192	117948
cr9_8	7.343	Mid-Holocene	Northeast Siberia	32	DO	Lake sediment	age-depth model								27681739	26156438	25909668	5767373	58.0448	359564
cr9_2	7.812	Mid-Holocene	Northeast Siberia	32	DO	Lake sediment	age-depth model								43912152	41363108	41142991	5982777	57.1001	249188
cr9_3	8.474	Early Holocene	Northeast Siberia	32	DO	Lake sediment	age-depth model								29892412	28805777	28773597	20781338	56.2878	21000
cr9_9	9.422	Early Holocene	Northeast Siberia	32	DO	Lake sediment	age-depth model								25594649	24664436	24631446	1801777	67.3263	117744
cr9_10	10.384	Early Holocene	Northeast Siberia	32	DO	Lake sediment	age-depth model								36549877	34762422	34723671	14163982	58.3972	2663068
cr5_11	22.915	LGM	Northeast Siberia	33	CAB	Permafrost	C14 calibrated		18980	70	23040	22625			53696431	51529880	51465280	46586648	63.1167	7120640
cr5_2	22.915	LGM	Northeast Siberia	33	CAB	Permafrost	C14 calibrated		18980	70	23040	22625			49323236	46222543	46146788	38764983	61.4374	16952264
cr5_4	22.915	LGM	Northeast Siberia	33	CAB	Permafrost	C14 calibrated		18980	70	23040	22625			42029715	40530724	40498411	18947676	66.3616	2739388
ar4_1	5.343	Mid-Holocene	Northeast Siberia	34	BK1	Lake sediment	C14 calibrated	Poz-29539	4600	35	5462	5064			29367275	28765563	28750250	27723760	68.8259	704532
cr2_19	5.343	Mid-Holocene	Northeast Siberia	34	BK1	Lake sediment	C14 calibrated	Poz-29539	4600	35	5462	5064			17199913	15272133	15180966	11835321	56.8178	829664
cr2_18	5.45	Mid-Holocene	Northeast Siberia	34	BK1	Lake sediment	C14 calibrated	Poz-29538	4725	35	5578	5325			41807634	40448535	40367366	37370094	67.8468	2041844
tm8_9	5.45	Mid-Holocene	Northeast Siberia	34	BK1	Lake sediment	C14 calibrated	Poz-29538	4725	35	5578	5325			54719750	52707698	52660462	38543756	67.0241	5511052
cr2_13	7.882	Mid-Holocene	Northeast Siberia	34	BK1	Lake sediment	C14 calibrated	Poz-29946	7060	60	8007	7749			15596721	14944014	14881764	13354360	69.1416	502456
cr2_15	8.812	Early Holocene	Northeast Siberia	34	BK1	Lake sediment	C14 calibrated	UBA-38929	7945	43	8985	8642			11038947	10619983	10579553	9858465	68.205	418452
ar4_2	10.518	Early Holocene	Northeast Siberia	34	BK1	Lake sediment	C14 calibrated	Poz-29527	9320	50	10681	10304			9850045	8924172	8900711	8537835	53.1236	596812
tm9_1	10.518	Early Holocene	Northeast Siberia	34	BK1	Lake sediment	C14 calibrated	Poz-29527	9320	50	10681	10304			23103745	22828266	22818715	22088862	69.6486	891368
cr2_14	11.012	Early Holocene	Northeast Siberia	34	BK1	Lake sediment	C14 calibrated	UBA-38928	9655	48	11198	10784			10518456	9917645	9852320	7992057	67.5703	499672
cr2_17	15.332	Late Glacial	Northeast Siberia	34	BK1	Lake sediment	C14 calibrated	Poz-29537	12830	55	15542	15147			29318170	28356736	28301255	26135258	69.4069	2198264
tm9_2	15.332	Late Glacial	Northeast Siberia	34	BK1	Lake sediment	C14 calibrated	Poz-29537	12830	55	15542	15147			15745515	14881750	14823382	8329165	62.6284	1060436
tm9_3	0.55	Late Holocene	Northeast Siberia	35	BK2	Lake sediment	C14 calibrated	Poz-29673	520	80	666	331			9093466	8361947	8338229	2299379	62.8478	143764
cr2_20	8.146	Mid-Holocene	Northeast Siberia	35	BK2	Lake sediment	C14 calibrated	Poz-29541	7360	40	8316	8029			9090126	7988710	7899177	6159227	62.5679	1138752
tm9_4	8.146	Mid-Holocene	Northeast Siberia	35	BK2	Lake sediment	C14 calibrated	Poz-29541	7360	40	8316	8029			22224195	20851266	20811622	10814891	58.791	3370816
cr2_23	10.55	Early Holocene	Northeast Siberia	35	BK2	Lake sediment	C14 calibrated	Poz-29543	9340	50	10697	10384			22494348	20884640	20826349	18981438	64.3872	1822348
tm9_6	10.55	Early Holocene	Northeast Siberia	35	BK2	Lake sediment	C14 calibrated	Poz-29543	9340	50	10697	10384			9359838	8488581	8463271	2320240	59.7217	227132
cr2_22	11.157	Early Holocene	Northeast Siberia	35	BK2	Lake sediment	C14 calibrated	Poz-29542	9740	50	11250	10877			42411271	40471193	40401162	35798741	64.8171	14748628
tm9_5	11.157	Early Holocene	Northeast Siberia	35	BK2	Lake sediment	C14 calibrated	Poz-29542	9740	50	11250	10877			11572534	10782279	10742581	3725254	59.0721	1867080
cr2_21	>50	50+	Northeast Siberia	35	BK2	Lake sediment	C14 calibrated	UBA-38930	47192	3120	55000	45305			26669504	25617167	25568076	23578649	67.8084	5513236
ar2_11	6.74	Mid-Holocene	Northeast Siberia	36	BK3	Lake sediment	C14 calibrated	Poz-29545	5920	40	6851	6656			14336809	13906281	13889571	8072924	67.3565	354704
cr2_25	6.74	Mid-Holocene	Northeast Siberia	36	BK3	Lake sediment	C14 calibrated	Poz-29545	5920	40	6851	6656			13534494	11493272	11390477	2421136	65.1209	152292
cr2_26	7.323	Mid-Holocene	Northeast Siberia	36	BK3	Lake sediment	C14 calibrated	Poz-29546	6390	40	7421	7178			40140353	38087146	37996141	34350535	66.1976	1589944
cr2_27	7.564	Mid-Holocene	Northeast Siberia	36	BK3	Lake sediment	C14 calibrated	Poz-29548	6700	40	7661	7486			15580935	14690289	14626241	13164430	65.3504	463772
tm9_7	7.564	Mid-Holocene	Northeast Siberia	36	BK3	Lake sediment	C14 calibrated	Poz-29548	6700	40	7661	7486			27242404	26981458	26969284	20880885	70.5141	3404144
tm9_9	7.665	Mid-Holocene	Northeast Siberia	36	BK3	Lake sediment	C14 calibrated	Poz-29549	6840	40	7775	7585			25678240	25337029	25321879	23886566	70.9351	4362488
cr5_14	25	LGM	Northeast Siberia	37	CHR	Permafrost	Other								38025250	37160635	37126055	19712323	66.9848	72276
cr5_18	25	LGM	Northeast Siberia	37	CHR	Permafrost	Other								11466944	10555414	10546290	4765100	65.6877	177156
cr5_19	25	LGM	Northeast Siberia	37	CHR	Permafrost	Other								20258196	18675402	18592410	14152194	55.5313	296224
cr5_7	25	LGM	Northeast Siberia	37	CHR	Permafrost	Other								44416734	43233065	43182888	26893791	64.6073	141368
cr5_10	12.326	Late Glacial	Northeast Siberia	38	KK	Permafrost	C14 calibrated		10425	45	12603	12060			27577610	27092603	27078050	23814388	67.4523	2596768
cr5_13	12.326	Late Glacial	Northeast Siberia	38	KK	Permafrost	C14 calibrated		10425	45	12603	12060			37337878	36577104	36562434	32187473	68.6907	887012
cr5_17	12.326	Late Glacial	Northeast Siberia	38	KK	Permafrost	C14 calibrated		10425	45	12603	12060			35690673	34409511	34378180	31701271	65.1391	1133696
cr5_3	12.326	Late Glacial	Northeast Siberia	38	KK	Permafrost	C14 calibrated		10425	45	12603	12060			19290146	18046729	18018558	2000048	63.8026	129700
cr5_6	12.326	Late Glacial	Northeast Siberia	38	KK	Permafrost	C14 calibrated		10425	45	12603	12060			49385338	47917354	47794413	17238444	61.4688	502276
cr5_9	12.326	Late Glacial	Northeast Siberia	38	KK	Permafrost	C14 calibrated		10425	45	12603	12060			33296476	32533845	32518760	30543276	68.8702	1052624
ar4_25	0.127	Late Holocene	Northeast Siberia	39	DY	Permafrost	C14 calibrated	Poz-32565	70	30	268	11			11982311	11703496	11698782	11341426	67.6934	183996
ar4_26	0.127	Late Holocene	Northeast Siberia	39	DY	Permafrost	C14 calibrated	Poz-32567	115	30	268	11			16558924	16198067	16190048	14959238	66.2381	856976
ar4_27	0.131	Late Holocene	Northeast Siberia	39	DY	Permafrost	C14 calibrated	Poz-32568	135	25	276	9			19735456	19255403	19245587	18249580	65.9788	501472
ar4_29	0.553	Late Holocene	Northeast Siberia	39	DY	Permafrost	C14 calibrated	Poz-32625	535	30	625	513			23474740	23168723	23162056	19786558	71.1651	778252
ar4_28	0.731	Late Holocene	Northeast Siberia	39	DY	Permafrost	C14 calibrated	Poz-32570	830	40	896	674			4825563	4143788	4136708	2622283	46.9203	188180
ar4_22	20.355	LGM	Northeast Siberia	39	DY	Permafrost	C14 calibrated	Poz-32563	16850	100	20583	20078			34466029	33787069	33761456	19954008	63.6175	4539844
ar4_23	21.63	LGM	Northeast Siberia	39	DY	Permafrost	C14 calibrated	Poz-32564	17800	110	22000	21239			32369449	31764319	31742451	29178385	65.5217	8172768
ar4_9	23.787	LGM	Northeast Siberia	39	DY	Permafrost	C14 calibrated	Poz-32457	19780	130	24169	23374			8769258	8685614	8683441	8398174	73.4415	468324
ar4_10	24.46	LGM	Northeast Siberia	39	DY	Permafrost	C14 calibrated	Poz-32458	20340	140	24925	24076			19278580	18990683	18985231	17974954	70.6142	761232
ar4_11	24.902	LGM	Northeast Siberia	39	DY	Permafrost	C14 calibrated	Poz-32490	20670	120	25239	24544			23104297	22827295	22822188	21756693	71.9723	767720
ar4_12	25.72	LGM	Northeast Siberia	39	DY	Permafrost	C14 calibrated	Poz-32554	21400	150	25959	25338			25982640	25600411	25591698	23753441	69.8464	1080620
ar4_13	25.896	LGM	Northeast Siberia	39	DY	Permafrost	C14 calibrated	Poz-32555	21600	150	26258	25659			17110807	16949730	16944654	16353368	72.028	914512
ar4_14	27.213	Pre-LGM	Northeast Siberia	39	DY	Permafrost	C14 calibrated	Poz-32557	22900	170	27645	26496			44037646	43760478	43754943	39354617	73.8466	1013776
ar4_15	27.682	Pre-LGM	Northeast Siberia	39	DY	Permafrost	C14 calibrated	Poz-32558	23530	250	28236	27270			39685858	39027451	39013254	36421010	68.3556	2816264
ar4_17	27.773	Pre-LGM	Northeast Siberia	39	DY	Permafrost	C14 calibrated	Poz-32559	23630	190	28227	27359			21888378	21645493	21641212	20976336	70.9538	417408
ar4_18	28.656	Pre-LGM	Northeast Siberia	39	DY	Permafrost	C14 calibrated	Poz-32560	24440	210	29134	28071			33543131	33168741	33163060	26018306	71.7994	296520
ar4_19	29.36	Pre-LGM	Northeast Siberia	39	DY	Permafrost	C14 calibrated	Poz-32561	25040	210	29884	28857			29719345	29428892	29421552	20629579	71.0762	1502184
ar4_20	29.599	Pre-LGM	Northeast Siberia	39	DY	Permafrost	C14 calibrated	Poz-32562	25340	220	30016	29182			24159569	24079847	24077796	23052185	75.6506	183160
cr3_29	35.083	Pre-LGM	Northeast Siberia	39	DY	Permafrost	C14 calibrated	Poz-32417	30700	400	35922	34401			16781860	15987947	15965769	14421270	58.8152	2287436
cr3_30	35.568	Pre-LGM	Northeast Siberia	39	DY	Permafrost	C14 calibrated	Poz-32455	31200	700	36900	34360			69319177	68153318	68101367	61746934	71.041	4309056
cr6_12	35.733	Pre-LGM	Northeast Siberia	39	DY	Permafrost	C14 calibrated	Poz-32454	31400	600	36894	34602			40516111	38059131	38021269	36150226	58.0182	3329928
cr4_30	35.931	Pre-LGM	Northeast Siberia	39	DY	Permafrost	C14 calibrated	Poz-32631	31600	500	36944	34879			58535656	58025664	58016390	51298548	70.882	1615140
cr6_11	36.026	Pre-LGM	Northeast Siberia	39	DY	Permafrost	C14 calibrated	Poz-32419	31700	400	36875	35280			14182632	13922126	13917613	13187216	68.3263	465680
cr3_25	36.457	Pre-LGM	Northeast Siberia	39	DY	Permafrost	C14 calibrated	Poz-32487	32100	400	37325	35549			16692152	15505038	15481517	14331501	50.8066	1702224
ar4_21	36.468	Pre-LGM	Northeast Siberia	39	DY	Permafrost	C14 calibrated	Poz-32418	32100	500	37633	35330			30157638	30024743	30021947	28904229	74.5845	238612
cr6_10	36.468	Pre-LGM	Northeast Siberia	39	DY	Permafrost	C14 calibrated	Poz-32418	32100	500	37633	35330			30981105	30554697	30546673	28804432	69.867	699016
cr3_31	37.517	Pre-LGM	Northeast Siberia	39	DY	Permafrost	C14 calibrated	Poz-32630	32800	600	39147	36150			17796699	17092861	17062634	15396072	65.9714	1457208
cr3_26	37.854	Pre-LGM	Northeast Siberia	39	DY	Permafrost	C14 calibrated	Poz-32489	33100	500	39192	36525			34919788	34483022	34459785	31665214	71.3131	709452
cr3_19	38.203	Pre-LGM	Northeast Siberia	39	DY	Permafrost	C14 calibrated	Poz-32300	33500	2000	41754	34576			24773743	24173061	24150296	22183944	69.0426	2303216
cr4_31	38.363	Pre-LGM	Northeast Siberia	39	DY	Permafrost	C14 calibrated	Poz-32632	33600	600	39824	36826			5842453	5401198	5396499	4394288	51.4789	326200
cr3_28	38.464	Pre-LGM	Northeast Siberia	39	DY	Permafrost	C14 calibrated	Poz-32416	33700	600	39935	36913			30585528	30378915	30355773	27681155	76.2653	494176
cr6_13	38.811	Pre-LGM	Northeast Siberia	39	DY	Permafrost	C14 calibrated	Poz-32456	34000	700	40509	37047			43526909	43087073	43080831	40177954	73.3775	814444
cr3_27	38.978	Pre-LGM	Northeast Siberia	39	DY	Permafrost	C14 calibrated	Poz-32415	34100	600	40491	37359			47085028	46318376	46290344	43183750	71.7958	1072376
cr6_14	39.068	Pre-LGM	Northeast Siberia	39	DY	Permafrost	C14 calibrated	Poz-32633	34200	700	40694	37228			49770458	48785944	48772538	46288429	69.5987	2280092
cr3_22	44.959	Pre-LGM	Northeast Siberia	39	DY	Permafrost	C14 calibrated	Poz-32484	42000	2000	48080	42365			132	127	127	120	66.725	16
cr3_21	46.655	Pre-LGM	Northeast Siberia	39	DY	Permafrost	C14 calibrated	Poz-32376	44000	2000	50468	43078			18833375	18139679	18115351	16803504	68.0393	626532
cr3_23	46.655	Pre-LGM	Northeast Siberia	39	DY	Permafrost	C14 calibrated	Poz-32485	44000	2000	50468	43078			45395636	44241274	44212336	41206687	68.1229	1616584
cr6_9	46.655	Pre-LGM	Northeast Siberia	39	DY	Permafrost	C14 calibrated	Poz-32486	44000	2000	50468	43078			18388188	18108098	18103863	17192004	73.4711	531688
cr3_20	47.776	Pre-LGM	Northeast Siberia	39	DY	Permafrost	C14 calibrated	Poz-32368	45000	2000	52370	44002			31711368	30861450	30834044	28459657	69.2871	1559916
cr6_7	48.941	Pre-LGM	Northeast Siberia	39	DY	Permafrost	C14 calibrated	Poz-32378	46000	2000	54899	44918			80833874	75938833	75830734	72560170	60.7448	16216012
cr5_5	modern	Anthropocene	Northeast Siberia	40	PJ	Permafrost	Surface sample								38237245	37416893	37389104	10846106	68.2389	203036
cr8_27	6.149	Mid-Holocene	Northeast Siberia	41	PP	Permafrost	age-depth model								23328234	23213602	23209660	20761094	72.828	4628
cr8_28	7.527	Mid-Holocene	Northeast Siberia	41	PP	Permafrost	age-depth model								38919685	37677343	37665374	33140155	62.6535	92180
cr8_29	9.51	Early Holocene	Northeast Siberia	41	PP	Permafrost	age-depth model								31785306	31191534	31176631	26133114	66.836	2370524
cr8_30	9.626	Early Holocene	Northeast Siberia	41	PP	Permafrost	age-depth model								28242075	27850931	27838184	23800847	70.5183	2242760
cr8_31	9.72	Early Holocene	Northeast Siberia	41	PP	Permafrost	age-depth model								28284408	27827481	27807382	23798739	67.1854	5807920
cr8_33	9.821	Early Holocene	Northeast Siberia	41	PP	Permafrost	age-depth model								22467621	22161061	22143726	18576793	68.5653	3263072
cr8_34	9.914	Early Holocene	Northeast Siberia	41	PP	Permafrost	age-depth model								33252200	32732334	32711446	27559819	66.051	4597748
cr8_35	39.984	Pre-LGM	Northeast Siberia	41	PP	Permafrost	age-depth model								37195323	36173973	36128204	31832214	63.2071	7994268
cr8_36	40.871	Pre-LGM	Northeast Siberia	41	PP	Permafrost	age-depth model								31753096	30841104	30807121	26940461	61.8234	5600960
cr8_37	41.948	Pre-LGM	Northeast Siberia	41	PP	Permafrost	age-depth model								32914594	32022522	31989200	27045904	61.8753	5694900
cr8_38	42.809	Pre-LGM	Northeast Siberia	41	PP	Permafrost	age-depth model								37206100	36334685	36305059	30719302	64.7895	4948152
cr8_39	43.861	Pre-LGM	Northeast Siberia	41	PP	Permafrost	age-depth model								33447192	32457149	32422084	29102247	61.0783	4050988
cr6_4	38.466	Pre-LGM	Northeast Siberia	42	MR1	Permafrost	C14 calibrated	Poz-29726	33600	300	39336	37507			41263896	38253999	38175333	36572266	54.6441	4044424
cr5_21	41.686	Pre-LGM	Northeast Siberia	42	MR1	Permafrost	C14 calibrated	Poz-28617	36970	630	42356	40880			67517819	63162669	63049746	59805006	59.1991	8917856
cr6_2	42.4	Pre-LGM	Northeast Siberia	42	MR1	Permafrost	C14 calibrated	Poz-29688	38350	500	42815	42003			31782547	29975734	29941211	28509002	59.9563	658116
cr6_3	43.836	Pre-LGM	Northeast Siberia	42	MR1	Permafrost	C14 calibrated	Poz-29689	40900	700	44804	42873			27148514	25382697	25346158	24233082	60.3458	2313996
ar5_14	23.882	LGM	Northeast Siberia	43	MR2	Permafrost	C14 calibrated	OxA-15668	19850	80	24125	23746			8711862	8348788	8314365	6243914	68.1017	1168080
ar5_11	25.427	LGM	Northeast Siberia	43	MR2	Permafrost	C14 calibrated	Poz-28691	21070	110	25688	25167			30233498	29721737	29696356	23926126	68.8879	2925332
ar5_10	25.846	LGM	Northeast Siberia	43	MR2	Permafrost	C14 calibrated	Poz-28690	21530	120	26006	25673			33773845	32889824	32863127	30843784	65.6409	1333292
ar5_9	26.116	LGM	Northeast Siberia	43	MR2	Permafrost	C14 calibrated	Poz-28687	21860	110	26367	25902			13365844	12887553	12871723	12371625	62.5685	971284
ar5_12	26.778	Pre-LGM	Northeast Siberia	43	MR2	Permafrost	C14 calibrated	Poz-28692	22510	120	27134	26432			27615004	27181676	27160049	16647311	69.3836	3331336
ar5_7	27.042	Pre-LGM	Northeast Siberia	43	MR2	Permafrost	C14 calibrated	Poz-28685	22730	120	27291	26473			23634423	23076228	23048815	21871093	66.7798	5853128
ar5_2	27.974	Pre-LGM	Northeast Siberia	43	MR2	Permafrost	C14 calibrated	Poz-28655	23820	150	28395	27697			18869855	17662759	17632676	16252868	60.4319	1545788
ar5_3	28.45	Pre-LGM	Northeast Siberia	43	MR2	Permafrost	C14 calibrated	Poz-28656	24280	150	28811	27964			19383742	18699429	18668060	17805837	63.9545	4870696
ar5_5	29.687	Pre-LGM	Northeast Siberia	43	MR2	Permafrost	C14 calibrated	Poz-28681	25450	160	30027	29267			13007664	12110778	12083930	10623323	54.7944	4780304
cr5_30	30.818	Pre-LGM	Northeast Siberia	43	MR2	Permafrost	C14 calibrated	Poz-28682	26590	180	31116	30390			37967786	35776379	35713073	34762362	58.0999	7693612
ar5_6	31.334	Pre-LGM	Northeast Siberia	43	MR2	Permafrost	C14 calibrated	Poz-28683	27300	180	31644	31095			17081933	16049073	16010936	15252669	61.8847	3554848
ar5_4	32.297	Pre-LGM	Northeast Siberia	43	MR2	Permafrost	C14 calibrated	Poz-28679	28190	160	32929	31759			9155126	8229017	8199050	7424065	61.8917	730460
cr5_29	32.434	Pre-LGM	Northeast Siberia	43	MR2	Permafrost	C14 calibrated	Poz-28657	28290	220	33107	31775			7086526	6602976	6592016	6331434	56.1082	349768
ar5_13	32.911	Pre-LGM	Northeast Siberia	43	MR2	Permafrost	C14 calibrated	Poz-28693	28670	210	33682	32129			13747570	13566807	13555693	12780595	69.7099	3092652
cr5_27	34.294	Pre-LGM	Northeast Siberia	43	MR2	Permafrost	C14 calibrated	OxA-14928	29780	210	34623	33908			30770512	29472688	29432015	28656477	60.1717	3922640
cr5_25	35.05	Pre-LGM	Northeast Siberia	43	MR2	Permafrost	C14 calibrated	Poz-28652	30720	270	35611	34523			24033068	22895335	22872896	22374693	62.5143	1118416
cr5_26	35.274	Pre-LGM	Northeast Siberia	43	MR2	Permafrost	C14 calibrated	Poz-28653	30900	400	36079	34551			30280784	29355435	29327875	28446837	64.5407	3027848
cr5_23	35.825	Pre-LGM	Northeast Siberia	43	MR2	Permafrost	C14 calibrated	Poz-28651	31500	500	36822	34784			53764361	51168021	51117067	49934579	62.1198	4846400
cr5_28	38.568	Pre-LGM	Northeast Siberia	43	MR2	Permafrost	C14 calibrated	Poz-28654	33730	390	39599	37428			26327740	24220234	24163540	23488120	57.5708	4539372
cr5_22	43.324	Pre-LGM	Northeast Siberia	43	MR2	Permafrost	C14 calibrated	Poz-28648	39840	900	44431	42348			51947626	48388759	48340981	46912719	61.6344	785612
ar4_30	23.86	LGM	Northeast Siberia	44	MR3	Permafrost	C14 calibrated	Poz-28611	19820	110	24178	23427			19913196	19419260	19398515	18197601	65.5721	5026728
cr5_31	24.038	LGM	Northeast Siberia	44	MR3	Permafrost	C14 calibrated	Poz-28724	20030	110	24275	23813			18665066	17838510	17813277	17184398	62.2714	4118236
ar5_17	24.188	LGM	Northeast Siberia	44	MR3	Permafrost	C14 calibrated	Poz-28723	20160	110	24533	23884			21622164	21243098	21220041	20446048	67.6076	6054472
ar5_1	24.529	LGM	Northeast Siberia	44	MR3	Permafrost	C14 calibrated	Poz-28613	20410	120	24923	24197			11912166	11528027	11501611	10940214	67.1612	2175580
ar4_31	24.663	LGM	Northeast Siberia	44	MR3	Permafrost	C14 calibrated	Poz-28612	20500	190	25163	24177			17320782	16815114	16795965	16189533	64.0888	3993632
ar5_15	24.976	LGM	Northeast Siberia	44	MR3	Permafrost	C14 calibrated	Poz-28695	20750	240	25620	24313			17911353	16711525	16682335	10136742	56.133	1268032
ar5_31	24.978	LGM	Northeast Siberia	44	MR3	Permafrost	C14 calibrated	Poz-28696	20730	110	25253	24641			19453711	19091582	19074010	18541652	67.1156	1541524
ar5_18	25.227	LGM	Northeast Siberia	44	MR3	Permafrost	C14 calibrated	OxA-14958	20900	110	25598	24949			23206319	22840624	22822783	18848543	68.4098	3800968
cr5_20	36.895	Pre-LGM	Northeast Siberia	45	MR4	Permafrost	C14 calibrated	Poz-28614	32500	380	38105	36075			22284747	19927822	19881483	9433336	58.1097	745136
cr6_1	44.134	Pre-LGM	Northeast Siberia	46	MR5	Permafrost	C14 calibrated	Poz-28728	41300	1000	45586	42804			36823067	35580702	35548100	33952464	65.7161	100728
ar5_20	19.067	LGM	Northeast Siberia	47	MR6	Permafrost	C14 calibrated	OxA-14930	15810	75	19289	18890			23507008	22806036	22773704	19840914	65.9436	8128784
ar5_19	20.158	LGM	Northeast Siberia	47	MR6	Permafrost	C14 calibrated	Poz-28725	16680	80	20383	19922			17053636	16681674	16664405	15635077	66.665	4127236
tm7_6	8.055	Mid-Holocene	Northeast Siberia	48	AC	Permafrost	C14 calibrated	Poz-28605	7230	40	8169	7966			25384446	24323125	24291126	7978346	60.653	107492
ar2_12	10.269	Early Holocene	Northeast Siberia	48	AC	Permafrost	C14 calibrated	Poz-28606	9100	50	10476	10186			40648438	35213464	35126713	26675275	57.5081	239076
tm9_12	10.354	Early Holocene	Northeast Siberia	48	AC	Permafrost	C14 calibrated	Poz-28607	9190	50	10496	10241			11626168	10831852	10795364	8729898	65.1878	154856
ar2_13	16.91	Late Glacial	Northeast Siberia	48	AC	Permafrost	C14 calibrated	Poz-28608	13930	70	17098	16638			27415546	25073308	25033676	7368672	64.5802	38620
ar4_3	modern	Anthropocene	Northeast Siberia	48	AC	Permafrost	Surface sample								20869664	20183691	20170190	19280024	59.3919	237948
ar3_12	8.373	Early Holocene	North America	49	PS	Permafrost	OSL						8373	850	28327034	22623837	22572998	16500371	73.823	7012132
ar3_4	10.6	Early Holocene	North America	49	PS	Permafrost	OSL						10600	750	26007465	24293697	24250915	6168476	61.9671	2795684
ar3_11	12.334	Late Glacial	North America	49	PS	Permafrost	C14 calibrated	Poz-29949	10430	50	12609	12057			28107376	27969650	27956289	18755065	77.783	1769824
ar3_5	12.355	Late Glacial	North America	49	PS	Permafrost	C14 calibrated	Poz-29952	10460	100	12681	11976			22362182	21849102	21827978	14980843	71.266	5029524
ar3_10	12.529	Late Glacial	North America	49	PS	Permafrost	Other								13118586	12168794	12146158	3857691	61.5385	792440
ar3_13	12.529	Late Glacial	North America	49	PS	Permafrost	Other								24728328	24510803	24499314	21282271	76.6509	4591376
ar3_15	12.529	Late Glacial	North America	49	PS	Permafrost	Other								17218933	16583417	16571536	5698272	72.0873	238272
ar3_17	12.529	Late Glacial	North America	49	PS	Permafrost	Other								18654212	17471833	17438930	4312857	58.729	1671056
ar3_7	12.529	Late Glacial	North America	49	PS	Permafrost	Other								21054278	19714943	19679442	13943764	57.9973	5948088
ar3_9	12.529	Late Glacial	North America	49	PS	Permafrost	Other								17974918	16844193	16825819	8156578	58.1896	825792
ar3_18	12.634	Late Glacial	North America	49	PS	Permafrost	C14 calibrated	Poz-29955	10620	60	12730	12488			34015249	33579147	33555840	12967034	74.5928	4474764
ar3_6	12.703	Late Glacial	North America	49	PS	Permafrost	C14 calibrated	Poz-29953	10710	60	12757	12617			24167864	23087563	23028476	7629091	66.2854	6735320
ar3_14	12.776	Late Glacial	North America	49	PS	Permafrost	C14 calibrated	Poz-29956	10840	50	12876	12724			12335483	11844762	11827407	4432649	72.7527	647864
cr4_10	7.947	Mid-Holocene	North America	50	SV1	Permafrost	age-depth model								18592130	18520823	18518081	17281650	76.6747	79580
ar3_26	8.166	Mid-Holocene	North America	50	SV1	Permafrost	age-depth model								37425239	37087969	37075290	33062691	74.0505	2890652
ar5_23	8.607	Early Holocene	North America	50	SV1	Permafrost	age-depth model								15765148	15111751	15080443	13605607	59.559	8813772
ar3_27	9.275	Early Holocene	North America	50	SV1	Permafrost	age-depth model								107865	64302	64042	44463	50.2108	11756
cr4_9	10.111	Early Holocene	North America	50	SV1	Permafrost	age-depth model								52	49	49	47	67.5319	0
cr4_7	10.593	Early Holocene	North America	50	SV1	Permafrost	age-depth model								20	19	19	17	70	0
cr9_12	10.593	Early Holocene	North America	50	SV1	Permafrost	age-depth model								29866	28631	28585	24746	65.3267	820
cr4_6	10.895	Early Holocene	North America	50	SV1	Permafrost	age-depth model								210662	123287	122779	90649	48.9382	15460
ar5_22	11.095	Early Holocene	North America	50	SV1	Permafrost	age-depth model								21732709	21659219	21652952	20296016	75.1084	849352
ar5_29	11.095	Early Holocene	North America	50	SV1	Permafrost	age-depth model								9359716	9260604	9254748	8756827	70.3153	845272
ar5_21	11.162	Early Holocene	North America	50	SV1	Permafrost	age-depth model								24333648	24251961	24244896	20247208	76.4331	398748
cr4_5	11.228	Early Holocene	North America	50	SV1	Permafrost	age-depth model								266	263	263	250	69.192	56
cr9_11	11.344	Early Holocene	North America	50	SV1	Permafrost	age-depth model								27010754	26330639	26300788	3476300	63.9949	2320944
ar3_25	11.598	Early Holocene	North America	50	SV1	Permafrost	age-depth model								15124386	14838636	14829466	2362757	69.8242	292384
cr4_2	modern	Anthropocene	North America	50	SV1	Permafrost	Surface sample								53080883	52399617	52389105	21787391	70.5467	557720
cr4_3	modern	Anthropocene	North America	50	SV1	Permafrost	Surface sample								25	25	25	25	63.28	0
cr4_4	modern	Anthropocene	North America	50	SV1	Permafrost	Surface sample								85642062	84668812	84649920	78821795	69.8589	189128
cr4_1	7.903	Mid-Holocene	North America	51	SV2	Permafrost	C14 calibrated	Poz-29677	7080	40	8005	7796			70743997	69697297	69674064	66608115	72.2308	2079996
tm9_14	7.922	Mid-Holocene	North America	51	SV2	Permafrost	C14 calibrated	Poz-29676	7100	50	8015	7800			14091498	12857778	12827943	3941077	63.9548	421988
tm9_15	10.864	Early Holocene	North America	51	SV2	Permafrost	C14 calibrated	Poz-29678	9520	50	11082	10597			29755578	29492646	29486511	27288170	75.6094	430580
ar2_15	10.981	Early Holocene	North America	51	SV2	Permafrost	C14 calibrated	Poz-29680	9630	50	11184	10773			11589579	11429655	11418590	7671985	71.6658	317456
ar2_14	10.987	Early Holocene	North America	51	SV2	Permafrost	C14 calibrated	GSC-6707	9660	110	11249	10694			25714636	25178718	25161449	23704292	67.359	2802728
ar2_17	11.031	Early Holocene	North America	51	SV2	Permafrost	C14 calibrated	Poz-29682	9670	50	11206	10789			22663591	22391668	22380135	21227417	71.1625	2923192
tm9_13	11.383	Early Holocene	North America	51	SV2	Permafrost	C14 calibrated	Poz-29675	9930	60	11686	11222			12723144	12325961	12308938	5510499	70.3447	1571140
ar2_18	11.712	Late Glacial	North America	51	SV2	Permafrost	C14 calibrated	Poz-29683	10130	60	11938	11403			31200387	29336759	29271724	24448871	55.9392	18310620
cr8_13	5.688	Mid-Holocene	North America	52	AMR	Permafrost	Other								90	88	88	75	68.92	4
cr8_14	6.014	Mid-Holocene	North America	52	AMR	Permafrost	Other								54520103	52836985	52793985	45285002	62.9162	3490932
cr8_15	modern	Anthropocene	North America	52	AMR	Permafrost	Surface sample								21076929	20732896	20721414	17837977	67.6594	334464
ar6_20	9.071	Early Holocene	North America	53	RBS	Permafrost	C14 calibrated	Beta-165348	8120	40	9263	8990			24492217	23692348	23680664	22933111	68.3049	74748
ar6_21	9.08	Early Holocene	North America	53	RBS	Permafrost	C14 calibrated	Beta-159917	8130	40	9263	8994			22472104	21943894	21935673	21264291	69.2406	337152
tm6_14	5.347	Mid-Holocene	North America	54	ZL	Lake sediment	age-depth model								3592406	1364459	1357767	572102	56.6934	772
tm6_15	8.174	Mid-Holocene	North America	54	ZL	Lake sediment	age-depth model								19817814	8274831	8245331	1988663	68.0822	167696
tm6_16	14.071	Late Glacial	North America	54	ZL	Lake sediment	age-depth model								3867796	1792828	1790303	1039470	59.7403	1060
tm6_17	18.181	Late Glacial	North America	54	ZL	Lake sediment	age-depth model								63716600	33720717	33692615	15707889	79.0726	49508
tm6_18	21.106	LGM	North America	54	ZL	Lake sediment	age-depth model								103164912	54651770	54623444	27306274	84.7181	25288
cr9_16	24.03	LGM	North America	54	ZL	Lake sediment	age-depth model								29578520	29024057	29015410	21359311	63.7804	27732
cr9_18	26.804	Pre-LGM	North America	54	ZL	Lake sediment	age-depth model								45864126	44510680	44493784	36799238	60.6314	14316
cr9_19	27.838	Pre-LGM	North America	54	ZL	Lake sediment	age-depth model								44468627	43338655	43322628	31570069	62.2409	12420
cr9_15	28.689	Pre-LGM	North America	54	ZL	Lake sediment	age-depth model								42407157	42004890	41989470	11819550	72.0008	120824
cr9_14	32.316	Pre-LGM	North America	54	ZL	Lake sediment	age-depth model								43543705	42754256	42742265	27248967	65.6334	22508
cr9_17	34.281	Pre-LGM	North America	54	ZL	Lake sediment	age-depth model								29989376	29913185	29911139	20842221	77.6754	68184
ar6_13	13.01	Late Glacial	North America	55	TH	Permafrost	C14 calibrated	Beta-122323	11110	80	13161	12840			16635084	16213909	16206418	15564074	67.9141	49612
ar6_14	13.034	Late Glacial	North America	55	TH	Permafrost	C14 calibrated	Beta-159913	11120	40	13110	12919			21618200	21176187	21168545	20511889	70.8175	51132
ar6_17	13.083	Late Glacial	North America	55	TH	Permafrost	C14 calibrated	Beta-122322	11180	80	13241	12897			8196072	7736175	7728959	7567289	61.5929	54120
ar6_15	13.094	Late Glacial	North America	55	TH	Permafrost	C14 calibrated	Beta-159915	11160	40	13166	12935			17207458	16940447	16935712	16282166	70.0907	229368
cr9_26	23.698	LGM	North America	56	QC	Permafrost	C14 calibrated	Poz-29902	19730	150	24131	23303			52280556	39602992	39567557	2385877	67.5005	184228
cr9_27	29.071	Pre-LGM	North America	56	QC	Permafrost	C14 calibrated	Poz-29903	24850	200	29653	28677			46816123	45992916	45980366	6294965	75.1453	289216
cr4_11	29.572	Pre-LGM	North America	56	QC	Permafrost	C14 calibrated	Poz-29839	25300	150	29937	29215			150952	60311	60034	35265	43.4518	11376
ar3_22	29.758	Pre-LGM	North America	56	QC	Permafrost	C14 calibrated	Poz-29870	25530	170	30083	29283			17378602	17279537	17272852	11117651	77.9853	480496
ar4_5	29.838	Pre-LGM	North America	56	QC	Permafrost	C14 calibrated	Poz-29841	25600	170	30143	29303			17569294	17489329	17483699	16454874	73.8037	1910972
ar3_21	29.852	Pre-LGM	North America	56	QC	Permafrost	C14 calibrated	Poz-29868	25600	160	30136	29321			14054121	13800624	13787625	5595537	71.8582	866500
ar3_20	30.339	Pre-LGM	North America	56	QC	Permafrost	C14 calibrated	Poz-29869	26000	250	30893	29898			19219330	19068385	19063825	4255058	76.0462	463372
cr9_21	30.354	Pre-LGM	North America	56	QC	Permafrost	C14 calibrated	Poz-29840	26000	300	31009	29743			50186332	48369686	48341363	36993245	63.8576	59984
ar3_19	33.788	Pre-LGM	North America	56	QC	Permafrost	C14 calibrated	Poz-29867	29250	250	34329	33173			17	16	16	16	66.6875	4
cr4_12	36.457	Pre-LGM	North America	56	QC	Permafrost	C14 calibrated	Poz-29961	32100	400	37325	35549			9	7	7	7	65.2857	0
ar4_4	>50	50+	North America	56	QC	Permafrost	C14 calibrated	UBA-38944	>50830						17256546	16891648	16873474	15858691	66.18	3905244
ar4_7	7.995	Mid-Holocene	North America	57	RS	Permafrost	age-depth model								13158951	12110364	12091297	3036388	54.8368	29336
ar4_6	8.392	Early Holocene	North America	57	RS	Permafrost	age-depth model								24319157	23361112	23326091	22343293	60.5152	2956392
ar3_31	8.889	Early Holocene	North America	57	RS	Permafrost	age-depth model								73544440	45460347	45413106	28536355	79.644	1565512
cr9_25	9.31	Early Holocene	North America	57	RS	Permafrost	age-depth model								45740958	43338459	43288935	36473003	60.1252	3099328
ar3_30	9.365	Early Holocene	North America	57	RS	Permafrost	age-depth model								22853378	22533464	22520152	20284035	71.2251	1962800
cr4_13	9.365	Early Holocene	North America	57	RS	Permafrost	age-depth model								9630	8993	8973	8068	58.1223	220
ar3_29	9.462	Early Holocene	North America	57	RS	Permafrost	age-depth model								21667667	15618057	15597712	10913999	70.322	248720
cr9_24	9.505	Early Holocene	North America	57	RS	Permafrost	age-depth model								53109132	47579350	47517763	8175496	59.8544	895164
ar3_23	15.343	Late Glacial	North America	57	RS	Permafrost	C14 calibrated	Poz-30010	12950	60	15675	15280			43439042	42934250	42914519	30594697	73.5702	2309792
ar3_28	15.343	Late Glacial	North America	57	RS	Permafrost	C14 calibrated	Poz-30010	12950	60	15675	15280			51462942	36857447	36805076	9684763	74.0708	383124
cr9_30	0.128	Late Holocene	North America	58	CM	Permafrost	C14 calibrated	Poz-29913	112.16	0.31	255	34			41215367	39093522	39068262	32946301	63.9807	868976
cr9_32	0.132	Late Holocene	North America	58	CM	Permafrost	C14 calibrated	Poz-29916	109.85	0.36	255	34			38547220	37203843	37185201	18599777	65.4116	1300916
cr9_31	0.133	Late Holocene	North America	58	CM	Permafrost	C14 calibrated	Poz-29914	141.65	0.41	267	12			53086818	52247908	52236230	42648126	67.2394	513704
ar5_27	0.137	Late Holocene	North America	58	CM	Permafrost	C14 calibrated	Poz-29881	105.71	0.37	254	35			23060836	22728533	22719555	14372261	65.7306	992596
cr4_18	20.842	LGM	North America	58	CM	Permafrost	C14 calibrated	Poz-29962	17290	80	21033	20584			45573106	44091017	44070369	40027717	65.9973	396348
cr9_29	41.634	Pre-LGM	North America	58	CM	Permafrost	C14 calibrated	Poz-29838	36800	500	42214	40981			41231267	39394994	39353812	5971842	63.9504	7563700
ar5_25	>50	50+	North America	58	CM	Permafrost	Other								13571990	13020445	13002791	11894255	61.3155	4582036
ar5_26	>50	50+	North America	58	CM	Permafrost	Other								20725818	20397526	20386285	16070285	68.4751	1142672
ar5_30	>50	50+	North America	58	CM	Permafrost	Other								24364015	23773738	23711586	22480718	61.415	25864892
cr4_14	>50	50+	North America	58	CM	Permafrost	Other								43250000	42849943	42831543	36900859	73.0574	6648376
cr4_15	>50	50+	North America	58	CM	Permafrost	Other								22512500	22294385	22288630	16713751	76.4693	1029656
cr4_17	>50	50+	North America	58	CM	Permafrost	Other								50202863	49857839	49847733	43827756	74.1752	901248
cr4_19	>50	50+	North America	58	CM	Permafrost	Other								108	99	99	92	67.2174	0
cr4_20	>50	50+	North America	58	CM	Permafrost	Other								62159702	61685398	61663899	38722493	72.651	5146000
cr4_21	>50	50+	North America	58	CM	Permafrost	Other								26706976	26455764	26445718	24362274	70.8415	4157888
cr4_22	>50	50+	North America	58	CM	Permafrost	Other								53996669	53519119	53484049	41093524	70.657	8389124
cr4_23	>50	50+	North America	58	CM	Permafrost	Other								29012610	28657496	28647129	26259980	68.1157	4715736
cr9_28	>50	50+	North America	58	CM	Permafrost	Other								38770616	37526268	37463244	26329167	62.1982	8240452
cr4_25	>50	50+	North America	59	GR	Permafrost	Other								88857347	73374664	72602958	24198607	43.5439	234988
cr8_4	modern	Anthropocene	North America	59	GR	Permafrost	Surface sample								7204187	7148993	7144924	6161765	77.5165	13464
cr8_5	modern	Anthropocene	North America	59	GR	Permafrost	Surface sample								16850681	16676962	16669481	14512076	73.239	79460
ar5_28	>50	50+	North America	60	TC	Permafrost	Other								21215823	20838190	20827331	19384150	66.1759	151488
ar2_30	23.207	LGM	North America	61	GS	Permafrost	C14 calibrated	Poz-31918	19220	320	23813	22492			12531772	12049135	12010696	5603038	61.9482	2028400
ar3_1	23.502	LGM	North America	61	GS	Permafrost	C14 calibrated	Poz-31925	19570	190	23887	23046			16904172	16635259	16612950	12989327	68.2978	4786036
ar2_28	24.204	LGM	North America	61	GS	Permafrost	C14 calibrated	Poz-31922	20170	110	24546	23892			8604032	8079292	8024749	1914848	62.8446	762960
ar2_26	24.474	LGM	North America	61	GS	Permafrost	C14 calibrated	Poz-31920	20350	210	25020	23916			25501049	24707251	24660135	9284742	61.7108	3681780
ar2_27	24.519	LGM	North America	61	GS	Permafrost	C14 calibrated	Poz-31921	20390	140	24960	24153			22366062	21480485	21436328	9282192	60.2895	3500960
ar2_29	24.569	LGM	North America	61	GS	Permafrost	C14 calibrated	Poz-31917	20440	120	24952	24218			16919479	16224883	16185669	7816661	62.0146	3460432
ar2_25	27.113	Pre-LGM	North America	61	GS	Permafrost	C14 calibrated	Poz-31916	22900	420	27859	26270			18022982	17624990	17588963	14228064	65.5913	9368284
ar2_31	27.274	Pre-LGM	North America	61	GS	Permafrost	C14 calibrated	Poz-31924	22970	240	27740	26494			8623346	8529455	8513663	4040086	73.2298	793620
ar2_21	28.872	Pre-LGM	North America	61	GS	Permafrost	C14 calibrated	Poz-31876	24660	390	29810	27959			12890291	12580973	12559473	9102641	66.8641	2434332
ar2_20	29.539	Pre-LGM	North America	61	GS	Permafrost	C14 calibrated	Poz-31875	25230	210	29975	29129			22635327	21875747	21823188	17420525	63.5874	7187416
cr9_22	29.817	Pre-LGM	North America	61	GS	Permafrost	C14 calibrated	Poz-31840	25630	260	30337	29220			243	239	239	228	67.9167	2368144
ar2_23	29.897	Pre-LGM	North America	61	GS	Permafrost	C14 calibrated	Poz-31915	25660	190	30260	29316			17903086	17524502	17496268	13199245	67.0021	3894848
ar2_19	30.218	Pre-LGM	North America	61	GS	Permafrost	C14 calibrated	Poz-31846	25890	220	30815	29801			11627916	11418058	11403461	10992605	66.9006	3741428
ar2_22	30.297	Pre-LGM	North America	61	GS	Permafrost	C14 calibrated	Poz-31914	26000	190	30770	29979			13281672	13116439	13109319	12099387	69.4455	2046532
ar3_3	31.333	Pre-LGM	North America	61	GS	Permafrost	C14 calibrated	Poz-31927	27230	310	31811	30895			6803652	6454934	6438857	1748017	68.2074	407868
ar3_2	33.979	Pre-LGM	North America	61	GS	Permafrost	C14 calibrated	Poz-31926	29610	580	35258	32280			476025	259279	257903	123668	53.8488	53144
cr9_23	48.246	Pre-LGM	North America	61	GS	Permafrost	C14 calibrated	Poz-31842	45000	3000	54966	43151			10575539	10224980	10211938	5045723	59.4868	1631976
cr4_26	modern	Anthropocene	North America	62	NP	Permafrost	C14 calibrated	UBA-38945	0	0					53816592	53028180	53017534	37342669	73.2552	123552
cr4_27	modern	Anthropocene	North America	62	NP	Permafrost	Surface sample								25	21	21	21	67.0476	0
cr4_28	modern	Anthropocene	North America	62	NP	Permafrost	Surface sample								40092260	31208246	31156624	2748047	55.251	18724
cr4_29	modern	Anthropocene	North America	62	NP	Permafrost	C14 calibrated	UBA-38946	0	0					81237887	81008270	81002488	74787094	79.0137	296660
cr9_33	1.542	Late Holocene	North Atlantic	63	BS	Permafrost	age-depth model								50	48	48	47	69.1702	4
cr9_34	3.736	Late Holocene	North Atlantic	63	BS	Permafrost	age-depth model								132	127	127	115	62.2783	0
cr9_35	9.479	Early Holocene	North Atlantic	63	BS	Permafrost	age-depth model								1216	364	361	211	62.0758	32
cr9_36	9.847	Early Holocene	North Atlantic	63	BS	Permafrost	age-depth model								136	129	129	115	61.0087	8
ar6_22	0.484	Late Holocene	North Atlantic	64	LI	Lake sediment	age-depth model								27073237	26664147	26652378	25893010	68.9109	46228
ar6_23	0.534	Late Holocene	North Atlantic	64	LI	Lake sediment	age-depth model								21963907	21302333	21286348	20785857	62.6113	42508
ar6_25	2.408	Late Holocene	North Atlantic	64	LI	Lake sediment	age-depth model								17685662	17534070	17528302	16905433	69.0289	31992
ar6_26	3.539	Late Holocene	North Atlantic	64	LI	Lake sediment	age-depth model								28592472	28043356	28029089	26641275	63.0767	33568
ar6_27	4.464	Mid-Holocene	North Atlantic	64	LI	Lake sediment	age-depth model								24264964	23954694	23946987	23168470	66.2021	337616
ar6_28	7.311	Mid-Holocene	North Atlantic	64	LI	Lake sediment	age-depth model								20460418	19718822	19693372	17300058	58.2711	197184
ar6_29	9.225	Early Holocene	North Atlantic	64	LI	Lake sediment	age-depth model								23206825	22885701	22873126	21995418	61.9244	41780
ar6_30	10.19	Early Holocene	North Atlantic	64	LI	Lake sediment	age-depth model								24249656	23788056	23774474	22691471	61.8227	15928
ar6_31	10.425	Early Holocene	North Atlantic	64	LI	Lake sediment	age-depth model								16720597	16485302	16474036	15794511	63.9999	13884
cr1_6	2.392	Late Holocene	North Atlantic	65	K608	Lake sediment	age-depth model								33900316	33524289	33513380	22957324	71.126	126348
cr1_7	2.934	Late Holocene	North Atlantic	65	K608	Lake sediment	age-depth model								30673420	30159340	30149165	24621857	66.0646	125300
cr7_14	3.143	Late Holocene	North Atlantic	65	K608	Lake sediment	age-depth model								95573802	87671566	87549551	53955647	58.0013	110936
cr1_9	4.533	Mid-Holocene	North Atlantic	65	K608	Lake sediment	age-depth model								22757318	21844291	21758115	16913381	64.8036	31624
cr7_15	6.075	Mid-Holocene	North Atlantic	65	K608	Lake sediment	age-depth model								23505036	22668481	22658092	20170400	66.6087	27348
cr1_10	6.579	Mid-Holocene	North Atlantic	65	K608	Lake sediment	age-depth model								15156676	14840816	14741794	10886042	75.7152	9796
cr7_17	6.936	Mid-Holocene	North Atlantic	65	K608	Lake sediment	age-depth model								48855361	48332999	48301776	38808708	62.0016	28752
cr7_18	7.848	Mid-Holocene	North Atlantic	65	K608	Lake sediment	age-depth model								39152131	36634629	36593029	23305293	50.9356	34904
cr1_11	8.611	Early Holocene	North Atlantic	65	K608	Lake sediment	age-depth model								18704089	17829681	17734133	10616158	64.198	10984
cr7_19	8.912	Early Holocene	North Atlantic	65	K608	Lake sediment	age-depth model								31976982	30998455	30972607	10921067	63.4345	11432
cr1_12	9.361	Early Holocene	North Atlantic	65	K608	Lake sediment	age-depth model								14038026	13436873	13307235	3807823	71.1255	5548
cr7_20	9.94	Early Holocene	North Atlantic	65	K608	Lake sediment	age-depth model								33480833	32356591	32306164	25881037	60.1321	127892
cr1_18	4.374	Mid-Holocene	North Atlantic	66	LC	Lake sediment	age-depth model								42593325	42321477	42242751	36515973	75.7918	98068
cr1_13	6.982	Mid-Holocene	North Atlantic	66	LC	Lake sediment	age-depth model								39227827	38781547	38772909	32499675	72.3754	49056
cr1_17	7.649	Mid-Holocene	North Atlantic	66	LC	Lake sediment	age-depth model								19028668	18454443	18373492	13008071	72.6714	26812
cr1_14	8.466	Early Holocene	North Atlantic	66	LC	Lake sediment	age-depth model								18782992	17238865	17062446	5597248	66.7874	7924
cr1_15	9.216	Early Holocene	North Atlantic	66	LC	Lake sediment	age-depth model								2193	2158	2097	1132	72.3949	8
cr1_19	0.244	Late Holocene	North Atlantic	67	LS	Lake sediment	age-depth model								4	4	4	4	56.5	0
cr7_21	0.462	Late Holocene	North Atlantic	67	LS	Lake sediment	age-depth model								15784396	15583718	15577415	12408270	68.2255	129380
cr7_22	1.018	Late Holocene	North Atlantic	67	LS	Lake sediment	age-depth model								35035	32448	32331	5449	71.6394	144
cr1_20	1.478	Late Holocene	North Atlantic	67	LS	Lake sediment	age-depth model								10193016	10054683	9996675	7489895	74.0436	32528
cr7_23	2.037	Late Holocene	North Atlantic	67	LS	Lake sediment	age-depth model								32614348	32404436	32385945	24239710	72.9641	90736
cr1_21	2.445	Late Holocene	North Atlantic	67	LS	Lake sediment	age-depth model								11381963	11249755	11180740	8588523	73.7177	58868
cr7_25	3.084	Late Holocene	North Atlantic	67	LS	Lake sediment	age-depth model								27919834	27805660	27800322	21664119	75.9051	64832
cr1_22	4.153	Late Holocene	North Atlantic	67	LS	Lake sediment	age-depth model								27627549	27205415	27143669	23106695	68.4787	230416
cr7_27	5.395	Mid-Holocene	North Atlantic	67	LS	Lake sediment	age-depth model								41920065	41521422	41493260	24435130	73.014	282684
cr7_28	5.898	Mid-Holocene	North Atlantic	67	LS	Lake sediment	age-depth model								20509920	19935536	19923168	11646112	69.1904	39280
cr1_25	6.876	Mid-Holocene	North Atlantic	67	LS	Lake sediment	age-depth model								32212533	31757453	31677418	25967318	74.9114	207468
cr7_29	7.463	Mid-Holocene	North Atlantic	67	LS	Lake sediment	age-depth model								40638822	40215388	40190021	26132626	75.5343	43364
cr7_30	7.877	Mid-Holocene	North Atlantic	67	LS	Lake sediment	age-depth model								19802218	19449126	19442579	15633143	69.8425	18140
cr7_31	8.004	Mid-Holocene	North Atlantic	67	LS	Lake sediment	age-depth model								13561760	10970008	10948383	8415510	48.3132	19176
cr6_5	4.643	Mid-Holocene	North Atlantic	68	DA	Permafrost	age-depth model								18866776	17930081	17918540	16681328	63.3961	123940
cr6_31	4.757	Mid-Holocene	North Atlantic	68	DA	Permafrost	age-depth model								30137537	29703139	29697934	27154151	71.6092	104928
cr6_29	4.895	Mid-Holocene	North Atlantic	68	DA	Permafrost	age-depth model								19353144	17804522	17789970	16645719	63.4118	284836
cr6_28	5.229	Mid-Holocene	North Atlantic	68	DA	Permafrost	age-depth model								31083175	27189640	27159363	25604672	57.1145	82760
cr6_30	5.647	Mid-Holocene	North Atlantic	68	DA	Permafrost	age-depth model								19642333	18183127	18170380	17074068	60.0186	28152
cr6_27	5.799	Mid-Holocene	North Atlantic	68	DA	Permafrost	age-depth model								33791647	30413612	30386405	28723446	57.2627	75324
cr9_42	0.127	Late Holocene	North Atlantic	69	CL10	Permafrost	C14 calibrated		100	32	266	13			43614883	40834853	40822970	5893684	67.3633	230896
cr9_39	0.13	Late Holocene	North Atlantic	69	CL10	Permafrost	C14 calibrated		95	46	266	13			921	893	893	783	66.0128	16
cr9_43	0.3	Late Holocene	North Atlantic	69	CL10	Permafrost	C14 calibrated		258	29	430	0			34407325	32938733	32917725	3771372	66.217	365744
cr9_44	0.313	Late Holocene	North Atlantic	69	CL10	Permafrost	C14 calibrated		262	34	443	0			95	93	93	84	62.7024	16
cr9_45	0.39	Late Holocene	North Atlantic	69	CL10	Permafrost	C14 calibrated		330	39	478	306			22040723	21474779	21467157	2685624	68.2748	105420
cr9_47	1.327	Late Holocene	North Atlantic	69	CL10	Permafrost	C14 calibrated		1430	32	1368	1293			50921046	48818397	48784779	14560527	61.8392	612644
cr9_46	1.347	Late Holocene	North Atlantic	69	CL10	Permafrost	C14 calibrated		1465	44	1408	1294			38360772	36661814	36649377	7729580	66.4804	214120
cr9_48	1.386	Late Holocene	North Atlantic	69	CL10	Permafrost	C14 calibrated		1514	30	1512	1311			40008064	38366010	38338532	8265293	66.0509	444500
cr9_37	modern	Anthropocene	North Atlantic	69	CL10	Permafrost	C14 calibrated		1.1302	0.0046					65079328	63080988	63063412	13027186	71.9165	368884
cr9_38	modern	Anthropocene	North Atlantic	69	CL10	Permafrost	C14 calibrated		1.2609	0.0071					54735978	51955229	51905698	13181492	56.5921	1428152
cr9_40	modern	Anthropocene	North Atlantic	69	CL10	Permafrost	C14 calibrated		37	38					79	72	71	65	61.5231	8
cr9_41	modern	Anthropocene	North Atlantic	69	CL10	Permafrost	C14 calibrated		85	44					40357744	37748418	37723079	9122734	59.6783	280604
cr6_15	modern	Anthropocene	North Atlantic	70	09C1	Permafrost	C14 calibrated	Poz-45290	-52	27					53212960	44506847	44414540	40824366	51.7711	2291908
cr6_17	modern	Anthropocene	North Atlantic	70	09C1	Permafrost	C14 calibrated	UBA-38947	0	0					12775589	12380387	12374385	11853408	68.5403	80008
cr6_18	modern	Anthropocene	North Atlantic	70	09C1	Permafrost	Surface sample								30298534	29352214	29337363	28016135	66.3741	459520
cr6_19	modern	Anthropocene	North Atlantic	70	09C1	Permafrost	C14 calibrated	UBA-38948	0	0					24394439	23628229	23616241	22713239	66.7609	479448
cr6_20	modern	Anthropocene	North Atlantic	70	09C1	Permafrost	Surface sample								10366023	10006591	10000938	9520094	66.5871	70892
cr6_21	modern	Anthropocene	North Atlantic	70	09C1	Permafrost	C14 calibrated	UBA-38949	0	0					28549098	27729364	27717396	26441977	67.3465	424104
cr6_22	3.411	Late Holocene	North Atlantic	71	09C2	Permafrost	age-depth model								35515802	34322033	34303449	32901896	60.7811	334000
cr6_23	4.271	Mid-Holocene	North Atlantic	71	09C2	Permafrost	age-depth model								51415779	50388403	50373099	48337338	68.846	237620
cr6_25	5.008	Mid-Holocene	North Atlantic	71	09C2	Permafrost	age-depth model								73385897	72301295	72281512	69687077	69.3565	542676
cr6_26	5.452	Mid-Holocene	North Atlantic	71	09C2	Permafrost	age-depth model								29181511	28296022	28280721	26854333	62.8882	206732
cr9_49	0.119	Late Holocene	North Atlantic	72	ES	Permafrost	C14 calibrated	Poz-30588	116.94	0.36	257	32			637	616	616	596	72.2869	12
cr9_51	0.125	Late Holocene	North Atlantic	72	ES	Permafrost	C14 calibrated	Poz-30590	112.65	0.41	255	33			64724195	63914724	63900396	53886397	76.829	243060
cr9_50	0.135	Late Holocene	North Atlantic	72	ES	Permafrost	C14 calibrated	Poz-30589	107.31	0.36	254	35			44764534	44194213	44177988	36323257	76.9656	373304
cr7_3	0.305	Late Holocene	North Atlantic	73	RS1	Permafrost	age-depth model								25188934	23863916	23832096	21377324	61.6448	1822368
cr7_4	0.409	Late Holocene	North Atlantic	73	RS1	Permafrost	age-depth model								24597722	23439433	23403416	21001933	64.8043	741852
cr6_6	0.46	Late Holocene	North Atlantic	73	RS1	Permafrost	age-depth model								30211929	28972986	28954907	27408922	63.9351	306836
cr7_1	modern	Anthropocene	North Atlantic	73	RS1	Permafrost	age-depth model								37959826	37028078	37001932	33554753	68.3134	860360
cr7_2	modern	Anthropocene	North Atlantic	73	RS1	Permafrost	age-depth model								26762793	24705151	24650416	21072382	61.639	945548
cr7_6	0.379	Late Holocene	North Atlantic	74	RS2	Permafrost	age-depth model								24793455	23741580	23718316	21163088	64.6867	957468
cr7_7	0.743	Late Holocene	North Atlantic	74	RS2	Permafrost	age-depth model								58499557	55581515	55512350	48431805	60.6816	4786236
cr7_9	1.104	Late Holocene	North Atlantic	74	RS2	Permafrost	age-depth model								12300471	11548640	11531316	10624646	62.3683	611704
cr7_10	1.466	Late Holocene	North Atlantic	74	RS2	Permafrost	age-depth model								23328598	22186723	22160128	19721155	63.3556	1769900
cr7_11	1.828	Late Holocene	North Atlantic	74	RS2	Permafrost	age-depth model								20414460	19855901	19840466	16981128	67.8694	1178308
cr7_12	2.189	Late Holocene	North Atlantic	74	RS2	Permafrost	age-depth model								26353501	25475290	25441232	21351081	65.8675	500460
cr7_13	2.517	Late Holocene	North Atlantic	74	RS2	Permafrost	age-depth model								17913425	17204657	17191999	15444932	65.6902	68872
cr7_5	modern	Anthropocene	North Atlantic	74	RS2	Permafrost	age-depth model								33977451	30379198	30334513	11432198	57.5639	275536

## Sheet: age-depth models
Site ID	Site	Depth (m)	Sample ID	Chronology lab ID	C14 age	C14 age error (±)	Modeled age (yr BP)	Maximum of the 95% probability	Minimum of the 95% probability	Model type
1	06D1	7.162	cr8_9				3812	2308	4799	Bayesian
1	06D1	7.42		Poz-24389	5620	40	6365	6307	6467	Bayesian
1	06D1	7.6	cr8_10				7056	6918	7153	Bayesian
1	06D1	7.605		Poz-24390	6150	40	7085	6959	7165	Bayesian
1	06D1	7.78		TUa-6712	7330	45	8144	8035	8303	Bayesian
1	06D1	7.83		TUa-7357	7880	50	8733	8578	8960	Bayesian
1	06D1	7.845	cr8_11				8942	8768	9152	Bayesian
1	06D1	7.86		Poz-27173	8180	50	9155	9021	9307	Bayesian
1	06D1	7.9125		TUa-6713	9675	60	10915	10749	11174	Bayesian
1	06D1	8.06	cr8_12				12471	11712	13478	Bayesian
Site ID	Site	Depth (m)	Sample ID	Chronology lab ID	C14 age	C14 age error (±)	Modeled age (yr BP)	Maximum of the 95% probability	Minimum of the 95% probability	Model type
2	ANL	7.215		TUa-4923	7510	85	8301	8430	8074	Bayesian
2	ANL	7.255	cr9_52				8387	8581	8183	Bayesian
2	ANL	7.515	cr9_53				8874	9149	8572	Bayesian
2	ANL	7.84		TRa-814A	8565	45	9490	9519	9430	Bayesian
2	ANL	7.855	cr9_54				9504	9526	9441	Bayesian
2	ANL	7.86		TUa-4924	8215	75	9509	9531	9444	Bayesian
2	ANL	7.885		TRa-813A	10725	55	9756	10256	9520	Bayesian
2	ANL	8.105	cr9_55				11459	11932	10832	Bayesian
2	ANL	8.185		TUa-4887	10570	80	12630	12724	12492	Bayesian
2	ANL	8.225		TRa-812A	11605	55	13355	13460	13241	Bayesian
2	ANL	8.49		TRa-811	11650	55	13674	13754	13541	Bayesian
2	ANL	8.5		TRa-814A	10605	55	13691	13784	13549	Bayesian
2	ANL	8.505	cr9_56				13699	13803	13553	Bayesian
2	ANL	8.565		TRa-810A	12310	65	14146	14280	14061	Bayesian
2	ANL	8.575		TRa-809	12305	115	14165	14295	14078	Bayesian
2	ANL	8.755		TUa-4888	12290	95	14469	14761	14257	Bayesian
2	ANL	8.905	cr9_57				14754	15001	14499	Bayesian
2	ANL	9.07		TUa-4941	12040	80	15067	15240	14881	Bayesian
2	ANL	9.115		TRa-808A	12800	80	15147	15295	14996	Bayesian
2	ANL	9.235		TRa-807A	12770	65	15293	15450	15157	Bayesian
2	ANL	9.305	cr9_58	T-1887	12920	110	15394	15543	15247	Bayesian
2	ANL	9.3225		TUa-5339A	12730	95	15428	15577	15274	Bayesian
2	ANL	9.325		TUa-4889	11115	150	15433	15582	15278	Bayesian
2	ANL	9.405		T-963	12710	200	15622	15890	15404	Bayesian
2	ANL	9.64		TRa-790A	13910	75	16644	16858	16418	Bayesian
2	ANL	9.705	cr9_59				16761	16995	16523	Bayesian
2	ANL	9.74		TRa-793A	15535	140	16813	17055	16571	Bayesian
2	ANL	10.055	cr9_60				17281	17554	16995	Bayesian
2	ANL	10.35		TUa-4894	14240	130	17725	17936	17435	Bayesian
2	ANL	10.405	cr9_61				17841	18079	17559	Bayesian
2	ANL	10.6825		TRa-797A	15315	105	18463	18633	18310	Bayesian
2	ANL	10.705		T-2152A	14990	130	18522	18660	18347	Bayesian
2	ANL	10.705		T-2152B	15300	290	18522	18660	18347	Bayesian
2	ANL	10.78		TRa-800A	15375	95	18704	18825	18488	Bayesian
2	ANL	10.805	cr9_62				18767	18940	18538	Bayesian
2	ANL	10.8625		TUa-5340A	15130	110	18899	19142	18677	Bayesian
2	ANL	11.09		TRa-804A	15990	135	19423	19744	19170	Bayesian
2	ANL	11.105	cr9_63				19465	19798	19200	Bayesian
2	ANL	11.495	cr9_64				20956	21348	20550	Bayesian
2	ANL	11.5025		TUa-5341A	16910	145	20983	21381	20571	Bayesian
2	ANL	11.505		TUa-4925	17725	190	20992	21394	20575	Bayesian
2	ANL	11.605		T-1512	18710	40	21206	21667	20745	Bayesian
2	ANL	11.805		T-17775A	18100	800	21615	22181	21092	Bayesian
2	ANL	11.805	cr9_65	T-1775B	19100	270	21615	22181	21092	Bayesian
2	ANL	12.105	cr9_66				22213	22907	21588	Bayesian
2	ANL	12.305	cr9_67				22616	23392	21938	Bayesian
Site ID	Site	Depth (m)	Sample ID	Chronology lab ID	C14 age	C14 age error (±)	Modeled age (yr BP)	Maximum of the 95% probability	Minimum of the 95% probability	Model type
7	YUB	1.79	cr3_5				12175	16569	5085	Bayesian
7	YUB	1.88	cr3_4				14168	17473	9055	Bayesian
7	YUB	1.96	cr3_3				15562	17984	10957	Bayesian
7	YUB	2.09	cr3_2	UBA-38933	15015	76	18402	18620	18204	Bayesian
7	YUB	2.16	cr3_1				19579	21272	18476	Bayesian
7	YUB	2.44	cr2_31	UBA-38932	20346	131	24473	24901	24083	Bayesian
7	YUB	2.76	cr2_30				34401	40514	28895	Bayesian
7	YUB	3.11	cr2_29	UBA-38931	44110	1990	45786	49167	43086	Bayesian
7	YUB	3.25	cr2_28				48767	54015	44769	Bayesian
Site ID	Site	Depth (m)	Sample ID	Chronology lab ID	C14 age	C14 age error (±)	Modeled age (yr BP)	Maximum of the 95% probability	Minimum of the 95% probability	Model type
8	MarR1	1.44	ar6_6	UBA-38937	19728	156	23858	24198	23433	Linear
8	MarR1	1.63	ar6_5				25044	25574	24522	Linear
8	MarR1	1.71	ar6_4	UBA-38936	23103	179	25546	26046	25023	Linear
8	MarR1	1.79	ar6_3				26048	26508	25554	Linear
8	MarR1	1.87	ar6_2	UBA-38935	22363	145	26537	26929	26088	Linear
8	MarR1	1.93	ar6_1				26844	27333	26355	Linear
Site ID	Site	Depth (m)	Sample ID	Chronology lab ID	C14 age	C14 age error (±)	Modeled age (yr BP)	Maximum of the 95% probability	Minimum of the 95% probability	Model type
9	MarR2	1.58	ar6_12	UBA-38941	25564	204	29805	30166	29302	Bayesian
9	MarR2	1.64	ar6_11	UBA-38940	26709	359	30934	31498	30386	Bayesian
9	MarR2	1.73	ar6_10				33768	35662	32216	Bayesian
9	MarR2	1.75	ar6_9	UBA-38939	23551	170	34410	36401	32702	Bayesian
9	MarR2	1.97	ar6_7	UBA-38938	37666	899	41383	42459	39825	Bayesian
Site ID	Site	Depth (m)	Sample ID	Chronology lab ID	C14 age	C14 age error (±)	Modeled age (yr BP)	Maximum of the 95% probability	Minimum of the 95% probability	Model type
23	BBR7	0.5	tm4_7	LuS_10142	6500	50	7390	7439	7338	Bayesian
23	BBR7	1.1	tm4_6	LuS_10141	6720	50	7511	7542	7466	Bayesian
23	BBR7	1.9	tm4_5	LuS_10140	6690	50	7658	7686	7622	Bayesian
23	BBR7	2.45	tm4_4	LuS_10138	5110	55	7779	7821	7740	Bayesian
23	BBR7	2.6	tm4_3	LuS_10137	7335	55	7812	7861	7771	Bayesian
23	BBR7	2.9		LuS_ 10136	7190	55	7878	7938	7839	Bayesian
23	BBR7	3.1	tm4_1	LuS_10135	7115	55	7920	7974	7874	Bayesian
Site ID	Site	Depth (m)	Sample ID	Chronology lab ID	C14 age	C14 age error (±)	Modeled age (yr BP)	Maximum of the 95% probability	Minimum of the 95% probability	Model type
25	LT	0.005	cr1_26				3887	4701	2760	Bayesian
25	LT	0.145	cr1_27				4617	5394	3565	Bayesian
25	LT	0.405	cr1_28				5916	6261	5382	Bayesian
25	LT	0.505		COL5780	5610	44	6359	6451	6308	Bayesian
25	LT	0.605	cr1_29				6495	6632	6377	Bayesian
25	LT	0.705		COL5776	5697	84	6639	6784	6503	Bayesian
25	LT	0.885		COL4596	6370	38	7326	7451	7195	Bayesian
25	LT	0.905	cr1_30				7425	7628	7255	Bayesian
25	LT	1.105	cr1_31				8630	9290	7977	Bayesian
25	LT	1.305		COL5778	8813	52	9819	10102	9604	Bayesian
25	LT	1.345	cr1_1				9953	10282	9691	Bayesian
25	LT	1.645	cr1_2	COL4595	9555	45	10934	11128	10731	Bayesian
25	LT	1.905	cr1_3	COL5777	10122	60	11846	12047	11601	Bayesian
25	LT	2.105		COL5779	12060	161	14278	15021	13769	Bayesian
25	LT	2.145	cr1_4				15649	18126	14093	Bayesian
25	LT	2.405	cr1_5	COL4594	20145	77	24100	24355	23894	Bayesian
Site ID	Site	Depth (m)	Sample ID	Chronology lab ID	C14 age	C14 age error (±)	Modeled age (yr BP)	Maximum of the 95% probability	Minimum of the 95% probability	Model type
26	BBR9	0.7	tm2_6	LuS_10154	6250	55	7210	7328	7044	Bayesian
26	BBR9	0.7	tm2_7	LuS_10154	6250	55	7210	7328	7044	Bayesian
26	BBR9	0.9	tm2_4				8553	9505	7791	Bayesian
26	BBR9	0.9	tm2_5				8553	9505	7791	Bayesian
26	BBR9	1.2	tm3_4	LuS_10153	9330	65	10545	10717	10320	Bayesian
26	BBR9	1.2	tm3_5	LuS_10153	9330	65	10545	10717	10320	Bayesian
26	BBR9	1.5	tm1_7	LuS_10152	12310	65	14167	14344	14054	Bayesian
26	BBR9	1.5	tm3_3	LuS_10152	12310	65	14167	14344	14054	Bayesian
26	BBR9	1.8	tm3_2	LuS_10151	12460	70	14831	15048	14560	Bayesian
26	BBR9	2.1	tm3_1	LuS_10150	13160	70	15771	15956	15582	Bayesian
26	BBR9	2.3	tm1_6				16279	16521	16008	Bayesian
26	BBR9	2.4	tm2_2	LuS_10149	13960	75	16532	16675	16370	Bayesian
26	BBR9	2.4	tm2_3	LuS_10149	13960	75	16532	16675	16370	Bayesian
26	BBR9	2.5	tm1_5	LuS_10148	13810	70	16610	16749	16441	Bayesian
26	BBR9	2.5	tm2_1	LuS_10148	13810	70	16610	16749	16441	Bayesian
26	BBR9	2.9	tm1_4	LuS_10147	13940	75	16869	17011	16660	Bayesian
26	BBR9	3.6	tm1_3	LuS_10145	13620	75	17280	17354	16962	Bayesian
26	BBR9	4	tm1_2	LuS_10144	14640	75	17805	18004	17538	Bayesian
26	BBR9	4.9	tm1_1	LuS_10143	15310	85	18731	18840	18609	Bayesian
Site ID	Site	Depth (m)	Sample ID	Chronology lab ID	OSL age	OSL age error (±)	Modeled age (yr BP)	Maximum of the 95% probability	Minimum of the 95% probability	Model type
30	KS1	0.9	tm8_7		3320	330	3428	3985	2861	Linear
30	KS1	1.5	cr8_1				4039	4648	3448	Linear
30	KS1	2.3	cr8_2				4848	5499	4235	Linear
30	KS1	3	cr8_3				5562	6224	4904	Linear
30	KS1	4	tm6_8		6700	510	6580	7279	5899	Linear
Site ID	Site	Depth (m)	Sample ID	Chronology lab ID	C14 age	C14 age error (±)	Modeled age (yr BP)	Maximum of the 95% probability	Minimum of the 95% probability	Model type
32	DO	0.61		TO-5254	2000	50	1723	1802	1626	Bayesian
32	DO	0.715		TO-5719	1630	60	1785	1881	1675	Bayesian
32	DO	1.17		TO-5245	3780	70	4171	4393	3968	Bayesian
32	DO	1.245	cr9_1				4605	5091	4214	Bayesian
32	DO	1.35	cr9_4				5241	5691	4698	Bayesian
32	DO	1.45		TO-5255	5150	70	5876	6103	5709	Bayesian
32	DO	1.455	cr9_5				5907	6146	5734	Bayesian
32	DO	1.56	cr9_6				6391	6919	5991	Bayesian
32	DO	1.665	cr9_7				6872	7401	6346	Bayesian
32	DO	1.77	cr9_8				7343	7804	6801	Bayesian
32	DO	1.875	cr9_2				7812	8109	7430	Bayesian
32	DO	1.93		TO-5720	7250	80	8098	8295	7945	Bayesian
32	DO	1.98	cr9_3				8474	8902	8132	Bayesian
32	DO	2.085	cr9_9				9422	10310	8685	Bayesian
32	DO	2.19	cr9_10				10384	10999	9582	Bayesian
32	DO	2.29		TO-5246	9830	80	11190	11391	10845	Bayesian
32	DO	2.525		TO-5721	10240	120	12047	12427	11678	Bayesian
32	DO	2.875		TO-5722	11520	110	13444	13693	13238	Bayesian
32	DO	2.98		TO-5247	12310	100	14232	14661	13912	Bayesian
Site ID	Site	Depth (m)	Sample ID	Chronology lab ID	C14 age	C14 age error (±)	Modeled age (yr BP)	Maximum of the 95% probability	Minimum of the 95% probability	Model type
41	PP	1.185	cr8_27	UBA-38965	5295	32	6149	6262	6014	Bayesian
41	PP	1.98	cr8_28				7527	7961	7115	Bayesian
41	PP	3.14	cr8_29	UBA-38966	8543	38	9510	9543	9474	Bayesian
41	PP	4.15	cr8_30				9626	9680	9573	Bayesian
41	PP	5.09	cr8_31				9720	9784	9659	Bayesian
41	PP	6.1	cr8_33	UBA-38967	8828	42	9821	9897	9754	Bayesian
41	PP	7.035	cr8_34				9914	9996	9839	Bayesian
41	PP	9.125	cr8_35				39984	40649	39138	Linear
41	PP	10.01	cr8_36	UBA-38968	36120	422	40871	41460	40076	Linear
41	PP	11.16	cr8_37				41948	42554	41157	Linear
41	PP	12.08	cr8_38				42809	43419	42026	Linear
41	PP	13.2	cr8_39	UBA-38969	39879	656	43861	44447	43055	Linear
Site ID	Site	Depth (m)	Sample ID	Chronology lab ID	C14 age	C14 age error (±)	Modeled age (yr BP)	Maximum of the 95% probability	Minimum of the 95% probability	Model type
50	SV1	0.3	cr4_10	GSC-6735	6950	80	7947	8154	7837	Bayesian
50	SV1	1	ar3_26	GSC-6665	7110	100	8166	8324	8037	Bayesian
50	SV1	1.8	ar5_23				8607	8868	8382	Bayesian
50	SV1	3	ar3_27	UCIAMS-26579	9210	25	9275	9549	8987	Bayesian
50	SV1	4.5	cr4_9	AA-52065	8320	200	10111	10232	9895	Bayesian
50	SV1	5	cr9_12				10593	10623	10517	Bayesian
50	SV1	5	cr4_7	UCIAMS-36647	9505	30	10593	10623	10517	Bayesian
50	SV1	6.8	cr4_6				10895	11008	10792	Bayesian
50	SV1	8	ar5_29				11095	11230	10983	Bayesian
50	SV1	8	ar5_22				11095	11230	10983	Bayesian
50	SV1	8.4	ar5_21				11162	11303	11052	Bayesian
50	SV1	8.8	cr4_5	AA-52066	9752	85	11228	11379	11120	Bayesian
50	SV1	9.4	cr9_11				11344	11504	11216	Bayesian
50	SV1	10		AA-52060	9830	130	11458	11627	11313	Bayesian
50	SV1	10.7	ar3_25				11598	11789	11431	Bayesian
Site ID	Site	Depth (m)	Sample ID	Chronology lab ID	C14 age	C14 age error (±)	Modeled age (yr BP)	Maximum of the 95% probability	Minimum of the 95% probability	Model type
54	ZL	1.155	tm6_14				5347	5686	4976	Bayesian
54	ZL	1.3		W-4929	4830	80	5639	5877	5456	Bayesian
54	ZL	1.8		W-4625	6930	90	7732	7911	7587	Bayesian
54	ZL	1.985	tm6_15				8174	8521	7872	Bayesian
54	ZL	2.4		W-4931	8120	110	9159	9415	8828	Bayesian
54	ZL	3.75		W-4915	11060	100	13811	14815	12791	Bayesian
54	ZL	3.825	tm6_16				14071	15052	13039	Bayesian
54	ZL	4.95		W-4928	14970	170	17935	18434	17437	Bayesian
54	ZL	5.07	tm6_17				18181	18729	17630	Bayesian
54	ZL	6.05		W-4918	15110	120	20222	20990	19449	Bayesian
54	ZL	6.475	tm6_18				21106	21877	20311	Bayesian
54	ZL	7.875	cr9_16				24030	24661	23358	Bayesian
54	ZL	8.5		W-4642	21500	250	25333	25797	24795	Bayesian
54	ZL	9.505	cr9_18				26804	27338	26263	Bayesian
54	ZL	9.65		W-4640	23900	240	27014	27549	26463	Bayesian
54	ZL	10.215	cr9_19				27838	28351	27315	Bayesian
54	ZL	10.795	cr9_15				28689	29148	28209	Bayesian
54	ZL	11.25		W-4930	25800	400	29355	29757	28957	Bayesian
54	ZL	12.5		W-4630	25690	420	30902	31183	30568	Bayesian
54	ZL	13.265	cr9_14				32316	32916	31736	Bayesian
54	ZL	13.5		W-4925	27750	550	32745	33405	32092	Bayesian
54	ZL	14.265	cr9_17				34281	35219	33422	Bayesian
54	ZL	15.5		W-4379	>30000		36739	37991	35592	Bayesian
Site ID	Site	Depth (m)	Sample ID	Chronology lab ID	C14 age	C14 age error (±)	Modeled age (yr BP)	Maximum of the 95% probability	Minimum of the 95% probability	Model type
57	RS	0.04	ar4_7				7995	8234	7728	Bayesian
57	RS	0.44	ar4_6				8392	8585	8177	Bayesian
57	RS	0.94	ar3_31	Poz-29909	8000	50	8889	8995	8747	Bayesian
57	RS	1.36	cr9_25	Poz-29908	8370	50	9310	9367	9210	Bayesian
57	RS	1.43	ar3_30				9365	9423	9289	Bayesian
57	RS	1.43	cr4_13				9365	9423	9289	Bayesian
57	RS	1.55	ar3_29	Poz-29906	8410	40	9462	9510	9420	Bayesian
57	RS	1.6	cr9_24	Poz-29907	8500	60	9505	9541	9461	Bayesian
Site ID	Site	Depth (m)	Sample ID	Chronology lab ID	C14 age	C14 age error (±)	Modeled age (yr BP)	Maximum of the 95% probability	Minimum of the 95% probability	Model type
63	BS	0.13			1240	30	1181	1260	1081	Bayesian
63	BS	0.145			1310	25	1248	1289	1181	Bayesian
63	BS	0.175	cr9_33				1542	1905	1305	Bayesian
63	BS	0.285	cr9_34				3736	3824	3644	Bayesian
63	BS	0.38			3460	25	2721	3265	2207	Bayesian
63	BS	0.71			6450	35	7349	7420	7274	Bayesian
63	BS	1.09			8150	45	9038	9124	8832	Bayesian
63	BS	1.305	cr9_35				9479	9530	9411	Bayesian
63	BS	1.32			8520	45	9517	9568	9474	Bayesian
63	BS	1.405	cr9_36				9847	10095	9660	Bayesian
63	BS	1.74			9770	40	11205	11246	11134	Bayesian
Site ID	Site	Depth (m)	Sample ID	Chronology lab ID	C14 age	C14 age error (±)	Modeled age (yr BP)	Maximum of the 95% probability	Minimum of the 95% probability	Model type
64	LI	0.047	ar6_22				484	528	423	Bayesian
64	LI	0.08		UBA-17074	501	31	527	556	502	Bayesian
64	LI	0.093	ar6_23				534	562	508	Bayesian
64	LI	0.26		UBA-17075	554	33	632	662	604	Bayesian
64	LI	0.265		UBA-39530	297	24	637	676	606	Bayesian
64	LI	0.52		UBA-17076	1485	34	1371	1429	1318	Bayesian
64	LI	0.78		UBA-17077	1958	32	1882	1964	1787	Bayesian
64	LI	1.05		UBA-17078	2213	42	2282	2360	2170	Bayesian
64	LI	1.095	ar6_25				2408	2612	2229	Bayesian
64	LI	1.39		UBA-17079	3027	36	3216	3335	3096	Bayesian
64	LI	1.587	ar6_26				3539	3684	3394	Bayesian
64	LI	1.75		UBA-17080	3491	36	3810	3896	3711	Bayesian
64	LI	1.926	ar6_27				4464	4725	4209	Bayesian
64	LI	2.03		UBA-17081	4280	33	4865	4930	4748	Bayesian
64	LI	2.34		UBA-17082	4852	35	5594	5684	5498	Bayesian
64	LI	2.63		UBA-17083	5560	36	6355	6420	6302	Bayesian
64	LI	2.765		UBA-39531	5716	39	6601	6689	6489	Bayesian
64	LI	2.885	ar6_28				7311	7574	6939	Bayesian
64	LI	2.93		UBA-17084	6723	38	7604	7691	7523	Bayesian
64	LI	3.24		UBA-17086	7873	42	8651	8767	8559	Bayesian
64	LI	3.57	ar6_29				9225	9380	9039	Bayesian
64	LI	3.75		UBA-17087	8562	38	9534	9590	9490	Bayesian
64	LI	4.1		UBA-17088	8811	39	10057	10157	9864	Bayesian
64	LI	4.165		UBA-39532	8284	40	10182	10351	9979	Bayesian
64	LI	4.169	ar6_30				10190	10357	9995	Bayesian
64	LI	4.29		UBA-17089	9326	40	10412	10564	10281	Bayesian
64	LI	4.302	ar6_31				10425	10579	10291	Bayesian
Site ID	Site	Depth (m)	Sample ID	Chronology lab ID	C14 age	C14 age error (±)	Modeled age (yr BP)	Maximum of the 95% probability	Minimum of the 95% probability	Model type
65	K608	0.105	cr1_6				2392	2946	1790	Bayesian
65	K608	0.205	cr1_7				2934	3466	2315	Bayesian
65	K608	0.245	cr7_14				3143	3649	2547	Bayesian
65	K608	0.505	cr1_9				4533	4733	4247	Bayesian
65	K608	0.545		UBA- 39524	4109	31	4805	4954	4604	Bayesian
65	K608	0.605		UBA- 39525	5269	41	6002	6130	5935	Bayesian
65	K608	0.625	cr7_15				6075	6243	5966	Bayesian
65	K608	0.765	cr1_10				6579	6828	6338	Bayesian
65	K608	0.865	cr7_17				6936	7142	6702	Bayesian
65	K608	0.965		UBA- 39526	6334	31	7303	7437	7195	Bayesian
65	K608	1.045	cr7_18				7848	8128	7565	Bayesian
65	K608	1.125		UBA- 39527	7594	48	8371	8457	8226	Bayesian
65	K608	1.205	cr1_11				8611	8806	8409	Bayesian
65	K608	1.305	cr7_19				8912	9102	8700	Bayesian
65	K608	1.455	cr1_12	UBA- 39528	8308	34	9361	9454	9219	Bayesian
65	K608	1.555		UBA- 39529	8702	37	9695	9892	9573	Bayesian
65	K608	1.605	cr7_20				9940	10257	9720	Bayesian
Site ID	Site	Depth (m)	Sample ID	Chronology lab ID	C14 age	C14 age error (±)	Modeled age (yr BP)	Maximum of the 95% probability	Minimum of the 95% probability	Model type
66	LC	0.38		LuS8714	490	20	521	539	506	Bayesian
66	LC	0.58		LuS8715	1050	22	953	1045	925	Bayesian
66	LC	0.87		LuS8858	1820	27	1748	1820	1649	Bayesian
66	LC	1.07		LuS8716	2850	31	2835	2903	2785	Bayesian
66	LC	1.57		LuS8859	3065	25	3338	3371	3289	Bayesian
66	LC	1.83		LuS8717	3640	32	4017	4088	3904	Bayesian
66	LC	1.9	cr1_18				4374	4642	4139	Bayesian
66	LC	2.02		LuS8860	4435	29	5015	5237	4884	Bayesian
66	LC	2.46		LuS8861	6020	43	6845	6951	6745	Bayesian
66	LC	2.5	cr1_13				6982	7163	6828	Bayesian
66	LC	2.7	cr1_17				7649	7756	7498	Bayesian
66	LC	2.725		LuS8862	6955	38	7725	7805	7677	Bayesian
66	LC	3.2	cr1_14				8466	8556	8360	Bayesian
66	LC	3.24		LuS8718	7690	36	8529	8589	8444	Bayesian
66	LC	3.4		LuS8719	8370	55	9177	9364	9036	Bayesian
66	LC	3.42	cr1_15				9216	9421	9054	Bayesian
Site ID	Site	Depth (m)	Sample ID	Chronology lab ID	C14 age	C14 age error (±)	Modeled age (yr BP)	Maximum of the 95% probability	Minimum of the 95% probability	Model type
67	LS	0	cr1_19				244	440	-7	Bayesian
67	LS	0.1	cr7_21				462	598	271	Bayesian
67	LS	0.205		UBA-17305	766	22	693	724	671	Bayesian
67	LS	0.225		UBA-17306	1266	26	740	818	691	Bayesian
67	LS	0.35	cr7_22				1018	1160	887	Bayesian
67	LS	0.555	cr1_20	UBA-17299	1569	26	1478	1524	1403	Bayesian
67	LS	0.7	cr7_23				2037	2295	1784	Bayesian
67	LS	0.8	cr1_21				2445	2641	2192	Bayesian
67	LS	0.885		UBA-17300	2674	26	2787	2844	2751	Bayesian
67	LS	0.885		UBA-17307	2829	44	2787	2844	2751	Bayesian
67	LS	0.95	cr7_25				3084	3339	2898	Bayesian
67	LS	1.205		UBA-17301	3854	30	4013	4221	3770	Bayesian
67	LS	1.25	cr1_22				4153	4326	3959	Bayesian
67	LS	1.405	cr7_27				5395	5462	5319	Bayesian
67	LS	1.505		UBA-17302	4655	28	4997	5210	4764	Bayesian
67	LS	1.518		UBA-17303	4735	37	5443	5553	5336	Bayesian
67	LS	1.518		UBA-17308	4577	26	5443	5553	5336	Bayesian
67	LS	1.649	cr7_28				5898	6148	5669	Bayesian
67	LS	1.936	cr1_25	UBA-17304	6044	30	6876	6964	6794	Bayesian
67	LS	2.139	cr7_29				7463	7657	7265	Bayesian
67	LS	2.286	cr7_30	UBA-17309	7076	35	7877	7956	7794	Bayesian
67	LS	2.349	cr7_31				8004	8157	7880	Bayesian
Site ID	Site	Depth (m)	Sample ID	Chronology lab ID	C14 age	C14 age error (±)	Modeled age (yr BP)	Maximum of the 95% probability	Minimum of the 95% probability	Model type
68	DA	0.1	cr6_5	UBA-38953	4062	37	4643	4801	4457	Bayesian
68	DA	0.15	cr6_31				4757	4929	4567	Bayesian
68	DA	0.21	cr6_29				4895	5055	4708	Bayesian
68	DA	0.35	cr6_28	UBA-38955	4391	33	5229	5277	5107	Bayesian
68	DA	0.43	cr6_30	UBA-38954	5008	41	5647	5741	5600	Bayesian
68	DA	0.5	cr6_27				5799	5963	5679	Bayesian
Site ID	Site	Depth (m)	Sample ID	Chronology lab ID	C14 age	C14 age error (±)	Modeled age (yr BP)	Maximum of the 95% probability	Minimum of the 95% probability	Model type
71	09C2	0.15	cr6_22	UBA-38950	3178	33	3411	3454	3356	Bayesian
71	09C2	0.2					3880	4282	3579	Bayesian
71	09C2	0.24	cr6_23				4271	4662	3870	Bayesian
71	09C2	0.32	cr6_25	UBA-38951	4470	35	5008	5165	4884	Bayesian
71	09C2	0.45	cr6_26	UBA-38952	4684	53	5452	5571	5328	Bayesian
Site ID	Site	Depth (m)	Sample ID	Chronology lab ID	C14 age	C14 age error (±)	Modeled age (yr BP)	Maximum of the 95% probability	Minimum of the 95% probability	Model type
73	RS1	0.1	cr7_1	UBA-38956	0	0	modern			Linear
73	RS1	0.2					modern			Linear
73	RS1	0.3	cr7_2				modern			Linear
73	RS1	0.4					modern			Linear
73	RS1	0.5	cr7_3	UBA-38957	265	24	305	421	324	Linear
73	RS1	0.6					357	484	374	Linear
73	RS1	0.7	cr7_4				409	543	424	Linear
73	RS1	0.8	cr6_6	UBA-38958	13966	56	460	598	473	Linear
Site ID	Site	Depth (m)	Sample ID	Chronology lab ID	C14 age	C14 age error (±)	Modeled age (yr BP)	Maximum of the 95% probability	Minimum of the 95% probability	Model type
74	RS2	0.05	cr7_5	UBA-38959	0	0	modern			Linear
74	RS2	0.1					modern			Linear
74	RS2	0.2	cr7_6				379	580	215	Linear
74	RS2	0.3					561	786	366	Linear
74	RS2	0.4	cr7_7	UBA-38960	17158	69	743	989	523	Linear
74	RS2	0.5					923	1184	689	Linear
74	RS2	0.6	cr7_9	UBA-38961	19975	104	1104	1366	859	Linear
74	RS2	0.7					1286	1551	1033	Linear
74	RS2	0.8	cr7_10				1466	1734	1206	Linear
74	RS2	0.9					1647	1905	1386	Linear
74	RS2	1	cr7_11	UBA-38962	11458	45	1828	2079	1575	Linear
74	RS2	1.1					2009	2249	1759	Linear
74	RS2	1.2	cr7_12				2189	2412	1949	Linear
74	RS2	1.3					2371	2565	2155	Linear
74	RS2	1.4	cr7_13	UBA-38963	2443	26	2517	2666	2338	Linear
74	RS2	1.38					2554	2693	2376	Linear
