# Supplementary material for: Late Quaternary dynamics of Arctic biota from ancient environmental genomics
Source: Nature. 2021 Oct 20;600(7887):86–92. doi: 10.1038/s41586-021-04016-x (PMC8636272; doi:10.1038/s41586-021-04016-x)
Supplement: PhyloNorway metadata — An Excel table covering the metadata for all 1,541 PhyloNorway herbarium specimens. [file 41586_2021_4016_MOESM5_ESM.xlsx]

## Sheet: Sheet1
Tromsø herbarium code	Species	Family	NCBI TaxonID	NCBI corrected TaxonID	NCBI TaxonID note	Contamination detecting	Correction	Collection date	Collection month	Sample collector	Sampling location	Sampling latitude	Sampling longitude	Sample age (when extracted)	Weight of extracted material	Extraction concentration (ng/μL)	Library	Read count	Chloroplast genome length	Chloroplast contigs number	Chloroplast genome coverage	nrDNA length	nrDNA contigs number	nrDNA coverage	Whole genome contigs number	Mean contigs length	Maximum contigs length	Unique K-mer count in DB2	Unique K-mer count in DB3	Unique K-mer count in DB4
TROM_V_100105	Stuckenia filiformis	Potamogetonaceae	397089	397089				1997-08-19	August	Alm, Torbjørn; Often, Anders	Norway, Lebesby, Finnmark, Adamsfjorden: Gazzevuotna [Geazzevuotna], i vannet i dalen øst for Adamsfjordklubben.	70.4069	26.6393	20	0.0174	9.4	BXA:ANG	12483550	NA	NA	NA	7704	1	2613.8	312051	506	38610	1869	15176	92078092
TROM_V_100387	Acer platanoides	Sapindaceae	4025	4025				1980-08-22	August	Lanes, Kristian	Norway, Rygge, Østfold, Ved Årvoldvegen.	59.4133	10.694	38	0.0213	1.06	CDM:AIG	11443298	156541	1	107.8	NA	NA	NA	192803	538.8	46688	1012	5240	55618112
TROM_V_100672	papaver dubium	Papaveraceae	357469	357469				1970-07-14	July	Holm-Nielsen, Lauritz; Pedersen, Peder	Denmark, Ebeltoft, Djursland.	56.33	10.74	48	0.0214	28.4	BXA:CIQ	12938880	152909	1	92.7	NA	NA	NA	137155	450.5	57019	1047	6751	25802541
TROM_V_100852	Carex elongata	Cyperaceae	240685	240685				1991-05-29	May	Engelskjøn, Torstein; Vågen, Inger	Norway, Floyta, innlop nord.	59.8842	10.4025	27	0.0229	11.1	CDM:AUE	6722840	NA	NA	NA	7141	1	264.4	165659	478.8	23052	698	708	17533060
TROM_V_102189	Antennaria villifera	Asteraceae	669623	669623				1979-08-04	August	Engelskjøn, Torstein	Norway, Bardu, Troms, Bardu. [Altevatn sør] Råkkunbårri, N-botn N av h. 1537 m, østsiden.	68.5785	19.3143	38	0.0187	32.5	BXA:ALP	5941686	151688	1	74	8359	1	128.1	81686	478	83951	0	3085	11440171
TROM_V_102360	Arenaria pseudofrigida	Caryophyllaceae	669628	669628				1978-08-11	August	Mølster, Liv; Johansen, Bernt; Rohde, Torfinn	Norway, Båtsfjord, Finnmark, Vesterelva, Reindalen.	70.5047	29.7916	39	0.0216	12.2	BXA:BKE	9337442	147412	1	259.3	6908	1	799.7	260549	544.3	69509	176	20584	59090828
TROM_V_103356	Carex pilulifera	Cyperaceae	140848	140848				1966-06-29	June	Barfod, Knud	Denmark, Sjaelland, Radvad, N-Sjaelland.	55.81	12.56	52	0.0253	8.66	CDM:AOT	9691184	NA	NA	NA	8681	1	783.8	376138	548.6	55830	612	2051	51628509
TROM_V_1056	Anthemis arvensis	Asteraceae	127977	127977				1990-01-10	September	Sortland, Andy	Norway, Tromsø, Troms, Tromsøya: Hamna.	69.7051	18.9719	28	0.0215	8.12	BXA:CAD	10806574	149854	1	258	NA	NA	NA	139285	461.4	38149	689	3114	19968728
TROM_V_106771	Puccinellia phryganodes	Poaceae	669796	669796				1980-08-09	August	Elven, Reidar	Norway, Alta, Finnmark, Komagfjorden, lokalt samfunnsdannende i fjordbotnen.	70.2635	23.4044	38	0.0148	7.56	BXA:CAM	10956652	135878	1	137.6	NA	NA	NA	123471	494.3	52694	248	2435	24899925
TROM_V_106866	Juncus acutiflorus	Juncaceae	1155239	1155239				1974-08-07	August	Knutz, Harald	Denmark, Sønderjylland: Smedeby grube, vest for Krusaa (distr.52)	54.85	9.38	44	0.019	5.88	CDM:AHE	8957534	NA	NA	NA	7959	1	233	191817	518.1	67256	61	1897	31983808
TROM_V_108162	Echinochloa crus-galli	Poaceae	90397	90397				1930-08-01	August	Benum, Peter	Norway, Nord-Trondelag	63.7461	11.2977	88	0.0198	1.12	CDM:API	10508412	139854	1	94.2	8218	1	483.1	199568	500.6	47302	55919	58057	59147727
TROM_V_108171	Digitaria sanguinalis	Poaceae	121769	121769				1974-07-01	July	Pedersen, Geir	Norway, Ronvik sykehus.	67.2988	14.4195	44	0.0216	4.49	CDM:APJ	8952906	218024	1	43.9	7568	1	570.7	202187	446.4	47609	14438	28036	59531069
TROM_V_108776	Melica uniflora	Poaceae	29686	29686				1987-09-16	September	Elven, Reidar	Norway, Farsund, Vest-Agder, Lista: Sellegrotlia	58.1213	6.7846	30	0.0174	29.6	BXA:CIY	8394336	114585	15	11.9	7816	1	137.4	115057	425.6	69128	6532	12558	19330038
TROM_V_109042	Poa laxa Haenke subsp. flexuosa	Poaceae	741068	741068				1970-08-01	August	Anderssen, Harald	Norway, Bodø, Nordland, Sandevasstind.	67.1201	14.6543	48	0.0212	7.66	BXA:CAR	12094568	135716	1	239.1	NA	NA	NA	185382	473.1	22329	56	2800	55764421
TROM_V_109900	Hordeum comosum	Poaceae	112517	112517				1925-06-19	June	Blom, Carl	Sweden, Skåne, Lackalånga.	55.78	13.11	93	0.0235	7.2	CDM:AEE	9288516	111566	10	19.6	NA	NA	NA	113642	572.6	41979	4437	6265	9675150
TROM_V_109902	Agropyron cristatum	Poaceae	4593	4593				1963-06-18	June	Oinonen, V.J.	Finland, Uusimaa, [Nylandia] N. Helsinki. Pasila. Dumping ground.	60.2	24.93	55	0.0395	33.5	CDM:ATA	7206628	135458	1	18.3	7359	1	110.7	100811	424.6	79898	36688	38555	13149608
TROM_V_111092	Alchemilla heptagona	Rosaceae	478317	478317				1998-08-28	August	Alm, Torbjørn; Often, Anders	Norway, Sør-Varanger, Finnmark, Hesseng: Kirkenes camping.	69.6938	29.9573	19	0.0207	47.6	BXA:AML	12703960	126720	9	65.6	9028	1	355.3	275725	444.1	98614	6	115	27329634
TROM_V_111175	Honckenya peploides	Caryophyllaceae	169223	169223				1999-07-18	July	Alm, Torbjørn; Gamst, Unni Bjerke	Norway, Måsøy, Finnmark, Ingøya: Strand nord for Ingøy kirke, i mengde.	71.0853	24.0553	18	0.0214	47.6	BXA:CMA	6676818	77261	19	10.4	NA	NA	NA	94320	442.7	82512	23575	22428	19784645
TROM_V_112194	scleranthus perennis	Caryophyllaceae	230711	230711				1971-08-19	August	Pedersen, P.; Løjtnant, Bent; Jeppesen, Stig	Germany, Jarderlunder Moor, 15 km W of Flensburg.	54.82	9.2336	47	0.0248	16.4	BXA:CIA	7414770	127468	8	65	NA	NA	NA	94376	522.6	32591	884	21512	16508323
TROM_V_112459	Cerastium semidecandrum	Caryophyllaceae	271564	271564				1970-05-15	May	Jacobsen, Niels	Denmark, Sjælland, Zealand: Stængehus in Asserbo Plantage. (T.B.U. Distr. 45b)	56.03	12.01	48	0.022	7.66	CDM:AGD	6827540	148655	1	104	NA	NA	NA	157633	478.7	80648	704	7816	33430620
TROM_V_112883	Silene otites	Caryophyllaceae	42039	42039				1973-06-23	June	Knutz, Harald	Denmark, Grønningen på Fanø (distr 27). Vestjylland.	55.408	8.39	44	0.0231	40.8	BXA:CHU	9589754	123338	1	177.2	9469	1	143.2	184985	485.4	59507	12102	57226	29469063
TROM_V_112905	Silene noctiflora	Caryophyllaceae	39899	39899				1986-08-06	August	Sætra, Hartvig	Finland, Enontekiön Lappi, [Lapponia Enontekiensis] Peera. Vegkant nær bebyggelse.	68.394	23.668	32	0.0249	5.24	CDM:AHO	14751452	131306	1	223.5	0	0	226.1	139250	536.3	33165	7441484	7439909	30779833
TROM_V_113369	Selinum carvifolia	Apiaceae	223577	223577				1975-07-31	July	Nettelbladt, Mats	Sweden, Norrbotten, Vånge: NW Kvarnberg.	66.132	22.2627	42	0.0338	72	BXA:CHY	8288534	156480	1	86.5	7195	1	208.3	143444	429	87099	418	11168	23495967
TROM_V_1140001	Aconogonon divaricatum	Polygonaceae	580465	580465				2007-07-11	July	Mørkved, Brynhild	Norway, Vågan, Nordland, Kabelvåg. I veggrøft mellom Vågan Folkehøgskole og kirka.	68.2135	14.4821	10	0.0218	29.3	BXA:ALR	5767724	158972	1	64.8	NA	NA	NA	78577	497.4	72170	277	46592	15790705
TROM_V_114360	Cochlearia danica	Brassicaceae	126279	126279				1971-06-27	June	Nordström, Åsel	Finland, Ahvenanmaa, Fennoscandia orientalis, Alandia, par. Sottunga.	60.13	20.67	47	0.025	25.4	CDM:ANY	11501272	154606	1	363.3	9664	1	399.8	247021	513.6	38539	3429	4525	36422018
TROM_V_114436	Crambe maritima	Brassicaceae	71339	71339				1974-05-24	May	Holm-Nielsen, Lauritz; Øllgaard, Benjamin; Jeppesen, Stig	Denmark, Gravel ridge on beach at Sletterhage, Helgenæs	59.096	10.517	44	0.0421	74	CDM:ANV	9874246	153652	1	114.3	8733	1	790.1	157237	463.6	109769	2124	19104	37694940
TROM_V_114495	Cardamine impatiens	Brassicaceae	82286	82286				1971-06-04	June	Knutz, Harald	Denmark, Rise enge vest for Aabenraa. (distr. 48)	55.05	9.39	47	0.0242	1.03	CDM:AID	6158332	145993	34	27.5	NA	NA	NA	216297	569.8	36203	30735	28528	48508306
TROM_V_114556	Ilex aquifolium	Aquifoliaceae	4298	4298				1983-07-03	July	Elven, Reidar	Sweden, Öland, Råpplinge. Borge hage. Two small trees in deep	56.83	16.66	35	0.0251	1.71	CDM:AHQ	7822478	157665	1	115.5	6989	1	554	138666	536.1	83901	3078	11673	33916476
TROM_V_114814	Hydrocotyle vulgaris	Araliaceae	82091	82091				1973-07-21	July	Knutz, Harald	Denmark, Syd-Vest for Lakolk (Rømø) (distr 50) Sønder-jylland	55.13	8.48	45	0.0194	10.1	CDM:ABH	11001210	153026	1	304.2	NA	NA	NA	272360	489.5	66433	1337	10459	79883082
TROM_V_114905	Hedera helix	Araliaceae	4052	4052				1972-05-14	May	Jacobsen, Niels	Denmark, Zealand: Dybesø, Rørvig. (T.B.U. Distr. 43) Hab.	55.96	11.75	46	0.0267	29.2	CDM:ABL	8135506	156690	1	71.7	NA	NA	NA	110653	481.4	35814	41666	47148	25908564
TROM_V_115260	Lamium amplexicaule	Lamiaceae	53160	53160				1972-07-31	July	Lanes, Kristian	Norway, Balsfjord, Troms, Malangen: Lanes.	69.3492	18.8401	46	0.0408	33.6	CDM:AAY	8169436	150644	1	152.3	NA	NA	NA	193755	501.3	42329	8956	16621	56608969
TROM_V_115446	Lysimachia nemorum	Primulaceae	110756	110756				1980-08-18	August	Elven, Reidar	Denmark, SØ-Jylland. Sønderhav NØ. f. Flensburg,	54.86	9.49	38	0.0174	5.4	CDM:AEL	7145702	307686	1	34.9	NA	NA	NA	100787	467	62567	633	40647	22028839
TROM_V_115480	Alchemilla glaucescens	Rosaceae	667203	667203				1999-07-23	July	Alm, Torbjørn; Gamst, Unni Bjerke	Norway, Hasvik, Finnmark, Sørøya: Hasvik, NV av bukta innenfor moloen.	70.4842	22.1667	18	0.0225	17.2	BXA:AMG	11899678	127167	10	56.4	6344	1	36	221368	438.4	61191	96	609	25947341
TROM_V_115614	Leonurus cardiaca	Lamiaceae	587664	587664				1971-07-06	July	Løjtnant, Bent; Pedersen, P.	Denmark, South exposed slope with scrub at Kalø, Mols,	56.28	10.47	47	0.043	16.8	CDM:ALR	7766004	151775	1	59.7	7861	1	251.4	157957	462.1	39437	778	13896	37239059
TROM_V_116005	Mentha aquatica	Lamiaceae	190902	190902				1980-08-16	August	Elven, Reidar	Denmark, NV-Jylland. Slettestrand NØ.F. Fjerritslev,	57.15	9.36	38	0.0304	5.94	CDM:AHD	10096398	254868	67	21.3	8185	1	303.5	190680	487.8	19639	7326	92513	51689650
TROM_V_12114	Carex acutiformis	Cyperaceae	140783	140783				1959-08-22	August	Engelskjøn, Torstein	Norway, ostre Baerum, Tjernsrudtjern, NE-vika.	59.9266	10.619	59	0.0281	17.8	CDM:AVR	10342508	NA	NA	NA	7654	1	287.5	328598	540.3	43576	13819	14572	46769380
TROM_V_123988	Carex tomentosa	Cyperaceae	140859	140859				1983-07-06	July	Elven, Reidar	Sweden, Orebro, Gardry. N-kanten av St. alvaret Vf. Skarpa Alby.	59.6	16.61	35	0.0201	26.1	CDM:ARX	13492062	NA	NA	NA	9116	1	23.1	184924	411.4	42977	137	2162	21935622
TROM_V_124143	Carex panicea	Cyperaceae	241224	241224				1989-07-21	juli	Sortland, Andy; Høyen, Gerd	Norway, Balsfjord, Troms, Grensevoll.	69.2484	19.0399	27	0.0222	52.7	BMB:H	12849318	NA	NA	NA	7913	1	425	372920	463.7	28406	736	1811	45617501
TROM_V_12470	Puccinellia maritima	Poaceae	492098	492098				1990-07-17	July	Engelskjøn, Torstein; Steilnes, Anne	Norway, Tromsø, Troms, Andersdal, pollen, vest for utløpet.	69.5083	19.0161	27	0.0165	37.6	BXA:ANB	6529436	213701	1	29.2	7099	1	21.4	100518	431.5	80385	13105	13846	8565890
TROM_V_126379	Scheuchzeria palustris	Scheuchzeriaceae	29653	29653				1984-08-14	August	Edvardsen, Hanne; Moe, Bjørn	Norway, Sør-Varanger, Finnmark, Øvre Pasevik, Birrivarajænge.	69.11	29.1652	34	0.0195	6.7	BXA:CAP	9690480	157256	1	263.4	NA	NA	NA	248819	481.6	63432	8209	67181	77474990
TROM_V_126492	Menyanthes trifoliata	Menyanthaceae	28525	28525				1999-07-10	July	Alm, Torbjørn	Norway, Alta, Finnmark, Talvik : Altenes: N-NV av Goppavannenen.	70.059	23.3979	18	0.0253	19.8	BXA:BHH	7111696	154305	1	247.3	8836	1	516.6	96592	608	76480	15936	50260	24578002
TROM_V_126499	Atriplex lapponica	Chenopodiaceae	1891457	3550	Used the TaxonID from Atriplex			1999-08-20	August	Alm, Torbjørn	Norway, Sør-Varanger, Finnmark, Bugøyfjorden, Bugøyfjord.	69.8676	29.3552	19	0.0221	8.58	BXA:BIE	16793628	152148	1	352.2	NA	NA	NA	325036	465.4	43608	149715	231997	252146862
TROM_V_126635	Campanula glomerata	Campanulaceae	82281	82281				1999-07-24	July	Alm, Torbjørn; Gamst, Unni Bjerke	Norway, Hasvik, Finnmark, Sørøya: Hasvik, på nordsiden av den nye kirkegården.	70.4932	22.1672	18	0.0221	51.2	BXA:BHT	9297192	NA	NA	NA	7474	1	249.6	164725	440.6	34960	1432	2642	27737492
TROM_V_126745	Barbarea vulgaris var. Arcuata	Brassicaceae	767412	767412				1999-08-17	August	Alm, Torbjørn	Norway, Sør-Varanger, Finnmark, Kirkenes: Prestebukta, på fastlandssiden..	69.7301	30.0635	19	0.0264	15.4	BXA:BLS	6766810	154673	1	93.3	NA	NA	NA	162830	507	52174	33626	33797	27477184
TROM_V_126860	Crepis paludosa	Asteraceae	310247	310247				1999-07-24	juli	Alm, Torbjørn; Gamst, Unni Bjerke	Norway, Hasvik, Finnmark, Sørøya: Naveren, sørsiden, myrdrag ved foten av fjellet.	70.4932	22.1672	17	0.0243	63.3	BMB:ME	8970194	127590	4	24.8	NA	NA	NA	191393	422.9	72962	286	11357	33587774
TROM_V_127166	Phyteuma spicatum	Campanulaceae	239469	239469				1998-08-24	August	Alm, Torbjørn; Piirainen, Mikko	Norway, Storskog, litt nordost for Fredheim.	69.6691	30.1752	20	0.0233	50	CDM:BCT	5097402	NA	NA	NA	6205	1	588.1	85834	451.5	32519	917	1410	15364744
TROM_V_127802	Lathyrus linifolius	Fabaceae	313096	313096				1999-08-18	August	Alm, Torbjørn	Norway, Sør-Varanger, Finnmark, Kongsgamdalen, sørøstlige del.	69.6789	30.1468	19	0.0236	72.6	CDM:AAU	8740082	116773	79	14	NA	NA	NA	173165	417.8	29496	327	28291	22157200
TROM_V_128128	epipactis palustris	Orchidaceae	210730	210730				1970-07-24	July	Holm-Nielsen, Lauritz	Denmark, S of Lögstör, limestone soil along the coast.	56.96	9.24	48	0.0236	17	BXA:CHM	7909854	126762	11	30.5	NA	NA	NA	11637	712	50105	1412	12247	2196001
TROM_V_128230	Hydrocharis morsus-ranae	Hydrocharitaceae	55464	55464				1971-08-06	August	Nielsen, Ivan; Løjtnant, Bent; Esbensen, Westy	Denmark, Eutrophic peat bog in Sattrup Mose, 10 km. NNW of	55.95	9.78	47	0.0198	16.4	CDM:ABF	8470998	134671	33	153.4	NA	NA	NA	120479	455.8	55157	17671	88260	24538215
TROM_V_1288	Sagina caespitosa	Caryophyllaceae	669802	669802				1989-08-19	August	Engelskjøn, Torstein; Engelskjøn, Knut; Sørensen, Ole Jakob	Norway, Målselv, Troms, Øverbygd, Njunis-Dreggfjell, W for passpunktet 1127 m.	68.7422	19.5542	29	0.0184	10	CDM:ABZ	10998316	151428	1	56	NA	NA	NA	203874	456.3	65443	2023	6223	34076693
TROM_V_128883	Vahlodea atropurpurea	Poaceae	335190	335190				1966-07-25	July	Engelskjøn, Torstein	Norway, Alta, Finnmark, Langfjordbotn: Russdal, 1 km fra brua over hovedveien, i bunnen 60 m.o.h.	70.0461	22.2472	52	0.0154	7.32	BXA:CAL	14166492	135807	1	84.8	NA	NA	NA	162985	425.2	34133	883	4922	34155252
TROM_V_129958	Lolium temulentum	Poaceae	34176	34176				1968-09-03	September	Anderssen, Harald	Norway, Bodø, Nordland, Breivika.	67.2762	14.3621	50	0.0183	6.64	BXA:CBB	13760806	135231	1	106.3	NA	NA	NA	135251	444.8	80108	21100	22376	19671290
TROM_V_130540	Hierochloe australis	Poaceae	389631	389631				1992-05-28	May	Lampinen, Raino	Finland, Etelå-Håme, [Tavastia australis] South Håme (EH/Ta). Nastola: Salpausselkå, village of Haarankylå, 700 m S of the S end of Lake Haramaanjårvi. Alt. 90 m. Path side in mesic Picea abies forest. Grid 27°E: 67580:4528 60°55N 26°07E UTM: MH3	63.4702	26.5609	25	0.0177	58	BXA:APQ	11012910	110350	9	20.1	8847	1	353.2	150662	426.2	56185	323	10630	24311140
TROM_V_130692	Poa chaixii	Poaceae	269367	269367				1951-06-17	June	Nordhagen, Rolf	Norway, Oslo, Oslo fylke, Stor-Oslo: Bogstad, i parken	59.9658	10.6362	67	0.0239	6.56	BXA:CAS	10619924	135659	1	42.2	NA	NA	NA	140381	444.7	47338	3049	6580	23701046
TROM_V_131542	Euphrasia micrantha	Orobanchaceae	475390	475390				2000-08-01	August	Skoglund, Trond	Norway, Gildeskål, Nordland, Grimstad: Skyttehaugen.	66.9494	13.6759	17	0.0234	31.7	BXA:ALA	10972082	NA	NA	NA	9274	1	1275.8	208523	493.9	40195	94	248	28881108
TROM_V_131602	Fallopia japonica	Polygonaceae	488216	488216				2000-08-15	August	Skoglund, Trond	Norway, Meløy, Nordland, Glomfjord: Setvikdalen.	66.8119	13.8836	17	0.0211	58.8	BXA:AKN	9233128	131059	7	45.1	7639	1	152.1	105638	460	122778	2281	31260	20226070
TROM_V_131761	Juncus bufonius bufonius	Juncaceae	1623470	223656	Used the TaxonID from Juncus bufonius			2000-09-14	september	Raaum, Trond	Norway, Sørfold, Nordland, Nedregård	67.4101	15.6683	16	0.0205	16	BMB:AE	12197140	130672	72	118.1	7101	1	657	291688	489.7	62300	785	32287	93618820
TROM_V_131767	Scorzoneroides autumnalis subsp. autumnalis	Asteraceae	1891592	212686	Used the TaxonID from S. autumnalis			2000-08-20	August	Raaum, Trond	Norway, Sørfold, Nordland, Lakselva.	67.3594	15.5761	18	0.0184	29.17	BXA:BGD	8223452	152325	1	32.2	NA	NA	NA	145196	442.8	65634	501	17055	72729204
TROM_V_13198	Antennaria nordhageniana	Asteraceae	49064	49064				1954-08-13	August	Rune, Olof; Rønning, Olaf I.	Norway, Karasjok, Finnmark, Mt. Suoidnegaissa, SE-slope.	69.854	25.8552	64	0.0348	20.8	CDM:AMF	10731674	184044	33	21.9	NA	NA	NA	152912	475.8	45756	31	24496	17650310
TROM_V_133129	Aconitum napellus	Ranunculaceae	112591	112591				2004-07-18	July	Mørkved, Brynhild	Norway, Ibestad, Troms, Sørvik. Forvillet nær det gamle fergeleiet	68.7966	17.2176	13	0.0203	31.7	BXA:ALS	3816896	128974	6	17.4	6408	1	56.2	55003	472.6	56371	5132	8013	8943460
TROM_V_133154	Anemone hepatica	Ranunculaceae	168011	168011				2004-05-01	May	Morkved, Brynhild	Norway, Harstad, Troms, Grytoya. Knausen, Forvillet utafor hagen til Borghild og Hanna Heide	68.876	16.5292	13	0.0254	110	CDM:ABJ	7456630	120082	16	11.4	NA	NA	NA	96198	442.8	71271	10812	18498	17673607
TROM_V_133175	Veronica chamaedrys	Plantaginaceae	165330	165330				2005-07-12	July	Mørkved, Brynhild	Norway, Sør-Varanger, Finnmark, Neiden. Ved Gandolastua nedafor kirka.	69.7006	29.3895	12	0.03	14.6	BXA:BPD	11402348	150568	1	79.1	0	0	39.6	242090	444.3	59747	4053	32210	56036608
TROM_V_133215	Eriophorum latifolium	Cyperaceae	1155236	1155236				2005-07-29	juli	Skoglund, Trond	Norway, Meløy, Nordland, Spilderdalen: Botn.	66.8773	13.9109	11	0.0145	35.6	BMB:GQ	9213668	NA	NA	NA	7075	1	495.8	274792	463.4	38436	305	1098	39135491
TROM_V_133220	Sedum annuum	Crassulaceae	1239890	1239890				2005-07-04	July	Skoglund, Trond	Norway, Meløy, Nordland, Holandsfjorden: Engen.	66.7089	13.7145	13	0.0245	1.43	BXA:BRA	7420054	150382	1	122.1	NA	NA	NA	190311	461.8	43014	362	39240	108268938
TROM_V_133478	Origanum vulgare	Lamiaceae	39352	39352				2007-07-20	July	Skoglund, Trond; Strand, Kjartan; Olsen, Knut-Jørgen	Norway, Sørfold, Nordland, Storskogdalen.	67.4468	15.8159	10	0.0342	18.4	BXA:AHB	7587334	151806	1	60.2	7350	1	423	185698	452.4	19165	35445	33100	41030764
TROM_V_133544	Galium palustre	Rubiaceae	29793	29793				2007-08-21	august	Østerkløft, Bernt-Gunnar	Norway, Fauske, Nordland, Valnesfjordvatnet, Lakselva v/elvedelta.	67.345	15.2596	9	0.0187	12.7	BMB:DP	5947580	NA	NA	NA	7402	1	79.9	59120	620.6	31168	525	3077	10995494
TROM_V_133597	Cryptogramma crispa	Pteridaceae	306132	306132				2007-08-13	august	Østerkløft, Bernt-Gunnar	Norway, Fauske, Nordland, Østerkløftfjellet (Austerkløft), SV Blomeroshågen.	67.3713	15.3689	9	0.0174	37.1	BMB:LD	9316692	150252	1	76.3	7609	1	177	169143	448	42700	7887	107345	25111910
TROM_V_133672	Silene uniflora	Caryophyllaceae	39919	39919				2007-08-01	august	Østerkløft, Bernt-Gunnar	Norway, Bodø, Nordland, Bratten.	67.306	14.4126	9	0.0161	5.8	BMB:ER	7843438	112231	13	25.3	6624	1	401.6	148680	461.6	45997	4024	8038	51859894
TROM_V_133839	Galeopsis tetrahit	Lamiaceae	1000418	1000418				2007-09-22	september	Østerkløft, Bernt-Gunnar	Norway, Bodø, Nordland, Myklebostad S, v/golfbanen, Gjurdalen.	67.3356	14.5265	9	0.0227	16.7	BMB:FM	7930328	126644	4	129	6640	1	1349.7	133259	469.7	28575	28497	8222	19171241
TROM_V_133849	Polygonum raii norvegicum	Polygonaceae	701400	701400				2009-09-21	september	Østerkløft, Bernt-Gunnar	Norway, Bodø, Nordland, Gravodden.	67.3279	14.4843	7	0.0221	5	BMB:EP	4101122	132647	6	86.2	7752	1	92.7	57010	592.9	131751	0	9367	7274718
TROM_V_133882	Hieracium laevigatum	Asteraceae	310818	310818				2009-09-28	September	Østerkløft, Bernt-Gunnar	Norway, Bodø, Nordland, Bodø hovedflystasjon.	67.2548	14.3127	8	0.019	59.2	BXA:AHL	9425214	128244	5	20.5	9175	1	259.6	169697	418.6	36181	2	410	27474016
TROM_V_133883	Hieracium caesium	Asteraceae	546187	546187				2009-09-28	September	Østerkløft, Bernt-Gunnar	Norway, Bodø, Nordland, Bodø hovedflystasjon.	67.2548	14.3127	8	0.0313	27.5	BXA:AIQ	7763956	128135	5	16.5	NA	NA	NA	142719	417.4	62351	197	269	8754369
TROM_V_133896	Veronica alpina alpina	Plantaginaceae	1734435	165325	Used the TaxonID from V. alpina			2009-07-16	juli	Østerkløft, Bernt-Gunnar	Norway, Bodø, Nordland, Per Karlsatind.	67.1606	14.5671	7	0.0201	5.2	BMB:EI	7847878	150848	1	593.2	6888	1	285.4	134824	576.7	51899	831	12964	69700050
TROM_V_133916	Hieracium onosmoides	Asteraceae	1734425	102745	Used the TaxonID for Hieracium			2009-07-14	July	Østerkløft, Bernt-Gunnar	Norway, Bodø, Nordland, Skjelstad.	67.368	14.572	8	0.0298	33.4	BXA:AIN	9639340	153216	1	63.5	6402	1	185.4	174602	425.1	38297	174744	212236	401060433
TROM_V_133924	Allium victorialis	Amaryllidaceae	88845	88845				2009-06-25	June	Østerkløft, Bernt-Gunnar	Norway, Fauske, Nordland, Bringsli.	67.3457	15.2094	8	0.024	140	BXA:ARV	9822800	127302	5	24.7	8589	1	199.6	176026	417	82941	9096	14439	32117206
TROM_V_133931	Hieracium atratum	Asteraceae	378942	378942				2009-07-08	July	Østerkløft, Bernt-Gunnar	Norway, Bodø, Nordland, Steigtind.	67.3859	14.739	8	0.0292	96.4	BXA:AIS	8805526	128564	5	56	6722	1	343.5	165370	422.1	73507	0	171	10699981
TROM_V_133935	Galium odoratum	Rubiaceae	35899	35899				2009-06-17	June	Østerkløft, Bernt-Gunnar	Norway, Bodø, Nordland, Hopen, lia.	67.3357	14.7391	9	0.0275	7.36	BXA:BVS	11584470	152697	1	1093.1	NA	NA	NA	335532	517	43034	14796	17802	99630451
TROM_V_133949	Galium mollugo erectum	Rubiaceae	1623469	29787	Used the TaxonID from Galium album, a synonym of Galium mollugo erectum			2009-06-20	juni	Østerkløft, Bernt-Gunnar	Norway, Bodø, Nordland, Landego, Tennesvika.	67.3846	14.3366	7	0.0392	118.8	BMB:DS	17229410	153740	1	171.9	NA	NA	NA	346917	444.4	36393	163	2802	73306375
TROM_V_133950	Dactylorhiza maculata	Orchidaceae	230572	230572				2009-06-21	June	Østerkløft, Bernt-Gunnar	Norway, Bodø, Nordland, Landego, Fatvåg.	67.3757	14.2586	9	0.0194	6.77	BXA:AVQ	10436788	154002	1	430.1	NA	NA	NA	87866	569	56341	2122	3608	11164478
TROM_V_133968	Alchemilla monticola	Rosaceae	1532256	1532256				2009-06-07	June	Østerkløft, Bernt-Gunnar	Norway, Bodø, Nordland, Skjelstad, ytterst mot Vågøya.	67.3714	14.5761	8	0.0302	58	BXA:BGQ	7154894	151846	1	64.4	6324	1	392.1	105587	449.3	25906	0	60	7424480
TROM_V_134013	Heracleum mantegazzianum x sphondylium	Apiaceae	1623455	40917	Used the TaxonID from Heracleum			2008-07-20	juli	Østerkløft, Bernt-Gunnar	Norway, Bodø, Nordland, Langstranda.	67.2694	14.3499	8	0.0124	53.4	BMB:CT	9639536	NA	NA	NA	7969	1	514.8	172714	438	92540	31145	33867	125240006
TROM_V_134087	Veronica serpyllifolia	Plantaginaceae	164258	164258				2008-06-11	June	Østerkløft, Bernt-Gunnar	Norway, Fauske, Nordland, Valnesfjord, Østerkløftveien, gammelveien v. 65/1.	67.3818	15.3384	10	0.0209	0.278	BXA:BPM	7535428	150925	1	716.1	NA	NA	NA	126202	534.1	35842	4911	18749	118766892
TROM_V_134089	Viola palustris	Violaceae	462882	462882				2008-06-12	June	Østerkløft, Bernt-Gunnar	Norway, Fauske, Nordland, Valnesfjord, Østerkløft (Austerkløft), Lisjnes.	67.3831	15.3391	10	0.0216	3.06	BXA:BQG	8461528	157835	1	328.3	NA	NA	NA	123807	571.7	66300	754	9490	30786840
TROM_V_134112	Hieracium umbrosum	Asteraceae	1533130	102745	Used the TaxonID for Hieracium			2005-07-18	July	Granmo, Alfred	Norway, Tromsø, Troms, Kattfjorden, ovenfor Elvkrakneset.	69.6429	18.2496	12	0.0146	90	BXA:AIK	8139476	153179	1	55	8265	1	49.3	147314	424.7	37772	174744	212236	401060433
TROM_V_134130	Silene acaulis	Caryophyllaceae	39862	39862				2009-06-08	June	Skoglund, Trond	Norway, Meløy, Nordland, Engavågen, Stordalstinden.	66.7918	13.564	8	0.023	16.4	BXA:BRH	9852048	151998	1	244.9	10265	1	424.1	209954	592.3	63555	19429	33872	48908332
TROM_V_134131	Diapensia lapponica	Diapensiaceae	13487	13487				2009-06-08	June	Skoglund, Trond	Norway, Meløy, Nordland, Engavågen, Stordalstinden.	66.7918	13.564	8	0.0366	53.2	BXA:AFD	10436882	143877	93	178.4	8561	1	242.3	181937	524.2	82540	9728	88432	38788808
TROM_V_134136	Plantago lanceolata	Plantaginaceae	39414	39414				2009-06-11	June	Skoglund, Trond	Norway, Meløy, Nordland, Meløya, Nakkåsen.	66.8327	13.3631	8	0.0205	12.33	BXA:BER	8289812	32216	7	76.7	9344	1	108.7	138217	434	43935	15822	17878	17873959
TROM_V_134142	Geum rivale	Rosaceae	148897	148897				2009-06-14	juni	Skoglund, Trond	Norway, Meløy, Nordland, Meløya, Skagen V.	66.8382	13.3865	7	0.0292	36.8	BMB:FK	4780836	127201	11	29.3	6700	1	378.8	56939	494.7	32287	3062	4718	6303285
TROM_V_13417	Sceptridium multifidum	Ophioglossaceae	41914	41914				1958-08-24	August	Lanes, Kristian	Norway, Mestervik, Kristofferseter.	69.3368	18.9303	60	0.0513	26	CDM:ATM	8294804	8668	15	12.3	NA	NA	NA	45417	526.7	20857	4324	5665	10091550
TROM_V_134174	Salix hastata	Salicaceae	75710	75710				2009-07-23	July	Dalen, Lars; Evje, Geir Arne; Rønning, Gunhild; Dalen, Randi	Norway, Tysfjord, Nordland, Sørfjorden S, Riddabårre, Grenseleden.	68.0242	16.6542	8	0.0315	12.4	BXA:BDQ	8982440	155601	1	290.4	7715	1	805.1	232772	552.8	78271	79	1480	27622947
TROM_V_134204	Tripleurospermum maritimum subsp maritimum	Asteraceae	1891614	669858	Used the TaxonID from T. maritimum			2009-07-23	July	Risdal, Trond; Hagen, Norman; Kvåle, Solveig	Norway, Tysfjord, Nordland, Haukøya.	68.2064	16.4127	8	0.0264	16.1	BXA:BNF	9821980	149986	1	80.4	9062	1	699.6	154694	436.4	54738	1160	13490	61420590
TROM_V_134207	Spergularia salina	Caryophyllaceae	191669	191669				2009-07-23	juli	Risdal, Trond; Hagen, Norman; Kvåle, Solveig	Norway, Tysfjord, Nordland, Haukøya.	68.2059	16.3894	7	0.0235	24.4	BMB:PP	9278702	152459	1	316.6	7655	1	724.7	251196	516	59321	1648	56552	79271463
TROM_V_134213	Festuca rubra richardsonii	Poaceae	464075	464075				2009-07-25	juli	Dalen, Lars; Evje, Geir Arne; Rønning, Gunhild; Dalen, Randi	Norway, Tysfjord, Nordland, Småsvartvatnan V.	68.0074	16.6743	7	0.0179	33.4	BMB:HE	8998076	112462	5	21.6	6487	1	363.1	130683	427.4	45609	30	1088	18720834
TROM_V_134270	Peucedanum ostruthium	Apiaceae	52477	52477				2008-07-25	July	Brun, Knut; Blakstvedt, Erik; Olsen, Knut-Jørgen	Norway, Fauske, Nordland, Kvænflåget, ved gammelveien (gamle riksvei 50).	67.2087	15.4363	9	0.0211	31.8	BXA:BEM	9875308	129959	6	63	7854	1	879.2	170618	438.9	65146	342	400	13653618
TROM_V_134279	Rorippa sylvestris	Brassicaceae	65952	65952				2010-07-30	July	Larsen, Elisabeth	Norway, Akershus, Asker, Trollhaugen.	59.8398	10.4462	8	0.0248	21.6	BXA:BCH	11681622	154761	1	555.2	NA	NA	NA	422463	532.3	37852	7473	9261	94394661
TROM_V_13430	Atriplex laciniata	Chenopodiaceae	325519	325519				1980-08-20	August	Elven, Reidar	Norway, Farsund, Vest-Agder, Lista: Nordhasselstranda,	58.09	6.62	38	0.0359	5.02	CDM:AHP	13550318	152004	1	86.9	NA	NA	NA	222669	485.9	44744	177	21583	56806112
TROM_V_134325	Euphrasia arctica subsp arctica	Orobanchaceae	1891483	474999	Used the TaxonID from Euphrasia arctica			2009-07-23	July	Nettelbladt, Mats; Simones, Jorunn; Yttervik, Svein	Norway, Tysfjord, Nordland, Bekkenesholmen.	68.2631	16.1714	8	0.0309	13	BXA:AKS	8211070	144978	1	238.3	9708	1	1948.9	144564	516.7	83867	90	803	15018882
TROM_V_134369	Hieracium laevigatum	Asteraceae	310818	310818				2009-07-24	juli	Nettelbladt, Mats G.; Brun, Knut	Norway, Tysfjord, Nordland, Storelva/Vassja, rundt rasteplassen.	68.1765	16.5488	7	0.049	38.6	BMB:IF	11397000	122604	4	19.2	7855	1	97.3	226846	411.2	39986	2	410	27474016
TROM_V_134379	Gentiana nivalis	Gentianaceae	38852	38852				2009-07-25	juli	Østerkløft, Bernt-Gunnar; Isaksen, Anne-Marit; Norum, Lars	Norway, Tysfjord, Nordland, Hulløya.	68.0679	16.2891	7	0.0289	25	BMB:GM	7585238	NA	NA	NA	8160	1	419.7	125703	465.4	40809	1715	4317	20450043
TROM_V_134420	Veronica fruticans	Plantaginaceae	207273	207273				1983-07-19	July	Alvestad, Reidar; Elven, Reidar	Norway, Tromsø, Troms, Tromsøya: Bjerkaker. På en fersk jordhaug.	69.6328	18.9273	34	0.0188	24.2	BXA:BPG	9848084	151022	1	362.5	7797	1	422.3	194068	480.4	50310	561	27530	136043043
TROM_V_134507	Juniperus communis communis	Cupressaceae	244723	244723				2009-07-24	juli	Jakobsen, Kristine Liarbø; Edvardsen, Finn A.; Olsen, Aud Borgsø	Norway, Tysfjord, Nordland, Lille Hundholmen.	68.1462	16.228	7	0.0248	232.9	BMB:BP	13088532	99844	26	14.2	14350	1	46.9	80993	459.3	45718	1174	11322	38568758
TROM_V_134530	Montia fontana	Montiaceae	313220	313220				2009-07-24	juli	Risdal, Trond; Hagen, Norman; Kvålen, Solveig	Norway, Tysfjord, Nordland, Kjøpsvik skytebane.	68.1042	16.3784	7	0.0281	6.2	BMB:HL	24371736	NA	NA	NA	7467	1	427.4	577543	437.3	40321	1279	3033	98416567
TROM_V_134534	Salix caprea	Salicaceae	172267	172267				2010-07-23	July	Nettelbladt, Mats G.; Isachsen, Live; Andersen, Heidi Moen	Norway, Beiarn, Nordland, Saurvatnet, sørenden.	67.0996	14.3421	8	0.0232	18.6	CDM:ALW	9278790	155464	1	295	10409	1	724.2	260925	553.1	59661	1718	4465	42734217
TROM_V_134535	Salix hastata hastata	Salicaceae	1623473	75710	Used the TaxonID from S. hastata			2010-07-23	juli	Nettelbladt, Mats G.; Isachsen, Live; Andersen, Heidi Moen	Norway, Beiarn, Nordland, Saurvatnet, sørenden.	67.0907	14.3423	6	0.0222	33	BMB:CN	6175092	155597	1	134.9	9089	1	800.8	141884	574.4	68584	79	1480	27622947
TROM_V_134557	Juncus alpinoarticulatus	Juncaceae	253143	253143				2010-07-24	July	Brun, Knut; Knutssøn, May-June; Dalen, Randi	Norway, Sandmoen o: Bjorkhola.	67.1244	14.4102	8	0.0244	31.2	CDM:ARI	6970056	NA	NA	NA	8541	1	519.4	160155	450.2	38459	415	19175	27963056
TROM_V_134558	Schoenus ferrugineus	Cyperaceae	1534592	1534592				2010-07-24	July	Brun, Knut; Knutssøn, May-June; Dalen, Randi	Norway, Beiarn, Nordland, Sandmoen Ø: Bjørkhola.	67.1237	14.4133	8	0.0228	5	BXA:CAN	13788876	148908	1	216.2	NA	NA	NA	293664	543.8	73842	391	69754	68604299
TROM_V_134574	Urtica dioica sondenii	Urticaceae	1435578	1435578				2010-07-22	juli	Nettelbladt, Mats G.; Isachsen, Live; Andersen, Heidi Moen	Norway, Bodø, Nordland, Godøya, bedehuset.	67.2384	14.6989	6	0.0232	28.5	BMB:BE	8883908	147231	1	357.4	9424	1	288.6	147803	501.5	80241	64	5031	18980979
TROM_V_134577	Ribes spicatum subsp. spicatum	Grossulariaceae	1891586	135520	Used the TaxonID from R. spicatum			2010-07-22	July	Nettelbladt, Mats G.; Isachsen, Live; Andersen, Heidi Moen	Norway, Bodø, Nordland, Godøya, bedehuset.	67.2384	14.6989	8	0.0208	12.8	BXA:BCE	12186580	157832	1	297	NA	NA	NA	311657	473.4	39089	237	13388	125048483
TROM_V_134592	Poa laxa subsp. flexuosa	Poaceae	741068	741068				2010-07-24	July	Breivik, Åse Bøilestad; Utz, Carola; Dalen, Lars	Norway, Rygg nord for Sautinden.	67.0258	14.3453	8	0.0119	29	CDM:AQI	13461984	NA	NA	NA	10102	1	34.7	242870	436.6	39427	56	2800	55764421
TROM_V_134616	Carex serotina subsp. serotina	Cyperaceae	241237	241237				2010-07-23	July	Olsen, Knut-Jørgen; Brattland, Eli; Blakstvedt, Erik	Norway, aseli: Osan.	67.1798	14.5708	8	0.0168	25.5	CDM:ASD	10430900	NA	NA	NA	7979	1	1006	405383	573.6	43456	305	17061	63835512
TROM_V_134637	Juncus balticus	Juncaceae	223655	223655				2010-07-23	July	Nettelbladt, Mats G.; Isachsen, Live; Andersen, Heidi Moen	Norway, Kvannskaret mot Saurvatnet.	67.1006	14.3377	8	0.0594	6.92	CDM:AOM	10630820	NA	NA	NA	8320	1	906.6	299088	512.4	152548	719	691	73231512
TROM_V_134645	Ranunculus subborealis subsp. pumilus	Ranunculaceae	1891585	669799	Used the TaxonID from Ranunculus subborealis			2010-07-23	July	Nettelbladt, Mats G.; Isachsen, Live; Andersen, Heidi Moen	Norway, Beiarn, Beiarn, Saurvatnet, sørenden.	67.1018	14.3406	9	0.024	23.4	BXA:BBR	7388888	156658	1	34.1	NA	NA	NA	136520	441.7	48833	0	241	13246812
TROM_V_134647	Juncus triglumis	Juncaceae	223682	223682				2010-07-23	juli	Nettelbladt, Mats G.; Isachsen, Live; Andersen, Heidi Moen	Norway, Beiarn, Nordland, Saurvatnet, sørenden.	67.1014	14.342	6	0.0257	31	BMB:HA	12031736	NA	NA	NA	7224	1	866.9	172326	499.3	40002	859	2775	52172534
TROM_V_134663	Polygala vulgaris	Polygalaceae	174553	174553				2010-07-22	July	Skoglund, Trond; Simones, Jorunn; Borch, Liv-Åse	Norway, Gildeskål, Nordland, Sandhornøya: Horsdal, like vest for fergeleiet.	67.0913	14.0429	8	0.0224	51.8	BXA:BDK	10686988	164686	1	174.9	NA	NA	NA	308924	487.4	47212	567	421	74976331
TROM_V_134671	Eleocharis quinqueflora	Cyperaceae	46325	46325				2010-07-22	juli	Skoglund, Trond; Simones, Jorunn; Borch, Liv-Åse	Norway, Gildeskål, Nordland, Sandhornøya: Horsdal V, Oldervika.	67.0886	14.028	6	0.0238	12	BMB:HQ	8415576	NA	NA	NA	7265	1	779.2	181128	492.1	24365	9138	10916	118777578
TROM_V_134729	Alchemilla sp.	Rosaceae	23138	23138				1994-07-18	July	Ericsson, Stefan	Norway, Norddal, Møre og Romsdal, 2,6, km NNE Tafjord wharf. On the outermost rim of Muldalen, 200 m SE Muldal.	62.2576	7.4393	24	0.0322	18	CDM:ACO	10806060	121370	16	17.4	NA	NA	NA	155612	425.8	42862	69358	94125	604864606
TROM_V_134771	Agrostis clavata	Poaceae	649480	649480				1987-08-13	August	Mascher, Jan W.	Sweden, Junsele sn, skogsbilvag mot Flarken 600 m fran avtaget 2 km SV Tagsjoberg, dike.	63.6808	16.6891	31	0.0195	28.6	CDM:ASZ	6613054	214846	1	20.8	6640	1	106.6	121366	433.9	56341	282	1541	11128646
TROM_V_13489	Euphorbia helioscopia	Euphorbiaceae	154990	154990				1987-08-31	August	Elven, Reidar; Edvardsen, Hanne	Norway, Lurøy, Nordland, Sandvær.	66.3415	12.733	30	0.0411	27.6	BXA:CHK	8027574	136199	19	318.9	6764	1	150.9	202562	540.5	54407	9875	56295	58668698
TROM_V_135006	Puccinellia svalbardensis	Poaceae	2005309	2005309				2002-07-07	July	Elvebakk, Arve; Nilsen, Lennart	Norway, Ny-Friesland, Svalbard, Austfjorden, E side. 0,5 km E of Granatodden.	79.334	15.2661	16	0.014	94.4	CDM:ACH	11174690	135822	1	49.5	NA	NA	NA	189088	430.3	47032	0	108	20901092
TROM_V_135014	Draba nivalis	Brassicaceae	171823	171823				2002-07-09	July	Elvebakk, Arve; Nilsen, Lennart	Norway, Ny-Friesland, Svalbard, Wijdefjorden, E side. N side of Flatøyrdalen, 3-4 km from the sea.	79.2857	16.1127	15	0.023	17.6	BXA:CDB	8108598	153662	1	266.8	8453	1	390.9	302639	532.1	53910	277	2747	23504621
TROM_V_135021	Poa hartzii Gand	Poaceae	227215	227215				2001-07-17	July	Elvebakk, Arve	Norway, Dickson Land, Svalbard, Austfjorden, W side, Zeipeldalen, southern side, 1 km from the sea.	78.94	16.2165	16	0.0181	35.4	BXA:CMM	9229868	135641	1	82.8	9180	1	400.5	129014	416.3	80048	88	2872	11823993
TROM_V_135061	Carex ursina	Cyperaceae	661418	661418				2009-07-05	July	Elvebakk, Arve; Nilsen, Lennart	Svalbard, Austfjorden, E side. 1,5 km E of Einsteinodden.	79.0617	16.3917	9	0.0198	25.4	CDM:ASO	29948226	NA	NA	NA	7438	1	4624.7	1048870	726.6	81410	622	749	75560594
TROM_V_135069	Deschampsia cespitosa subsp. borealis	Poaceae	227223	227223				2002-07-05	July	Elvebakk, Arve; Nilsen, Lennart	Svalbard, Austfjorden, E side. Finlandsveggen, c. 2 km SE of Finnekroken.	78.9333	16.5167	16	0.025	35.9	CDM:ATH	8804412	135286	1	130	6350	1	352.7	153568	449.5	55904	113	532	12589898
TROM_V_135084	Potentilla hyparctica	Rosaceae	395303	395303		Y		2002-07-09	July	Elvebakk, Arve; Nilsen, Lennart	Norway, Ny-Friesland, Svalbard, Wijdefjorden, E side. N side of Flatøyrdalen, 3-4 km from the sea.	79.2856	16.1127	15	0.0383	68.2	BXA:CJI	10894052	156149	1	66.3	7536	1	35.4	169198	432.3	58217	198	2445	17132995
TROM_V_135084	Potentilla hyparctica	Rosaceae	395303	395303				2002-07-09	July	Elvebakk, Arve; Nilsen, Lennart	Norway, Ny-Friesland, Svalbard, Wijdefjorden, E side. N side of Flatøyrdalen, 3-4 km from the sea.	79.2856	16.1127	15	0.0383	68.2	BXA:CMN	10112252	156285	1	525.7	6479	1	142.2	267208	520.9	32190	198	2445	17132995
TROM_V_135086	Erigeron uniflorus var. eriocephalus	Asteraceae	669683	669683				2002-07-09	July	Elvebakk, Arve; Nilsen, Lennart	Norway, Ny-Friesland, Svalbard, Wijdefjorden, E side. N side of Flatøyrdalen, 2,5 km from the sea.	79.2865	16.0798	16	0.0202	70.8	CDM:ANA	8140606	152342	1	70.8	9440	1	228.2	165793	452.2	85120	0	863	14043104
TROM_V_135094	Festuca baffinensis	Poaceae	368352	368352				2002-07-09	July	Elvebakk, Arve; Nilsen, Lennart	Norway, Ny-Friesland, Svalbard, Wijdefjorden, E side. N side of entrance of Flatøyrdalen, 3-400 m from the sea.	79.2863	16.0068	15	0.016	67.4	BXA:CLW	5380182	134055	1	26.5	6327	1	185	95330	448.1	79537	388	6063	10410818
TROM_V_135105	Potentilla arenosa ssp Chamissonis	Rosaceae	1301411	1301411				2002-07-07	July	Elvebakk, Arve; Nilsen, Lennart	Norway, Ny-Friesland, Svalbard, Austfjorden, E side. W-facing cliff at S entrance of Smutsdalen.	79.022	16.3697	15	0.0324	56.8	BXA:CMO	7423562	156588	1	44.9	9534	1	43.2	231120	476.8	86110	0	4374	33952710
TROM_V_135193	Carex tenuiflora	Cyperaceae	312774	312774				2012-08-10	August	Gaarder, Geir	Norway, Suovdosjohka.	69.1616	22.6531	6	0.0205	18.7	CDM:ARY	10363904	NA	NA	NA	9434	1	349.6	399836	581.9	74902	385	1490	25648201
TROM_V_135197	Carex heleonastes	Cyperaceae	240690	240690				2012-08-10	August	Gaarder, Geir	Norway, Suossjavri SV.	69.383	24.2475	6	0.0248	17.8	CDM:AUC	8773108	NA	NA	NA	9676	1	608	308666	582.5	89562	612	1740	22686518
TROM_V_135214	Sorbus x meinichii	Rosaceae	2005213	2005213				2012-06-15	June	Flynn, Kirstin Maria; Gaarder, Geir	Norway, Bømlo, Hordaland, Hjartnes vest.	59.6628	5.229	6	0.0282	61	CDM:ACS	9223454	135208	13	233.1	NA	NA	NA	187755	488.1	48753	0	340	16027246
TROM_V_135244	Monotropa hypopitys	Ericaceae	176248	176248				2012-09-04	September	Gaarder, Geir	Norway, Vefsn, Nordland, Barktjønna øst.	65.7138	13.2848	6	0.038	2.54	CDM:AHX	9627568	NA	NA	NA	8613	1	395.3	144078	572.4	142808	104928	108703	25751314
TROM_V_135252	Rumex crispus	Polygonaceae	174649	174649				2011-09-26	September	Ware, Chris J.; Lovibond, Sarah	Norway, Nordenskiöld Land, Svalbard, Barentsburg.	78.0709	14.2012	6	0.0223	104	BXA:CEJ	9540232	158923	1	146.4	7297	1	575.3	184940	457	77187	1657	1624	21651082
TROM_V_135262	Alopecurus pratensis subsp pratensis	Poaceae	1891451	15304	Use the TaxonID from Alopecurus pratensis			2011-09-26	September	Ware, Chris J.; Lovibond, Sarah	Norway, Nordenskiöld Land, Svalbard, Barentsburg.	78.0709	14.2012	6	0.0233	132	BXA:ASP	15004988	136150	1	206.4	6664	1	472.6	237955	425.4	56505	187	2260	54222728
TROM_V_135265	Urtica dioica subsp. dioica	Urticaceae	1435599	1435599				2011-09-26	September	Ware, Chris J.; Lovibond, Sarah	Norway, Nordenskiöld Land, Svalbard, Barentsburg.	78.0709	14.2163	7	0.0385	104	CDM:ANC	9850690	146413	1	1178.3	6281	1	863.2	179582	520.4	104459	770	7946	46940613
TROM_V_135282	Puccinellia angustata	Poaceae	669789	669789				2011-09-15	September	Alsos, Inger Greve	Norway, Dickson Land, Svalbard, Longyearbyen. Mellom hovedvei og stall.	78.2421	15.5288	6	0.0192	82.4	BXA:CMI	9753118	135791	1	48.7	8697	1	430.7	177200	424.5	46890	311	2181	16788589
TROM_V_135311	Taraxacum brachyceras	Asteraceae	669846	669846				2011-09-17	September	Alsos, Inger Greve; Ware, Chris J.; Lovibond, Sarah	Norway, Dickson Land, Svalbard, Pyramiden. Near Mechanical shop and building for administration of the mine.	78.6573	16.3206	6	0.0263	23.6	BXA:CCR	10191334	151428	1	340.2	6257	1	785.3	219936	474.7	84246	0	248	15284869
TROM_V_135312	Deschampsia sukatschewii	Poaceae	232322	232322				2011-09-17	September	Alsos, Inger Greve; Ware, Chris J.; Lovibond, Sarah	Norway, Dickson Land, Svalbard, Pyramiden. Near the harbour.	78.6556	16.3733	6	0.0223	20	BXA:CCQ	10054046	135332	1	88.1	NA	NA	NA	173771	440.5	35288	0	0	13905259
TROM_V_135363	Poa pratensis ssp Colpodea	Poaceae	1301409	1301409				2010-08-07	August	Alsos, Inger Greve	Norway, Nordenskiöld Land, Svalbard, The University Centre in Svalbard (UNIS).	78.2227	15.6558	7	0.0323	102	BXA:CMK	6052074	135423	1	92.9	6487	1	49.5	86863	462.4	74603	0	148	5114191
TROM_V_135412	Taraxacum pectinatiforme	Asteraceae	1891605	49743	Used the TaxonID from Taraxacum			1964-05-30	May	Sahlin, C.I.	Norway, Tromsø, Troms, Tromsøysund herred, på Tromsøya i folkeparken på stranden av Telegrafbukta.	69.6317	18.9083	53	0.0344	2.9	BXA:BMA	8393334	151340	1	60	6794	1	519.4	169989	474.1	78055	264662	270554	404744470
TROM_V_135414	Hammarbya paludosa	Orchidaceae	1155243	1155243				2015-08-12	August	Råmå, Teppo	Norway, Hakoybotn.	69.6275	18.7089	3	0.0132	28	CDM:ARK	14544006	138004	1	414.9	7928	1	1670.4	281810	517.3	115110	278	55317	66078859
TROM_V_135598	Carex ornithopoda	Cyperaceae	241222	241222				2010-07-23	July	Gabrielsen, Ingvild; Edvardsen, Finn A.; Jakobsen, Kristine Liarbø; Swensen, Kjersti	Norway, Sor for Vikan, Skanland NR.	67.1778	14.3985	8	0.0199	21.2	CDM:ASU	5431852	NA	NA	NA	7011	1	358.8	151515	542	41452	134	836	21841903
TROM_V_135637	Bistorta officinalis	Polygonaceae	125587	125587				2015-01-08	January	Abdulmanova, Svetlana	Russian Federation, Yamalo-Nenets Autonomous Okrug, Yamalskiy District. Erkuta.	68.2	69.2	2	0.0174	87.2	BXA:ATH	8757686	123219	4	13	7120	1	307.9	188489	431.9	56537	1321	55629	62231447
TROM_V_135642	Hedysarum hedysaroides subsp. arcticum	Fabaceae	1641274	1641274				2015-01-07	July	Abdulmanova, Svetlana	Russian Federation, Yamalo-Nenets Autonomous Okrug, Yamalskiy District. Erkuta.	68.2	69.2	3	0.0207	47.6	BXA:ATI	9202030	129089	50	397.5	NA	NA	NA	156068	508	54777	37	24458	19982755
TROM_V_135643	Taraxacum tenebricans	Asteraceae	511106	511106				1965-06-13	June	Sahlin, C.I.	Norway, Narvik, Nordland, I sand vid Fagernås.	68.4425	17.4507	53	0.0264	18.3	BXA:BDR	4762056	151340	1	59.2	NA	NA	NA	54809	496.7	69835	22	202	3063030
TROM_V_135695	Deschampsia brevifolia	Poaceae	368347	368347				1963-07-25	July	Fredskild, Bent	Greenland, Groenlandia septentrionalis: Peary Land, Nedre Midsommersø.	82.2167	-33.6667	55	0.0138	7.6	CDM:AEQ	9056064	135331	1	51.5	NA	NA	NA	99910	438.8	39773	338	395	8890871
TROM_V_135696	Catabrosa aquatica	Poaceae	368338	368338				1979-07-28	July	Feilberg, Jon	Greenland, W Greenland, in the town of Godthåb.	64.1833	-51.5833	39	0.0198	9.8	BXA:BAV	8248894	213362	1	22.3	NA	NA	NA	51448	480	29085	2308	17685	61614250
TROM_V_135697	Carex trisperma	Cyperaceae	312777	312777				1965-08-15	August	Lægaard, Simon	Greenland, Groenlandia occidentalis, Kangerdluarssukasik.	61.9167	-49.3	53	0.0169	3.54	CDM:AKR	13477992	NA	NA	NA	7633	1	842.6	419352	539.2	33346	200	755	30761212
TROM_V_135702	Agrostis kudoi	Poaceae	395278	395278				1972-08-12	August	Jurtsev, B. A.; Razhivin, V.J.; Sekretareva, N. A.	Russian Federation	66.1167	172.433	45	0.0173	20.4	BXA:CCL	10545256	116373	13	23.3	7536	1	238.7	195553	428.2	63203	0	1887	24828610
TROM_V_135703	Agrostis exarata	Poaceae	345915	345915				1931-08-25	August	Norberg, Ingv. L.	United States, Alaska, Aleutian Islands, Akutan whaling station.	54.1333	-165.767	86	0.0297	20.8	BXA:CCM	15659064	195044	1	30.1	7519	1	76.6	282997	424.1	47542	136	2450	40832172
TROM_V_135704	Agrostis anadyrensis	Poaceae	2005343	2005343				1974-08-07	August	Korobkot, A.A.; Kulzhina, V.V.	Russian Federation, Upper river Tuguchan.	66.1167	172.433	44	0.015	7.48	CDM:AES	9884744	136625	1	51.4	NA	NA	NA	158851	424.7	56174	0	548	17046525
TROM_V_135705	Deschampsia beringensis	Poaceae	37723	37723				1937-07-30	July	Norberg, Ingv. L.	United States, Alaska, Prince William SD., Hinchinbrook I.	60.3833	-146.5	80	0.0181	11.9	BXA:CJJ	9684552	NA	NA	NA	6110	1	17.8	134158	426.7	55914	4870	6738	52894661
TROM_V_135707	Carex praticola	Cyperaceae	314457	314457				1973-07-23	July	Feilberg, Jon	Greenland, W Greenland, Ameragdla, Kilaersarfik.	64.25	-50.2	44	0.0238	11.6	BXA:CJK	5736102	NA	NA	NA	6755	1	17.9	149974	510.5	28114	95	449	14053334
TROM_V_135708	Carex podocarpa	Cyperaceae	140850	140850				1972-07-22	July	Eie, Sigrid	United States, Alaska, Alaska Range, McKinley Park. Near McKinley River, bar W of Muldrow Glacier.	62.55	-150.217	46	0.0172	3.7	CDM:AKO	8381982	NA	NA	NA	7354	1	392.6	235709	479.7	21217	263	909	35316541
TROM_V_135712	Carex marina subsp. marina	Cyperaceae	741073	741073				1978-07-26	July	Bay, Christian; Fredskild, Bent; Hanfgarn, Søren; Møller, Peter Friis	Greenland, W Greenland, Ikertôq, Maligiaq, Itivneq.	66.9833	-52.3167	40	0.019	4.3	CDM:AKG	7581280	NA	NA	NA	7639	1	290	223860	496.7	21507	0	406	23641334
TROM_V_135716	calamagrostis deschampsioides	Poaceae	669640	669640				1972-08-04	August	Eie, Sigrid	United States, Alaska, Kenai Peninsula, near Seward.	60.1	-149.433	46	0.0145	10.2	BXA:CJL	8605976	24002	17	14.1	NA	NA	NA	89219	437.6	36587	39	156	9270172
TROM_V_135717	Calamagrostis canadensis	Poaceae	52148	52148				1972-08-04	August	Eie, Sigrid	United States, Alaska, Kenai Peninsula, near Seward.	60.1	-149.433	45	0.0244	19.9	BXA:CCO	14398028	9284	2	12.1	6144	1	60.8	243526	411.9	45692	199	256	26863842
TROM_V_135718	Bromopsis pumpelliana ssp Arctica	Poaceae	15371	15371				1972-07-19	July	Eie, Sigrid; Knaben, Gunvor	United States, Alaska, Mt McKinley National Park. Cathedral Mt.	63.0333	-150.983	45	0.0243	21.6	BXA:CJM	7705692	NA	NA	NA	6122	1	18.1	124241	394.6	19317	16360	16696	28849865
TROM_V_135719	Selaginella sibirica	Selaginellaceae	189571	189571				1972-07-28	July	Eie, Sigrid	United States, Alaska, Richardson Highway, east of Rainbow Mountain at the radio station.	62.9333	-145.5	45	0.0265	16.2	BXA:CCN	12328530	NA	NA	NA	7632	1	961.6	384218	886.3	47336	1238	5187	69542542
TROM_V_135727	Leymus innovatus	Poaceae	435792	435792				1972-07-20	July	Eie, Sigrid; Knaben, Gunvor	United States, Alaska, McKinley National Park, Cathedral Mountain.	63.1286	-151.17	45	0.0193	47.2	BXA:CLL	11027224	214916	1	32.6	6183	1	79.9	172252	417.3	56731	1384	2403	21048950
TROM_V_135728	leymus mollis	Poaceae	183794	183794				1977-07-26	July	Holt, Sune	Greenland, W. Greenland, Søndre Isortoq, small island at Nûk.	65.4667	-52.1833	41	0.037	73.4	BXA:CLK	8612156	115601	12	25.8	NA	NA	NA	69238	475.7	35806	11852	12855	8056827
TROM_V_135730	platanthera hyperborea	Orchidaceae	413038	413038				1977-07-19	July	Hansen, Marianne; Holt, Sune	Greenland, W. Greenland, Head of Søndre Isortoq.	65.6167	-51.8	41	0.0428	18.5	BXA:CGN	7373744	152643	1	126.6	NA	NA	NA	31580	695.7	49700	1152	17295	5923336
TROM_V_135733	Achillea millefolium ssp Borealis	Asteraceae	1120086	1120086				1972-08-10	August	Eie, Sigrid	United States, Alaska, Meade River, 1 mile SE of Naval Arctic Research Laboratory Camp.	70.8833	-156.05	45	0.0342	22.4	BXA:CGP	11101814	149110	1	51.2	NA	NA	NA	175573	431.6	54397	0	1273	26312504
TROM_V_135734	aconitum delphinifolium	Ranunculaceae	157971	157971				1972-07-22	July	Eie, Sigrid	United States, Alaska, Alaska Range, McKinley Park, Near McKinley River, bar W of Muldrow Glacier.	63.25	-150.433	46	0.0328	21.2	BXA:CGO	10848004	155315	1	290.9	NA	NA	NA	121301	487.3	61577	358	2422	23537953
TROM_V_135738	Actaea rubra	Ranunculaceae	64024	64024				1953-08-29	August	Gjærevoll, Olav	United States, Alaska, Alaska Range, Richardson Highway, mile 227.	64.035	-145.732	65	0.0291	3.22	CDM:AJE	9902428	133421	3	39.5	NA	NA	NA	27390	645.1	75416	84	7303	5180051
TROM_V_135739	Alnus viridis ssp Crispa	Betulaceae	3518	3518				1979-07-19	July	Hanfgarn, Søren	Greenland, W. Greenland, Fiskefjord, cove E of Quertat.	64.9833	-51.2833	38	0.0269	13.4	BXA:CLM	5962038	160558	1	188.3	8078	1	326.5	127276	516.5	19479	1540	2784	23484357
TROM_V_135740	Anemone patens	Ranunculaceae	387931	387931				2006-06-10	June	Lindstrøm	United States, Alaska, Arctic America, King Point.	60.9833	-150.367	12	0.0833	10.2	CDM:ALI	13906922	4228	12	774.1	NA	NA	NA	87390	566.5	49242	992	1075	18912378
TROM_V_135741	Antennaria alpina ssp Porsildii	Asteraceae	669621	669621				1982-08-08	August	Bay, Christian; Fredskild, Bent	Greenland, Jameson Land, 3 km SE of Gurreholm.	71.2	-24.5333	35	0.0195	67.2	BXA:CLJ	11025542	151777	1	50.9	9247	1	41.8	194726	471.2	52334	0	3223	59056563
TROM_V_135742	antennaria friesiana	Asteraceae	49056	49056				1972-08-01	August	Eie, Sigrid	United States, Alaska, Alaska Range, McKinley Park, between Muldrow Glacier Creek and Eielson Visitor Center.	63.4167	-150.3	46	0.038	23.6	BXA:CGM	5489550	49441	21	13.8	NA	NA	NA	57457	492.9	73517	170	340	3913796
TROM_V_135743	Antennaria rosea	Asteraceae	669622	669622				1987-08-03	August	Fredskild, Bent	Greenland, W. Greenland, Nûgssuaq, Panigssap qáqâ.	70.0667	-51.2167	31	0.024	18	CDM:ADP	7784722	127438	8	16.6	NA	NA	NA	117434	447.2	33583	72	1176	41377152
TROM_V_135745	Antennaria monocephala ssp Angustata	Asteraceae	1301376	1301376				1984-08-05	August	Byrge, Helle; Fredskild, Bent; Michelsen, Anders	Greenland, NW Disco, Rinks Dal, N of the river.	70.0667	-54.6333	33	0.0201	49.4	BXA:CLI	6900984	151690	1	34.4	6274	1	32.6	123596	467.8	77984	0	211	9759491
TROM_V_135746	antennaria rosea subsp. pulvinata	Asteraceae	669622	669622				1975-07-30	July	Andersen, Lizzie; Hanfgarn, Søren	Greenland, Disko, Kvandalen.	69.7333	-52.4167	43	0.021	22	BXA:CGL	6829058	127738	12	15.3	NA	NA	NA	79044	482.8	50401	72	1176	41377152
TROM_V_135748	Arenaria humifusa	Caryophyllaceae	669627	669627				1984-07-29	July	Byrge, Helle; Michelsen, Anders	Greenland, NW Disko, N of Hammers Dal.	70.1667	-54.8	33	0.0218	25.8	BXA:CLH	6667914	129355	10	30.6	9547	1	336.5	158534	511.5	92250	4276	36914	28672190
TROM_V_135749	Potentilla egedei	Rosaceae	669785	669785				1965-07-25	July	Johansen, Johannes	Greenland, Groenlandia occidentalis, Neria Fjord.	61.6333	-48.5667	53	0.0263	6.74	CDM:AGS	10476894	155644	1	382.5	NA	NA	NA	317697	508	48607	172	685	95679662
TROM_V_135750	Campanula lasiocarpa	Campanulaceae	61250	61250				1972-07-22	July	Eie, Sigrid	United States, Alaska, Alaska Range, McKinley Park, near McKinley River, bar W of Muldrow Glacier.	63.25	-150.433	45	0.0196	12.7	BXA:CLG	4896914	NA	NA	NA	7556	1	170.9	77383	578	48269	6561	7961	12961006
TROM_V_135752	Caltha leptosepala	Ranunculaceae	253622	253622				1938-06-26	June	Norberg, Ingv. L.	United States, Alaska, Prince William Sound, Orca.	60.5667	-145.733	80	0.0345	14.4	CDM:ALH	8493902	130701	11	35.1	NA	NA	NA	101446	466.7	95605	1996	20403	17181538
TROM_V_135754	Caltha palustris	Ranunculaceae	3449	3449				1934-06-17	June	Norberg, Ingv. L.	United States, Alaska, Aleutian Islands, Akutan.	54.1333	-165.767	84	0.0228	7.36	CDM:AEC	13792370	155271	1	96.8	NA	NA	NA	168359	429.9	51167	6565	8819	62849044
TROM_V_135755	Boechera holboellii	Brassicaceae	93890	93890				1939-07-25	July	Porsild, Morten P.	Greenland, Den danske arktiske station, Disko.	69.25	-53.55	79	0.0624	8.64	CDM:AED	9612880	155245	1	357.4	NA	NA	NA	288219	572.1	63795	20354	36379	85086204
TROM_V_135758	Barbarea orthoceras	Brassicaceae	669636	669636				1932-06-04	June	Norberg, Ingv. L.	United States, Alaska, SE. Alaska, Chichagof Isl. Hoonah.	58.1	-135.433	86	0.0301	2.32	CDM:AJD	9739900	154543	1	358.1	NA	NA	NA	337663	622	46379	28	1640	72177625
TROM_V_135760	eurybia sibirica	Asteraceae	300140	300140				1972-07-17	July	Eie, Sigrid; Knaben, Gunvor	United States, Alaska, Alaska Range, Highway 3, Fairbanks to McKinley Park.	64.0333	-149.15	46	0.0212	14.2	BXA:CGK	9869450	128725	5	49.7	NA	NA	NA	158799	460.7	65804	232	5796	30724239
TROM_V_135761	Artemisia arctica	Asteraceae	61297	61297				1972-07-14	July	Eie, Sigrid; Knaben, Gunvor	United States, Alaska, Alaska Range, Steese Highway, Pinnell Mountain Trail.	65.4833	-145.7	45	0.0216	67.8	BXA:CLF	6347170	151051	1	32.6	NA	NA	NA	137738	439.2	41685	87	1216	14876921
TROM_V_135764	Castilleja hyperborea	Orobanchaceae	395289	395289				1972-07-16	July	Eie, Sigrid; Knaben, Gunvor	United States, Alaska, Alaska range, Steese Highway, Mile 12, west of Road House, Eagle Summit Path. Station of Papaver macounii.	64.85	-147.7	45	0.0292	12.9	BXA:CLE	11267794	153131	1	319.6	NA	NA	NA	279078	503	58486	22	2718	53260297
TROM_V_135766	Castilleja unalaschcensis	Orobanchaceae	526696	526696				1972-07-10	July	Eie, Sigrid	United States, Alaska, Kenai Peninsula, Approximately 10 km S of Portage.	60.7333	-148.983	46	0.03	8.12	CDM:AFU	11770816	153082	1	175.3	NA	NA	NA	202059	477.1	41038	240	1957	40519619
TROM_V_135767	Cerastium fontanum	Caryophyllaceae	230722	230722				1965-07-25	July	Hansen, Carlo; Petersen, P. Milan	Greenland, Groenlandia meridionalis, Chr. IV Island, Qasi├«ssat nûa.	60.1167	-44.0833	53	0.0293	9.9	CDM:AGT	9267302	148734	1	60.1	10054	1	192.5	141538	454.6	49628	1879	10815	32142647
TROM_V_135768	Cerastium maximum	Caryophyllaceae	669654	669654				2006-07-07	July	Lindström, A.H.	United States, Alaska, Arct. America, King Point.	61.15	-149.933	12	0.0229	1.86	CDM:AJC	7545028	NA	NA	NA	7476	1	317	149787	452.6	80546	218	2025	28656478
TROM_V_135770	Cornus canadensis	Cornaceae	4282	4282				1962-08-25	August	Carlo Hansen, Kjeld Hansen, P. Milan Petersen	Greenland, Groenlandia meridionalis, Torssukatak.	60.9333	-46.8	55	0.0273	6.44	CDM:AKH	12536032	157112	1	192.5	5957	1	583	235737	460.2	52947	6703	6732	54938602
TROM_V_135772	chrysosplenium wrightii	Saxifragaceae	669657	669657				1972-07-30	July	Eie, Sigrid	United States, Alaska, McKinley National Park, Stony Dome area, mountain to southeast of Long Tailed. Jaeger Sign. Towards summit.	63.4667	-150.2	46	0.0324	10.4	BXA:CLD	18807460	153139	1	656.9	NA	NA	NA	469898	570.9	58813	92	10277	118303701
TROM_V_135773	Claytonia eschscholtzii	Montiaceae	675741	675741				1972-07-22	July	Eie, Sigrid; Knaben, Gunvor	United States, Alaska, Alaska Range, McKinley National Park, hill behind Denali Camp. Fixation no. 256.	63.5	-150.883	46	0.0373	7.4	CDM:AFT	11555718	153651	1	32.2	NA	NA	NA	220756	1203.8	151803	29	21131	25081248
TROM_V_135775	Claytonia sarmentosa	Montiaceae	313210	313210				1972-07-28	July	Eie, Sigrid	United States, Alaska, Alaska Range, Richardson Highway, east of Rainbow Mountain at the radio station.	62.9167	-145.517	45	0.0272	34.8	BXA:CLC	9630310	NA	NA	NA	7296	1	129.4	118562	422.8	79236	222	1287	17540344
TROM_V_135776	Claytonia scammaniana	Montiaceae	313212	313212				1972-07-30	July	Eie, Sigrid	United States, Alaska, McKinley National Park, Stony Dome area, mountain to southeast of Long tailed Jaeger Sign. Margin of scree.	63.4667	-150.2	45	0.0243	49.8	BXA:CLB	8132662	152714	1	44.6	7677	1	192.8	180488	422.5	84306	393	29537	25450383
TROM_V_135778	Conioselinum sp.	Apiaceae	52459	52459				1938-08-08	August	Norberg, Ingv. L.	United States, Alaska, Prince William Sound, Orca.	60.5667	-145.717	80	0.018	22.4	CDM:ALG	8580128	294186	1	29.7	7035	1	587.5	135453	428.1	62057	665	10319	40979789
TROM_V_135780	Delphinium chamissonis	Ranunculaceae	157977	157977				1972-07-16	July	Eie, Sigrid; Knaben, Gunvor	United States, Alaska, Alaska Range, Steese Highway, Mile 12, east of Road House, Eagle Summit Path.	64.8333	-147.7	45	0.0373	30.2	BXA:CLA	6534158	154084	1	88.7	6214	1	46.9	109906	468	68233	127	9318	16513562
TROM_V_135781	Arctanthemum arcticum	Asteraceae	99030	99030				1937-07-08	July	Norberg, Ingv. L.	United States, Alaska, Prince William Sound, Hinchinbrook Island.	60.4	-146.567	81	0.0457	9.32	CDM:AEB	10238210	127365	7	73.8	NA	NA	NA	51942	531.9	29683	240	6018	10330796
TROM_V_135782	dodecatheon frigidum	Primulaceae	272082	272082				1972-07-30	July	Eie, Sigrid; Knaben, Gunvor	United States, Alaska, MacKinley National Park, Stony Dome area, mountain to southeast of Long Tailed Jaeger Sign. Fixation no.	63.3833	-150.217	46	0.0231	20	BXA:CGH	7139564	154241	1	139.8	NA	NA	NA	66398	651.5	43987	696	32497	13512822
TROM_V_135785	Draba crassifolia	Brassicaceae	95382	95382				1975-07-31	July	Andersen, Lizzie; Hanfgarn, Søren	Greenland, Disko, Kvandalen.	69.7333	-52.2333	42	0.024	23.6	BXA:CGF	7947424	NA	NA	NA	8551	1	50.3	244840	496	33419	93	1534	31531146
TROM_V_135786	Draba lonchocarpa	Brassicaceae	171820	171820				1972-07-20	July	Eie, Sigrid; Knaben, Gunvor	United States, Alaska, McKinley National Park, Cathedral Mountain, near summit.	63.0833	-151.133	45	0.0263	21.6	BXA:CKZ	6472532	153671	1	149.9	8482	1	226.9	193238	514	30907	0	2584	10970465
TROM_V_135787	Draba palanderiana	Brassicaceae	282782	282782				1972-07-30	July	Eie, Sigrid	United States, Alaska, McKinley National Park, Stony Dome area, mountain to southeast of Long Tailed Jaeger Sign. Towards summit.	63.3833	-150.217	45	0.0381	41	BXA:CKY	6155874	153874	1	91.2	8149	1	264.9	132225	500.6	44414	25	3008	11487022
TROM_V_135788	Draba sibirica	Brassicaceae	282781	282781				1993-08-24	August	Elvebakk, Arve; Karlsen, Stein Rune	Greenland, Jameson Land, Kangerlussuaq/Scoresby Sund area. About 17 km W of Mikael Bjerg, 2 km N of Draba Sibirica Elv.	71.1261	-23.6181	24	0.0275	28.6	BXA:CKX	6838414	153478	1	404.5	7876	1	301.3	192270	519.8	57000	493	13029	35278634
TROM_V_135789	Dryas drummondii	Rosaceae	48231	48231				1972-07-22	July	Eie, Sigrid	United States, Alaska, Alaska Range, McKinley Park, near McKinley River, bar W of Muldrow Glacier.	63.25	-150.433	46	0.0429	8	CDM:AFS	10708846	130494	17	70	NA	NA	NA	478492	651.7	26809	986	2652	67027363
TROM_V_135791	Dryas octopetala	Rosaceae	57948	57948				1972-07-19	July	Eie, Sigrid; Knaben, Gunvor	United States, Alaska, Mt McKinley National Park, Cathedral Mt., treeline area, station of Zigadenus elegans.	63.0833	-151.133	46	0.0351	2.81	CDM:AJS	8291612	137750	57	18.8	6168	1	808.2	355378	552.1	54635	13702	20063	55623919
TROM_V_135792	Dryas octopetala subsp. alaskensis	Rosaceae	57948	57948				1972-07-14	July	Eie, Sigrid; Knaben, Gunvor	United States, Alaska, Central, Steese Highway, Pinnell Mountain Trail. Mile 12.	65.4833	-145.683	46	0.0373	7.72	CDM:AFR	8854172	127676	8	61.2	NA	NA	NA	345684	558.2	41627	13702	20063	55623919
TROM_V_135796	Epilobium leptocarpum	Onagraceae	2005304	2005304				1972-07-07	July	Eie, Sigrid	United States, Alaska, Kenai Peninsula, Portage Valley, towards Byron glacier.	60.7333	-148.85	46	0.0259	6.15	CDM:AFK	16247720	159795	1	350.6	NA	NA	NA	258400	609.8	49237	62	4479	26507712
TROM_V_135797	Erigeron compositus	Asteraceae	91257	91257				1991-06-27	June	Elvebakk, Arve; Karlsen, Stein Rune	Greenland, Scoresby Sund area, Constable Pynt, 2 km N of the airport.	70.76	-22.6996	27	0.0254	7.45	CDM:AFJ	9879788	152420	1	84.3	NA	NA	NA	200971	440.4	85123	223	4428	31375736
TROM_V_135798	Erigeron purpuratus	Asteraceae	669687	669687				1972-07-28	July	Eie, Sigrid	United States, Alaska, Alaska Range, Richardson Highway, east of Rainbow Mountain at the radio station.	63.3085	-145.63	46	0.0271	36	CDM:ADB	11611498	152271	1	397.8	NA	NA	NA	212595	482.9	38986	0	3693	40737203
TROM_V_135799	erigeron elatus	Asteraceae	1233961	1233961				1972-07-22	July	Eie, Sigrid	United States, Alaska, Alaska Range, McKinley Park, McKinley River, bar W of Muldrow Glacier.	63.3333	-149.033	46	0.0293	23.8	BXA:CFO	10779246	152108	1	51.6	NA	NA	NA	179361	426.1	68568	0	1397	19380240
TROM_V_135800	Erigeron hyperboreus	Asteraceae	669684	669684				1972-07-28	July	Knaben, Gunvor	United States, Alaska, Seward Peninsula, Nome, Cleveland Creek.	64.5	-165.4	46	0.031	24	CDM:ALD	12402908	152788	1	305.6	6877	1	668.9	208721	489.8	85408	31	2992	31611442
TROM_V_135802	Erysimum inconspicuum	Brassicaceae	910636	910636				1906-06-20	June	Haussen, Goffret	United States, Alaska, Arct. America. King Point.	61.1333	-149.917	112	0.0549	14.9	CDM:ALK	11152870	154633	1	401.2	NA	NA	NA	320646	499.9	34602	32	174	42951096
TROM_V_135803	Fritillaria camschatcensis	Liliaceae	61236	61236				1972-07-07	July	Eie, Sigrid	United States, Alaska, Kenai Peninsula, Kasilof, Soldatna.	60.4833	-151.05	46	0.0265	24	CDM:ADA	10187766	131918	50	49.3	NA	NA	NA	24625	665.7	44044	40307	54204	4947012
TROM_V_135810	Geum calthifolium	Rosaceae	61283	61283				1937-06-28	June	Norberg, Ingv. L.	United States, Alaska, Prince William SD., Hinchinbrook I.	60.4167	-146.567	81	0.0518	1.07	CDM:AJG	17149662	131012	13	252.7	7724	1	553.2	246818	487.4	55561	944	14378	51736280
TROM_V_135812	Geum rossii	Rosaceae	148884	148884				1972-08-01	August	Eie, Sigrid	United States, Alaska, McKinley Park. Between Intermittent Creek and Contact Creek, below Mt. Eielson.	63.4	-150.283	45	0.038	14.75	BXA:CFL	7605530	156698	1	111.4	7614	1	50.1	126563	487.9	56249	329	18994	25590867
TROM_V_135814	heuchera glabra	Saxifragaceae	370362	370362				1972-07-07	July	Eie, Sigrid	United States, Alaska, Kenai Peninsula, Portage Valley, towards Byron glacier.	60.7333	-148.85	46	0.0252	17	BXA:CFK	6621094	155412	1	153.8	NA	NA	NA	138968	506.1	42908	2847	3789	30446686
TROM_V_135815	Lagotis glauca	Plantaginaceae	669716	669716				1934-07-08	July	Norberg, Ingv. L.	United States, Alaska, Aleutian Islands, Akutan.	54.1667	-165.933	84	0.0758	2.28	CDM:AJI	15970136	152713	1	307.8	7744	1	438.2	298670	485.7	83866	59	30067	83469767
TROM_V_135817	Linum lewisii	Linaceae	586382	586382				1972-07-10	July	Knaben, Gunvor	United States, Alaska, Anchorage district: Fort Richardson.	61.25	-149.683	45	0.0227	29.6	BXA:CFI	10990472	170532	1	269	7836	1	1088.5	263790	484.7	41278	5036	74094	67314807
TROM_V_135819	Lupinus arcticus	Fabaceae	53215	53215				1972-08-13	August	Eie, Sigrid; Knaben, Gunvor	United States, Alaska, At Umiat Airport.	69.3667	-152.133	45	0.0205	45.6	BXA:CFH	8961628	122319	13	38	NA	NA	NA	188144	513.9	61658	51	8108	43344204
TROM_V_135823	micranthes lyallii	Saxifragaceae	90604	90604				1972-07-28	July	Eie, Sigrid	United States, Alaska, Alaska Range, Richardson Highway, east of Rainbow Mountain at the radio station.	62.9333	-145.05	46	0.0252	30.2	BXA:CFF	9234778	148568	1	184.5	NA	NA	NA	126884	583.6	55263	931	29509	25928977
TROM_V_135825	micranthes reflexa	Saxifragaceae	90610	90610				1972-07-20	July	Eie, Sigrid; Knaben, Gunvor	United States, Alaska, McKinley National Park, Cathedral Mountain.	63.05	-151	46	0.0493	30.4	BXA:CFE	9334588	125361	5	99.1	NA	NA	NA	148790	525.3	106974	262	4019	29595517
TROM_V_135827	minuartia groenlandica	Caryophyllaceae	669724	669724				1971-07-14	July	Andersen, Henrik	Greenland, SW. Greenland, head of Bjørnesund, Mississippi.	63.0667	-49.7833	47	0.0428	72	BXA:CFD	9463482	139106	1	117.5	NA	NA	NA	159680	503.5	31390	666	42592	41738033
TROM_V_135828	minuartia macrocarpa	Caryophyllaceae	669725	669725				1972-07-16	July	Eie, Sigrid; Knaben, Gunvor	United States, Alaska, Alaska Range, Steese Highway, Mile 12, Eagle Summit Path.	65.4833	-145.4	46	0.0274	98	BXA:CFC	9245156	123737	8	24.2	NA	NA	NA	130128	449.1	89550	493	3244	16986236
TROM_V_135829	Minuartia stricta	Caryophyllaceae	669726	669726				1982-07-23	July	Bay, Christian: Fredskild, Bent	Greenland, Jameson Land, N of Lollandselv.	71	-23.7167	35	NA	4.92	CDM:AJY	16210002	154050	1	57.6	8116	1	208.7	292841	530.4	84871	255	5057	57310819
TROM_V_135831	oxytropis maydelliana	Fabaceae	395295	395295				1972-07-16	July	Eie, Sigrid; Knaben, Gunvor	United States, Alaska, Alaska Range, Steese Highway, Mile 12, west of Road House, Eagle Summit Path.	65.4833	-145.4	46	0.038	77	BXA:CFB	8784866	113060	56	22.6	NA	NA	NA	131913	442.5	46033	2731	11125	15625605
TROM_V_135832	packera heterophylla	Asteraceae	395296	395296				1972-07-20	July	Knaben, Gunvor	United States, Alaska, McKinley Park, Cathedral Mountain.	63.05	-151	46	0.0406	17.45	BXA:CFA	10881222	150907	1	157.8	NA	NA	NA	116968	507.1	41668	0	14026	24674582
TROM_V_135833	papaver alboroseum	Papaveraceae	626332	626332				1972-07-07	July	Knaben, Gunvor	United States, Alaska, Kenai Peninsula, Portage Glacier.	60.75	-148.783	46	0.0241	57.5	BXA:CEZ	8903088	153703	1	108.8	NA	NA	NA	119539	486.7	109189	57	989	13953082
TROM_V_135835	Papaver hultenii	Papaveraceae	1301400	1301400				1972-08-07	August	Eie, Sigrid; Knaben, Gunvor	United States, Alaska, Arctic, Barrow, north of Ikroavik lake.	71.25	-156.633	45	0.0311	11.15	BXA:CJY	6641064	153812	1	72.9	6475	1	201.7	115696	472.8	83810	15	1625	18425537
TROM_V_135836	Papaver hultenii var Salmonicolor	Papaveraceae	1301400	1301400				1972-08-08	August	Knaben, Gunvor	United States, Alaska, Arctic, Barrow area, at Nunavak Bay.	71.2333	-156.85	45	0.0362	51	BXA:CEY	7447146	153668	1	89.1	7621	1	202.3	126866	475.4	83771	15	1625	18425537
TROM_V_135837	Papaver lapponicum ssp Occidentale	Papaveraceae	1301401	1301401				1993-07-06	July	Karlsen, Stein Rune	Greenland, Kangerlussuaq, Scoresby Sund area, Ittoqqortoormiit. In the central part of the community. East of the river.	70.4872	-21.9791	24	0.0403	20.6	BXA:CEX	9359122	153814	1	61.6	6791	1	249	176578	448.8	83826	0	1170	12852692
TROM_V_135838	Parnassia kotzebuei	Celastraceae	395298	395298				1972-07-16	July	Eie, Sigrid; Knaben, Gunvor	United States, Alaska, Alaska Range, Steese Highway, Mile 12, Eagle Summit Path.	65.4833	-145.4	46	0.0116	8.65	CDM:AFG	10827454	NA	NA	NA	7844	1	245	200087	472.2	32023	263	1631	45703039
TROM_V_135839	Parrya arctica	Brassicaceae	281480	281480				1989-07-31	July	Elvebakk, Arve	Canada, Nunavut, Cornwallis Island, Resolute Bay, N of Meretta Lake.	74.7116	-94.8581	29	0.0302	5.68	CDM:AHJ	10103210	151883	1	622.7	6167	1	511.3	180353	487.8	30040	139	16475	28361501
TROM_V_135840	Parrya nudicaulis	Brassicaceae	345538	345538				1972-07-28	July	Eie, Sigrid	United States, Alaska, Alaska Range, Richardson Highway, east of Rainbow Mountain at the radio station.	62.9333	-145.05	46	0.0334	8.65	CDM:AFF	9542504	128364	32	229.5	NA	NA	NA	162430	461.3	45747	15065	29544	27913591
TROM_V_135842	pedicularis flammea	Orobanchaceae	669766	669766				1991-06-27	June	Elvebakk, Arve; Karlsen, Stein Rune	Greenland, Scoresby Sund area, Constable Pynt, 2 km N of the airport.	70.76	-22.6996	27	0.0321	43.8	BXA:CEW	10632848	153822	1	327.4	NA	NA	NA	146318	521	36130	151	1096	24445053
TROM_V_135843	Pedicularis labradorica	Orobanchaceae	669769	669769				1973-07-25	July	Fredskild, Bent	Greenland, W Greenland, Godhabsfjord, at Sarqaq, 2,5 km S of Kapisigdlit.	64.4	-50.2667	44	0.0317	21	CDM:ACZ	10566216	141501	44	37.2	8686	1	1203.3	181829	471.1	70047	532	16217	31819349
TROM_V_135846	Podistera macounii	Apiaceae	206651	206651				1972-07-16	July	Eie, Sigrid; Knaben, Gunvor	United States, Alaska, Alaska Range, Steese Highway, Mile 12, east of Road House, Eagle Summit Path.	65.4833	-145.4	46	0.0283	6.8	CDM:AFE	10485528	146370	1	211	NA	NA	NA	193331	453.4	84603	233	5684	36402640
TROM_V_135847	polemonium pulcherrimum	Polemoniaceae	64435	64435				1972-07-07	July	Knaben, Gunvor	United States, Alaska, Kenai Peninsula, Portage Glacier.	60.75	-148.783	46	0.0225	22.8	BXA:CEV	9004690	155144	1	159.6	NA	NA	NA	98172	503.6	85308	2061	3347	12417294
TROM_V_135848	Potentilla biflora	Rosaceae	395302	395302				1972-07-30	July	Eie, Sigrid	United States, Alaska, McKinley National Park, Stony Dome area, mountain to southwest of Long Tailed Jaeger Sign.	63.4833	-150.233	46	0.0355	7.04	CDM:ADY	11816220	130111	7	81.5	NA	NA	NA	378177	536.5	51910	658	15494	93882989
TROM_V_135852	pseudorchis straminea	Orchidaceae	329327	329327				1977-07-10	July	Alstrup, Vagn: Hansen, Marianne: Holt, Sune	Greenland, W Greenland, head of Sondre Isortoq, Pingo.	65.6	-51.8333	40	0.0389	34	BXA:CEU	9803584	154352	1	117.7	NA	NA	NA	72452	516.8	79013	890	11243	16320430
TROM_V_135853	Puccinellia arctica	Poaceae	368339	368339				1962-07-19	July	Savile, D.B.O.	Canada, Northwest Territories, Franklin District, Ellesmere Island, 1 mile N of Hazen Camp.	81.8167	-71.35	56	0.0464	16	CDM:ADH	12116744	114839	7	29.4	NA	NA	NA	207274	442	38187	272	755	34495446
TROM_V_135854	Puccinellia nutkaensis	Poaceae	669795	669795				1964-07-05	July	Hansen, Carlo; Petersen, P. Milan; Smitinand, Tem	Greenland, Tasermiut, head of the fiord.	60.5333	-44.5333	54	0.0353	21.6	CDM:ALL	10826428	135831	1	51.4	6352	1	48.3	142807	433.5	27564	0	55	17656239
TROM_V_135855	Puccinellia sp	Poaceae	13648	13648				1963-09-12	September	Lægaard, Simon	Greenland, W Greenland, Eqaluit, N of Christianshåb.	68.8833	-51.0833	55	0.0341	20.4	CDM:ALM	8849900	106422	12	18	6505	1	87.4	118800	433.7	55731	65380	71649	211710135
TROM_V_135857	Puccinellia phryganodes	Poaceae	669796	669796				1964-08-07	August	Hansen, Carlo; Petersen, P. Milan	Greenland, Groenlandia meridionalis, Máukarneq.	60.0167	-44.8	54	0.0282	24	CDM:ALN	6383204	135877	1	53.5	8066	1	40.7	104976	455.5	55744	248	2435	24899925
TROM_V_135859	sisyrinchium montanum	Iridaceae	207934	207934				1973-07-25	July	Fredskild, Bent	Greenland, W Greenland, the mountain Pingo, 2 km S of Kapisigdlit.	64.4167	-50.2667	45	0.0193	13.9	BXA:CET	7242080	151317	1	256.9	NA	NA	NA	129846	528.1	39180	3156	51168	36933585
TROM_V_135862	Veratrum viride var. eschscholtzianum	Melanthiaceae	203104	203104				1972-07-10	July	Eie, Sigrid	United States, Alaska, Kenai Peninsula, approximately 10 km S of Portage.	60.7333	-149	45	0.0181	4.92	CDM:ADX	6947674	151504	1	164.1	7893	1	632.8	66627	556.8	81555	62	12337	11254648
TROM_V_135863	Anticlea elegans	Melanthiaceae	164833	164833				1972-07-20	July	Eie, Sigrid; Knaben, Gunvor	United States, Alaska, Alaska Range, McKinley National Park, Cathedral Mountain.	63.05	-151	46	0.0224	9.28	CDM:AFD	10000088	153575	1	239.9	NA	NA	NA	129156	517.8	40400	996	34250	28436895
TROM_V_135864	Hordelymus europaeus	Poaceae	376113	376113				1974-06-03	June	Skifte, Ola	Sweden, Skåne, Malmöhus lån, Lund, Knivsås, ca. 15 km Ø for Lund.	55.65	13.4333	43	0.0222	77.4	BXA:CES	9523886	22591	7	15	8522	1	44.9	172193	405.1	57220	2399	4926	22414465
TROM_V_135865	Elymus macrourus	Poaceae	669672	669672				1963-07-25	July	Cody, W. J.	Canada, Northwest Territories, MacKenzie District, Reindeer Station. East Branch Mackenzie River.	68.7	-134.133	55	0.0452	11.6	CDM:ALO	8376122	13899	8	12.1	6269	1	14.3	100782	442.5	48266	700	867	7541940
TROM_V_135866	elymus trachycaulus subsp. virescens	Poaceae	52709	52709				1963-07-16	July	Damsholt, Kell; Holmen, Kjeld	Greenland, Groenlandia meridionalis: Dyrnæs.	60.9333	-46.0667	55	0.032	59.4	BXA:CER	9870650	53074	23	12.4	NA	NA	NA	97960	503.4	56617	3184	4352	19982603
TROM_V_135867	Roegneria violacea	Poaceae	52709	52709				1978-07-31	July	Hanfgarn, Søren	Greenland, W Greenland, Ikertôq, head of the northern branch of Akugdleg.	66.9333	-52.2667	39	0.0237	88.6	BXA:CJW	8275882	115444	10	14.2	7519	1	98.5	157278	495.4	62973	3184	4352	19982603
TROM_V_135868	Eriophorum callitrix	Cyperaceae	669688	669688				1958-07-16	July	Holmen, Kjeld; Lægaard, Simon	Greenland, Groenlandia orientalis, Gåseland, Faxe Sø.	70.25	-29	60	0.0237	3.08	CDM:AJK	8896000	NA	NA	NA	7249	1	695.6	298293	485.8	30560	268	817	34199737
TROM_V_135869	Eriophorum angustifolium ssp Triste	Cyperaceae	1301360	1301360				1984-08-09	August	Byrge, Helle; Fredskild, Bent; Michelsen, Anders	Greenland, NW Disko, Igdjorpait.	70.2167	-54.75	33	0.0208	19.4	BXA:CEQ	7136702	NA	NA	NA	8054	1	52	205483	480.9	40401	0	1225	21963711
TROM_V_135870	Festuca altaica	Poaceae	211941	211941				1972-07-16	July	Eie, Sigrid; Knaben, Gunvor	United States, Alaska, Alaska Range, Steese Highway, Mile 12, Eagle Summit Path.	65.4833	-145.4	45	0.0221	32.8	BXA:CEP	8314648	33026	12	10.3	NA	NA	NA	116535	429.3	47911	916	1296	19087444
TROM_V_135872	Anthoxanthum monticola subsp. Orthanthum	Poaceae	1426244	1426244				1966-06-23	June	Jørgensen, Lise Bolt; Larsson, Signe	Greenland, Groenlandia occinentalis, Nigerdleq.	62.0667	-49.3333	52	0.0242	24	CDM:ADI	7470392	48469	16	13.3	NA	NA	NA	93461	439	56481	0	142	8428898
TROM_V_135874	Isoetes setacea subsp. muricata	Isoetaceae	264943	264943				1973-08-08	August	Fredskild, Bent	Greenland, W Greenland, Godhåbsfjord, lake at Ikiniligssuaq.	64.3833	-50.35	45	0.0122	6.48	CDM:AGX	9662408	128721	14	27.3	9090	1	344.7	82191	533.8	23143	852	5313	19160567
TROM_V_135875	Juncus arcticus	Juncaceae	253145	253145				1972-07-10	July	Knaben, Gunvor	United States, Alaska, Anchorage District, Fort Richardson.	61.25	-149.683	46	0.0485	11.9	CDM:ALB	5988428	135834	98	21.3	8000	1	297.8	98163	450.2	31790	195	67684	16979097
TROM_V_135876	Juncus brevicaudatus	Juncaceae	308410	308410				1950-08-02	August	Findlay, W.I.; Gillett, J.M.	Canada, Labrador, Goose Bay.	53.2833	-60.35	68	0.0399	1.85	CDM:AJL	5373872	NA	NA	NA	7404	1	61.1	83813	506.2	29622	57	1152	12747626
TROM_V_135881	Kobresia simpliciuscula	Cyperaceae	46331	46331				1989-07-28	July	Elvebakk, Arve	Canada, Nunavut, Devon Island, Truelove Valley near Beschel Creek.	75.1861	-81.9561	28	0.0155	11.5	BXA:CJV	5312064	NA	NA	NA	6725	1	63.8	146065	489.4	25657	1253	1701	26086350
TROM_V_135882	Erigeron muirii	Asteraceae	2042664	2042664				1906-07-14	July	Lindström, A.H.	Canada, Yukon Territory, Arct. America, Herschell Island.	69.5667	-139.067	112	0.0483	24	CDM:ADK	8125276	128847	5	50	NA	NA	NA	119211	459.2	42637	102	6795	13311777
TROM_V_135886	Potentilla ranunculus	Rosaceae	457910	457910				1975-07-26	July	Hanfgarn, Søren	Greenland, Disko, Mudderbugten, Pingo.	69.7667	-52.0667	42	0.0251	37	BXA:CKC	6575538	125129	7	28	7204	1	21.2	144180	470.2	60401	114	1687	12979802
TROM_V_135889	Trollius asiaticus	Ranunculaceae	212753	212753				1983-07-18	July	Rebristaja, O.V.	Russian Federation, Yamalo-Nenets Autonomous Okrug, 15 km NW from Mys-Kamenniy,middle part of river Khaevysoe.	68.45	73.5833	34	0.0208	76	BXA:CKH	5004838	160075	1	114.7	7123	1	233.3	76435	515.8	69569	0	1040	7845012
TROM_V_135897	Salix krylovii	Salicaceae	1114889	1114889				1966-07-21	July	Hatsko, L. F.	Russian Federation, Chukotka Autonomous Okrug, Central Chukotka Highland, Watershed of river Kuaekvun, river N. Umkryniaet.	65.7667	171.65	52	0.0371	9.76	CDM:AGV	8012008	155564	1	123.5	8832	1	497.9	203184	512	47932	0	340	13790743
TROM_V_135898	Salix boganidensis	Salicaceae	1114890	1114890				1975-08-18	August	Shumanova, S.	Russian Federation, Sakha (Yakutia) Republik, Nizhnekolymskiy district, near settlement Andriyshking, small pingo SW from settlement.	69.4333	157.65	43	0.0326	9	CDM:AFL	9096666	155627	1	74.4	NA	NA	NA	251497	548	64406	0	285	17938366
TROM_V_135899	Salix chamissonis	Salicaceae	669806	669806				1989-08-14	August	Cytin, A.; Korobkov, A.	Russian Federation, Chukotka Autonomous Okrug, Lower river Anadyr, upper river Innysh-Kuul.	64.7333	177.517	28	0.0283	38.4	BXA:CKI	6347298	155553	1	50.4	8861	1	355.3	159309	497	65831	77	1040	9185162
TROM_V_135900	Salix bangongensis	Salicaceae	1413678	1413678				1983-07-26	July	Khitun, O.V.; Rebristaja, O.V.	Russian Federation, Yamalo-Nenets Autonomous Okrug, 15 km NW from Mys-Kamenniy, Meadows on banks of lake depression.	68.45	73.5833	35	0.0183	7.2	CDM:AFM	10411152	129853	4	327.6	NA	NA	NA	118822	662.7	65940	196	1616	12307662
TROM_V_135901	Rumex sibiricus	Polygonaceae	1301445	1301445				1970-08-13	August	Sokolova, M.V.	Russian Federation, Krasnoyarsk Krai, Taimyr Dolgano-Nenetzkiy district, Middle river Pyasina, right bank near settlement Agaba.	71.8833	93.7	48	0.0204	6.2	CDM:AGZ	8948674	157954	1	454	8462	1	222	171907	537.4	87109	0	12592	40387459
TROM_V_135906	Rumex arcticus	Polygonaceae	395311	395311				1972-08-07	August	Eie, Sigrid; Knaben, Gunvor	United States, Alaska, Arctic, Barrow, north of Ikroavik lake.	71.25	-156.633	46	0.018	3.46	CDM:AKU	12434860	159052	1	144.6	NA	NA	NA	110198	530.7	42601	275	3661	20433532
TROM_V_135908	Salix arctophila	Salicaceae	669805	669805				1979-07-18	July	Feilberg, Jon	Greenland, W Greenland, Fiskefjord, cove E of Qeqertat.	64.9833	-51.2833	38	0.0197	13	BXA:CKV	8980146	155617	1	162.8	7930	1	251.6	276854	551.1	89455	0	245	16423162
TROM_V_135910	Salix discolor	Salicaceae	75709	75709				1950-07-02	July	Findlay, W.I.; Gillett, J.M.	Canada, Labrador, Goose Bay.	53.3	-60.4167	68	0.0262	1.52	CDM:AIY	14373806	126971	5	259	8019	1	562.8	445283	531.7	81304	1259	1587	27549695
TROM_V_135911	Salix fuscescens	Salicaceae	669807	669807				1972-08-10	August	Eie, Sigrid	United States, Alaska, Arctic, Meade River 1 mile SE of Naval Arctic Research Laboratory Camp.	70.9	-156	46	0.0201	3.34	CDM:AIL	8540264	155548	1	101.2	7858	1	870.8	211564	544.8	76928	93	558	13604545
TROM_V_135912	salix phlebophylla	Salicaceae	669813	669813				1972-07-28	July	Eie, Sigrid	United States, Alaska, Alaska Range, Richardson Highway, east of Rainbow Mountain at the radio station.	62.9333	-145.05	46	0.0471	16.1	BXA:CGE	8252646	128726	6	52.6	NA	NA	NA	182105	479.3	47869	315	359	8588048
TROM_V_135913	Salix prolixa	Salicaceae	1510611	1510611				1961-06-27	June	Cody, W. J.; Spicer, D.P.	Canada, Northwest Territories, Mackenzie District, Fort Simpson.	61.8667	-121.367	57	0.0342	11.6	CDM:AKZ	9787216	135877	24	59.5	NA	NA	NA	273846	553.5	81717	0	300	22692109
TROM_V_135914	Salix pulchra	Salicaceae	669814	669814				1972-07-22	July	Eie, Sigrid	United States, Alaska, Alaska Range, McKinley Park, Muldrow Glacier Creek.	63.25	-150.433	46	0.0383	7.16	CDM:AFQ	10101222	155312	1	72	NA	NA	NA	299153	506.5	77344	186	234	18619901
TROM_V_135915	Salix rotundifolia	Salicaceae	395316	395316				1972-08-06	August	Eie, Sigrid; Knaben, Gunvor	United States, Alaska, Arctic, Barrow, between IBP Seawardsite and seismological station.	71.2833	-156.783	45	0.0305	17.8	BXA:CGD	8180988	155161	1	119.1	8256	1	313.3	253613	522.6	30414	6	666	12451933
TROM_V_135917	Potentilla subgorodkovii	Rosaceae	1301413	1301413				1972-07-16	July	Eie, Sigrid: Knaben, Gunvor	United States, Alaska, McKinley National Park, Cathedral Mountain, locality `5`: margin of scree area.	63.05	-151	45	0.0498	3.92	CDM:AIK	14591940	109746	24	26.3	6441	1	123.8	394365	537.4	41074	37	6137	22841093
TROM_V_135919	Potentilla uniflora	Rosaceae	395305	395305				1972-07-20	July	Eie, Sigrid; Knaben, Gunvor	United States, Alaska, McKinley National Park, Cathedral Mountain, locality 6, uppermost.	63.05	-151	46	0.0299	8.04	CDM:AFP	10332986	131185	8	43.6	NA	NA	NA	294414	521.3	66537	95	275	20418298
TROM_V_135921	Potentilla villosa	Rosaceae	395306	395306				1972-07-07	July	Knaben, Gunvor	United States, Alaska, Kenai Peninsula, Portage Glacier.	60.75	-148.783	46	0.042	6.8	CDM:AFO	10137442	129766	7	70.8	NA	NA	NA	296173	568.2	116240	1069	2121	28191450
TROM_V_135922	Prenanthes alata	Asteraceae	883016	883016				1972-08-04	August	Eie, Sigrid	United States, Alaska, Kenai Peninsula, near Seward.	60.0833	-149.433	45	0.0314	22.8	BXA:CGC	9088992	152612	1	90.1	9068	1	114.5	180166	446.1	84487	509	14131	33688923
TROM_V_135923	Primula egaliksensis	Primulaceae	175058	175058				1978-07-27	July	Bay, Christian; Fredskild, Bent; Hanfgarn, Søren; Møller, Peter Friis	Greenland, W Greenland. Ikertôq, Itivneq.	66.9833	-52.3667	39	0.0243	39.4	BXA:CKU	10517952	154672	1	61.2	8166	1	43.9	167861	426.5	53531	1918	7373	28286183
TROM_V_135924	Primula pumila	Primulaceae	669787	669787				1934-06-10	June	Norberg, Ingv. L.	United States, Alaska, Alautian Islands, Akutan.	54.1667	-165.933	84	0.02	3.32	CDM:AIW	11930940	151003	1	431.5	8309	1	61.9	79114	678	49328	0	12405	14161900
TROM_V_135925	Pyrola asarifolia	Ericaceae	93823	93823				1972-07-14	July	Knaben, Gunvor	United States, Alaska, Alaska Range, Steese Highway, Mile 12 (near Eagle Summit Path).	65.4833	-145.4	45	0.0436	43.4	BXA:CKT	10922626	NA	NA	NA	7971	1	70.6	164715	409.7	23542	1113	1063	22239404
TROM_V_135926	Ranunculus confervoides	Ranunculaceae	1301442	1301442				1991-08-16	August	Karlsen, Stein Rune	Greenland, Scoresby Sund area, Constable Pynt. In ponds on the delta between Gåseelv and Primulaelv.	70.7512	-22.6717	26	0.0545	48.8	BXA:CKS	8952376	158298	1	51.4	8596	1	437.4	155685	445.5	85088	11	31502	25830703
TROM_V_135928	Ranunculus sabinei	Ranunculaceae	568571	568571				1991-08-09	August	Fredskild, Bent	Greenland, N. Greenland, Peary Land, Mudderbugten.	82.4	-21.25	26	0.019	22.8	BXA:CGA	8387758	156198	1	327.4	9014	1	273.6	176102	483.4	85830	194	6567	20202155
TROM_V_135929	Rhodiola integrifolia	Crassulaceae	626089	626089				1972-07-14	July	Eie, Sigrid; Knaben, Gunvor	United States, Alaska, Alaska Range, Steese Highway, Pinnell Mountain Trail.	65.4833	-145.7	46	0.0298	4.1	CDM:AKJ	10505858	151583	1	467.8	7275	1	447.8	162392	541.5	76601	21370	36026	33981386
TROM_V_135932	Saxifraga nathorstii	Saxifragaceae	1443523	1443523				1982-07-08	July	Bay, Christian; Fredskild, Bent	Greenland, N. Jameson Land, Schuchert Dal, N. of Major Paars Dal.	71.5333	-24.35	35	0.0452	22.4	BXA:CKR	8109226	152013	1	40.3	6356	1	70.7	119638	455.1	83702	32	426	13138608
TROM_V_135934	Saxifraga tricuspidata	Saxifragaceae	102738	102738				1984-08-19	August	Byrge, Helle: Fredskild, Bent: Michelsen, Anders	Greenland, NE Disko, Asuk.	70.2	-53.3	33	0.0526	3.48	CDM:AKT	8011234	128105	9	38.9	7878	1	364.8	111009	454.9	81010	550	2982	20095094
TROM_V_135938	Senecio triangularis	Asteraceae	462567	462567				1967-07-27	July	Cody, W. J.	Canada, Northwest Territories, Mackenzie District, Mackenzie Mountains, 5 miles SE OGrady Lake.	62.9975	-129.047	51	0.0276	29.8	CDM:ACD	8979940	127192	12	24.2	NA	NA	NA	103088	456.8	35183	21	1685	16821577
TROM_V_135940	Rumex acetosa	Polygonaceae	41241	41241				1972-07-20	July	Eie, Sigrid; Knaben, Gunvor	United States, Alaska, McKinley National Park, Cathedral Mountain, near summit.	63.05	-151	46	0.0209	9	CDM:AFN	8041832	1198	4	15	NA	NA	NA	133133	463	61435	71888	78147	59928998
TROM_V_135941	Silene menziesii	Caryophyllaceae	153025	153025				1972-07-18	July	Eie, Sigrid; Knaben, Gunvor	United States, Alaska, Alaska Range/Denali Highway, a few km N of Healy.	63.1667	-147.533	46	0.0311	5.76	CDM:AHG	9645582	130225	22	38.9	6666	1	384.3	176820	450.4	38798	678	15298	31988291
TROM_V_135942	smelowskia borealis	Brassicaceae	225663	225663				1972-07-28	July	Eie, Sigrid	United States, Alaska, Alaska Range, Richardson Highway, east of Rainbow Mountain at the radio station.	62.9333	-145.05	46	0.0451	21.2	BXA:CFY	8546516	155034	1	447.7	NA	NA	NA	243935	579	52891	376	15678	70056716
TROM_V_135943	Solidago multiradiata	Asteraceae	669837	669837				1972-07-19	July	Eie, Sigrid; Knaben, Gunvor	United States, Alaska, Mt McKinley National Park, Cathedral Mt.	63.05	-151	45	0.0312	56.2	BXA:CKP	6496394	152979	1	83.1	9013	1	129.9	125737	451	30115	2	4108	19700791
TROM_V_135944	sorbus groenlandica	Rosaceae	23222	23222				1962-07-06	July	Carlo Hansen, P. Milan Petersen,	Greenland, Groenlandia meridionalis, Kangerdluarssuk.	61.1	-46.2	55	0.055	8.56	CDM:ADT	10261496	94684	53	18.1	NA	NA	NA	173692	424.3	32955	64939	70333	255130152
TROM_V_135946	Stellaria alaskana	Caryophyllaceae	2005314	2005314				1972-07-18	July	Eie, Sigrid: Knaben, Gunvor	United States, Alaska, Alaska Range/Denali Highway, a few km N of Healy.	63.1667	-147.533	45	0.0279	5.76	CDM:AGW	8420680	148545	1	41.1	6765	1	33.9	153748	437.2	29421	38	1763	23342129
TROM_V_135947	streptopus amplexifolius	Asparagaceae	134860	134860				1972-07-10	July	Eie, Sigrid	United States, Alaska, Kenai Peninsula, approximately 10 km S of Portage.	60.7333	-149	46	0.0268	24	BXA:CFX	10741246	132695	7	106.7	NA	NA	NA	67433	602.2	48381	848	39467	14142577
TROM_V_135948	Taraxacum arcticum	Asteraceae	511092	511092				1982-07-23	July	Bay, Christian; Fredskild, Bent	Greenland, Jameson Land, S. of Draba sibirica Elv.	71.05	-23.7667	35	0.0115	27.8	BXA:CKO	4787828	151509	1	87.1	6345	1	85.9	91750	498.6	46602	59	2298	6938813
TROM_V_135951	Thymus praecox ssp Arcticus	Lamiaceae	347388	347388				1979-07-17	July	Hanfgarn, Søren	Greenland, W. Greenland, Fiskefjord, cove E of Quertat.	64.9833	-51.2833	38	0.0282	45.2	BXA:CKN	8702742	NA	NA	NA	8647	1	488.6	229405	465.6	15827	3110	5227	43939726
TROM_V_135952	Transberingia bursifolia	Brassicaceae	97978	97978				1983-08-08	August	Fjellberg, A.	Canada, Nunavut, Ellesmere Island, NWT, Alexandra Fiord.	78.8667	-75.8333	34	0.0368	27	BXA:CKL	6860440	155221	1	676.4	7819	1	446.9	286504	614.3	44010	3677	19068	77188795
TROM_V_135955	Valeriana sitchensis	Caprifoliaceae	243113	243113				1972-07-10	July	Eie, Sigrid	United States, Alaska, Kenai Peninsula, approximately 10 km S of Portage.	60.7333	-149	46	0.0241	10.1	CDM:AKY	5945450	114171	26	19.5	NA	NA	NA	45781	470.7	35090	1284	16486	8213811
TROM_V_135957	wilhelmsia physodes	Caryophyllaceae	270380	270380				1972-08-10	August	Eie, Sigrid; Knaben, Gunvor	United States, Alaska, Arctic, Meade River, at Naval Arctic Research Station.	70.9	-156	46	0.0342	20	BXA:CFW	5630206	118251	18	24.8	NA	NA	NA	59698	466.4	45700	1480	16321	9867312
TROM_V_135958	Senecio lugens	Asteraceae	34231	34231				1972-07-28	July	Knaben, Gunvor	United States, Alaska, Seward Peninsula, Nome, below Arctic Creek at Cleveland Creek.	64.5	-165.4	45	0.0225	43.4	BXA:CKJ	6648772	302626	1	32.8	6978	1	32.5	125856	451.9	66785	155	2541	18870342
TROM_V_135962	Euphrasia nemorosa	Orobanchaceae	243709	243709				2009-08-05	August	Østerkløft, Bernt-Gunnar	Norway, Bodø, Nordland, Ausvika (Storausa).	67.3339	14.4926	8	0.0289	73.4	BXA:CKM	6862674	NA	NA	NA	9012	1	1327	121143	505.1	57977	868	1022	9741603
TROM_V_135987	Euphrasia scottica	Orobanchaceae	1155332	1155332				2007-07-21	July	Skoglund, Trond; Strand, Kjartan; Olsen, Knut-Jørgen	Norway, Sørfold, Nordland, Mørsvik, Åndvika.	67.7005	15.7818	10	0.017	35.2	BXA:CHI	7062486	NA	NA	NA	9015	1	852.9	126427	533.2	51743	58	218	10188851
TROM_V_136082	Carex capitata	Cyperaceae	140797	140797				2013-07-26	July	Brattland, Eli; Nyaas, Birgit; Olsen, Aud Borgsø	Norway, Finnoya, Donshagen S.	67.9982	15.5065	5	0.0189	25.1	CDM:ATG	10248922	NA	NA	NA	8218	1	499.2	471509	578.6	53395	531	2243	52659219
TROM_V_136105	Carex viridula subsp. viridula	Cyperaceae	483235	483235				2013-07-25	July	Bjørklund, Per K.; Fanuelsen, Brynhild; Tveiterås, Øyvind	Norway, Sandnes.	67.8579	15.9903	5	0.026	28.4	CDM:ATF	6666048	NA	NA	NA	7837	1	679.5	172185	618.5	31853	0	139	4261120
TROM_V_136118	Draba cinerea	Brassicaceae	311925	311925				1975-08-10	August	Andersen, Lizzie; Fredskild, Bent; Hanfgarn, Søren	Greenland, W Greenland, Disco, Nordfjord, Perdletut kûat.	69.95	-54.3833	43	0.0332	51.8	CDM:ANJ	8672904	128231	8	101.8	NA	NA	NA	202576	480.3	40720	51	431	14281560
TROM_V_136121	Festuca hyperborea	Poaceae	464057	464057				1991-08-06	August	Fredskild, Bent	Greenland, Peary Land, 5 km NW of Mudderbugt.	82.45	-21.4167	27	0.0324	24	CDM:ADN	8585844	133697	1	104.2	NA	NA	NA	121441	463.4	53668	8	184	12981659
TROM_V_136132	Carex rotundata	Cyperaceae	669651	669651				2016-07-21	July	Østerkløft, Bernt-Gunnar	Norway, Gronfjell.	67.4885	15.6643	2	0.0299	27.4	CDM:ATE	7029608	NA	NA	NA	6797	1	930.8	187510	525.4	47950	137	186	15697507
TROM_V_136183	Carex obtusata	Cyperaceae	100284	100284				1972-08-10	August	Eie, Sigrid	United States, Alaska, Arctic: Meade River, 1 mile SE of Naval Arctic Research Laboratory Camp.	70.9	-155.95	46	0.0237	10.7	CDM:ARF	5808162	NA	NA	NA	7714	1	241.9	174693	488.2	37865	975	2272	28218549
TROM_V_136184	Carex podocarpa	Cyperaceae	140850	140850				1972-07-14	July	Eie, Sigrid; Knaben, Gunvor	United States, Alaska, Central: Steese Highway, Pinnell Mountain Trail, Mile 12.	65.3667	-146.017	46	0.0334	12.7	CDM:ARE	6584174	NA	NA	NA	7068	1	371.5	165127	466.2	22547	263	909	35316541
TROM_V_136185	Carex atrofusca	Cyperaceae	241197	241197				1982-07-03	July	Bay, Christian; Fredskild, Bent; Holt, Sune	Greenland, Kong Oscars Fjord, Tunneldal, between Blyklippen and airstrip.	72.2167	-24.0833	36	0.0241	9.56	CDM:AOR	8360462	NA	NA	NA	6820	1	174.6	185948	441.7	15422	1467	10975	27538300
TROM_V_140843	Viola canina subsp. canina	Violaceae	1891618	502511	Used the TaxonID from V. canina			2000-06-24	June	Arnesen, Geir; Edvardsen, Hanne	Norway, Steigen, Nordland, Alpøya: Rett sør for den ytterste gården.	67.7792	14.8472	18	0.0407	0.384	BXA:BQC	7879768	132330	13	439.6	NA	NA	NA	140906	542.3	54742	760	13428	109269167
TROM_V_140847	Arabis hirsuta	Brassicaceae	78191	78191				2000-06-24	June	Arnesen, Geir; Edvardsen, Hanne	Norway, Steigen, Nordland, Steigen: Alpøya, Rett sør for den ytterste gården.	67.7783	14.8472	18	0.0223	7.82	BXA:AVN	8745188	153705	1	452.5	NA	NA	NA	231421	505.6	47469	43757	53257	194522227
TROM_V_140856	Saxifraga granulata	Saxifragaceae	83409	83409				2000-06-24	June	Edvardsen, Hanne; Arnesen, Geir	Norway, Steigen, Nordland, Alpøya: I gammel eng ved den ytterste gården.	67.7801	14.8519	17	0.0186	15.9	BXA:BFQ	9458240	125270	8	113.4	NA	NA	NA	200412	499.7	60656	1875	3103	42473873
TROM_V_140903	Carex saxatilis subsp. laxa	Cyperaceae	1200292	1200292				2002-08-09	August	Arnesen, Geir	Norway, Smielvdalen, Smielva.	70.7869	27.6412	16	0.031	26.1	CDM:ASL	10691112	NA	NA	NA	6944	1	688.5	311583	575.5	54362	130	1454	22689961
TROM_V_140908	Euphrasia frigida	Orobanchaceae	762980	762980				2003-08-09	august	Arnesen, Geir	Norway, Lebesby, Finnmark, Smielvdalen, ved kulp i Smielva.	70.7869	27.6385	13	0.0287	13.5	BMB:IS	7936954	144980	1	150.3	9544	1	1492.1	125433	535.7	47953	32	1659	10637472
TROM_V_140932	Asplenium trichomanes subsp. quadrivalens	Aspleniaceae	169386	169386				2001-08-01	August	Arnesen, Geir; Rodriguez, Viviana	Norway, Engeloya: Vollmo.	67.9487	14.9797	17	0.0219	39.1	CDM:ATO	19933782	NA	NA	NA	7782	1	363.3	310919	413.8	32937	1878	1771	38591623
TROM_V_140977	Potamogeton obtusifolius	Potamogetonaceae	246699	246699				2005-08-21	August	Arnesen, Geir	Norway, Finnsnesvatnet, der bekken renner ut av vannet.	69.2296	17.985	13	0.0406	24.7	CDM:AQM	13764630	156945	1	212.1	10007	1	2149.7	515753	621.1	80751	917	8477	113347219
TROM_V_140986	Myriophyllum alterniflorum	Haloragaceae	434553	434553				2001-07-08	July	Arnesen, Geir	Norway, Balsfjord, Troms, Balsfjord: Sagelvvatnet, i SV-enden av vannet nær utløpet av Langvasselva.	69.1787	19.0701	17	0.0158	7.2	BXA:BTA	10786120	133582	7	712	NA	NA	NA	258024	628.4	32630	1751	18001	116585851
TROM_V_142368	Inula salicina	Asteraceae	56531	56531				1976-08-01	August	Engelskjøn, Torstein	Norway, Holmestrand, Vestfold, Langøya, NW-side,	59.5	10.37	42	0.0385	31.4	CDM:ABC	7954694	151124	1	37.4	NA	NA	NA	156023	436.9	46228	630	12450	33072943
TROM_V_142396	Bidens tripartita	Asteraceae	51276	51276				1948-08-30	August	Benum, Peter	Norway, Vefsn, Nordland, Vollan.	65.8511	13.1926	70	0.0218	7.16	BXA:BVC	8154708	150555	1	46.5	NA	NA	NA	60400	519.8	60287	720	4199	11409203
TROM_V_142810	scorzonera humilis	Asteraceae	268097	268097				1974-06-03	June	Skifte, Ola	Sweden, Småland, Jönköpings lån: like S for Burseryd, i en skolegård.	57.193	13.28	44	0.0308	99	BXA:CHZ	9402622	152691	1	91.6	NA	NA	NA	167358	423.8	36670	90	19240	30878462
TROM_V_142833	sonchus palustris	Asteraceae	50210	50210				1971-08-25	August	Svendsen, Jette	Denmark, Zealand: Avedøre Holme near Copenhagen. Waste pla-	55.6101	12.463	47	0.02	17.8	BXA:CHR	8576354	152485	1	155.4	NA	NA	NA	130409	492.8	53672	367	4374	23875936
TROM_V_143485	Buglossoides arvensis	Boraginaceae	181181	181181				1971-05-25	May	Dalgaard, Vilhelm; Jacobsen, Niels; Vollesen, Kaj	Denmark, Zealand: Estershøj, Høve. Edge of road; associated	55.55	10.67	47	0.016	15.4	CDM:AKX	10013100	150877	1	92.6	NA	NA	NA	256763	490.5	89037	15572	37826	84405646
TROM_V_14521	Calamagrostis lapponica subsp. lapponica	Poaceae	1891463	395285	Used the TaxonID from Calamagrostis lapponica			1991-07-24	July	Engelskjøn, Torstein; Skifte, Ola; Steilnes, Anne	Norway, Gratangen, Troms, Tretind NW.	68.6786	17.3169	27	0.0167	11.33	BXA:BLE	9316600	215160	1	28.4	NA	NA	NA	138937	422.6	37996	119	713	13685235
TROM_V_145439	Taraxacum platyglossum	Asteraceae	1891607	49743	Used the TaxonID from Taraxacum			1971-06-03	June	Fridén, Lennart	Sweden, Våstergötland, Østfalbygda:Kungsluna:Hunlegsgården,vackast	58.1677	13.5519	47	0.0189	8.06	BXA:BSI	11705968	151324	1	56.3	NA	NA	NA	170650	453.5	49570	264662	270554	404744470
TROM_V_145498	Taraxacum oreinum	Asteraceae	1891604	49743	Used the TaxonID from Taraxacum			1967-06-30	June	Borgen, Liv; Engelskjøn, Torstein	Norway, Tana, Finnmark, Rustefjelbma, eng W for kapellet.	70.3963	28.1885	50	0.0229	11.4	BXA:BMB	9480818	151040	1	113.1	6190	1	350	177063	482.4	48318	264662	270554	404744470
TROM_V_145582	Equisetum telmateia	Equisetaceae	3260	3260				1969-07-24	July	Jacobsen, Niels; Svendsen, Jette	Denmark, Vrangeskov,north of Ringsted.	55.49	11.8	49	0.0375	35.9	CDM:AVL	14038570	132634	1	34.5	NA	NA	NA	66166	474.1	46675	2585	43262	12842076
TROM_V_145699	Avena fatua	Poaceae	4499	4499				1951-09-17	September	Fondal, Einar	Norway, Sor-Trondelag, Skaun, Buvik : Buvik Molle.Midtre omrade.	63.311	10.16	67	0.0286	4.54	CDM:APO	7822582	213774	1	30.1	8006	1	276.2	84864	439.8	54642	37583	37843	9633245
TROM_V_145855	Chamaedaphne calyculata	Ericaceae	13417	13417				1999-07-27	July	Fagersten, Reino; Nisula, K.; Renvall, P.	Finland, Pohjois-Savo, [Savonia borealis] Sb, Leppåvirta: Kotilainen, Kotilanniemi, growing on mire.	62.67	27.82	19	0.0238	33.6	CDM:AOD	10700752	NA	NA	NA	8384	1	461.8	384207	493.5	67704	5549	8088	124347298
TROM_V_145861	Myriophyllum verticillatum	Haloragaceae	208876	208876				1999-07-27	July	Fagersten, Reino; Nisula, K.; Renvall, P.	Finland, Pohjois-Savo, [Savonia borealis] Sb, Kuopio: Kuhastenlahti, on shallow lake shore.	62.76	27.71	19	0.0201	8.76	CDM:AGQ	4539198	114096	12	16.8	8706	1	56.8	20725	679.4	40701	4107	25101	4275043
TROM_V_145900	Calamagrostis canescens	Poaceae	1155255	1155255				1999-07-27	July	Fagersten, Reino; Nisula, K.; Renvall, P.	Finland, Pohjois-Savo, [Savonia borealis] Sb, Kuopio: Kuhastenlahti, on shallow lake shore.	62.76	27.71	19	0.0268	31.1	CDM:AUH	10137806	NA	NA	NA	6637	1	212.3	153504	410.2	13197	0	0	15530318
TROM_V_146364	Arenaria serpyllifolia	Caryophyllaceae	254029	254029				2001-09-08	september	Alm, Torbjørn; Gamst, Unni Bjerke	Norway, Harstad, Troms, Åkerøya: Åkervikodden, på sørvendte, svakt skrånende kalkmarmorberg.	68.883	16.6852	15	0.0454	41.8	BMB:MK	14058444	146597	1	274.9	7263	1	670.2	493409	510.1	52582	2148	34817	152033194
TROM_V_146425	Campanula rotundifolia	Campanulaceae	239422	239422				2001-07-27	juli	Johansen, Helene	Norway, Berlevåg, Finnmark, Mot Kjølnes.	70.8532	29.2131	15	0.027	42	BMB:GG	16061044	NA	NA	NA	7412	1	2028.8	319470	465.7	39008	47006	47506	69558812
TROM_V_146613	Sedum acre	Crassulaceae	23028	23028				2001-07-24	July	Alm, Torbjørn; Gamst, Unni Bjerke	Norway, Måsøy, Finnmark, Rolvsøya, sørsiden av Kalven, øst for Kalveland.	70.9961	24.1774	16	0.0237	12.1	BXA:BQV	10650218	135720	48	54.6	8991	1	842.6	165617	458.1	66891	2191	57168	72214978
TROM_V_146630	Phleum alpinum	Poaceae	669775	669775				2001-07-24	juli	Alm, Torbjørn; Gamst, Unni Bjerke	Norway, Måsøy, Finnmark, Havøya: Havøysund, sørsiden av høyde 139, engkant.	70.9967	24.6758	15	0.0517	128	BMB:GB	18605138	NA	NA	NA	8142	1	324.9	335761	436.8	33202	10228	3527	62392224
TROM_V_146704	Hieracium hieracium	Asteraceae	1892832	102745	Used the TaxonID for Hieracium			2001-09-07	September	Alm, Torbjørn; Gamst, Unni Bjerke	Norway, Harstad, Troms, Kjøtta; vestsiden, mellom Skogneset og Pallen, i	68.8723	16.6819	16	0.0159	46	BXA:AHN	6865420	128500	10	26.6	7316	1	223.5	123841	428.3	36141	174744	212236	401060433
TROM_V_146715	Agrostis mertensii	Poaceae	345918	345918				2000-07-29	juli	Alm, Torbjørn	Norway, Alta, Finnmark, Fiskerelva/Oaggujohka: Rundvann/Coagesjávri.	69.8719	22.7057	16	0.0223	51	BMB:R	11466870	115784	12	22.5	5929	1	39.6	201524	423.9	80827	317	424	27130113
TROM_V_146873	Rumex alpinus	Polygonaceae	1351827	1351827				2001-09-07	September	Alm, Torbjørn	Norway, Tromsø, Troms, Tromsøya: Breivika, Botanisk hage, ubenyttet areal	69.6779	18.9783	17	0.0202	5	CDM:AEM	8330706	158867	1	178.7	NA	NA	NA	251414	496.1	84688	3711	6392	50110327
TROM_V_146953	Phalaris canariensis	Poaceae	376798	376798				2001-10-02	October	Alm, Torbjørn; Gamst, Unni Bjerke	Norway, Tromsø, Troms, Kvaløya: Kvaløysletta, mellom Stakken og Selnes,	69.6862	18.8458	16	0.023	90.4	BXA:ANR	13674806	134963	1	71.2	8576	1	366.5	219204	406.1	58616	1940	10743	32431666
TROM_V_146991	Arrhenatherum elatius	Poaceae	52139	52139				1998-07-16	July	Alm, Torbjørn; Gamst, Solveig Bjerke; Gamst, Unni Bjerke	Norway, Karlsøy, Troms, Reinøya. under Migarkollen, ved bergfoten i sør.	69.9643	19.8623	19	0.0235	83.2	BXA:AQP	13397472	214622	1	31	6686	1	362.8	230279	567.2	55978	6685	18041	31987792
TROM_V_147250	Matteuccia struthiopteris	Onocleaceae	3277	3277				2002-06-01	June	Alm, Torbjørn; Gamst, Solveig Bjerke; Gamst, Unni Bjerke	Norway, Tromsø, Troms, Movika: sørvest på Tønsnesvarden.	69.7163	19.122	15	0.0228	155	BXA:ASC	9225554	128153	11	20.4	7359	1	244.4	95610	448.9	35164	79597	9955	13826976
TROM_V_147255	Eriophorum scheuchzeri	Cyperaceae	1540202	1540202				2002-06-01	juni	Alm, Torbjørn; Gamst, Unni Bjerke	Norway, Tromsø, Troms, Grøtsundet: Jøviknes, ved buss-snuplassen.	69.7857	19.4297	14	0.0299	21.8	BMB:GR	12515224	NA	NA	NA	8163	1	1025.7	385001	559	88976	231	1276	50214246
TROM_V_147259	Chelidonium majus	Papaveraceae	71251	71251				2002-05-29	May	Gamst, Solveig Bjerke	Norway, Oslo, Oslo fylke, Årvoll: Årvollveien.	59.9507	10.835	16	0.0298	81.2	CDM:AOC	9684224	159703	1	364.9	7606	1	595.2	196520	476.3	57778	29641	56003	47687397
TROM_V_147324	Cerastium cerastoides	Caryophyllaceae	271580	271580				2002-08-21	august	Alm, Torbjørn; Iversen, Marianne	Norway, Alta, Finnmark, Seiland: Nord for Spisstind/Suolovárri.	70.4203	23.0604	14	0.0175	68.2	BMB:DE	8105934	148197	1	434.3	7164	1	63.2	181040	531.1	80659	3245	34097	40219352
TROM_V_147334	Cerastium fontanum fontanum	Caryophyllaceae	1623467	230722	Used the TaxonID from Cerastium fontanum			2002-08-26	august	Alm, Torbjørn; Iversen, Marianne	Norway, Alta, Finnmark, Seiland: Store Bekkarfjorden, på tangen mellom de to utløpene av Melkelva.	70.3432	23.2792	14	0.0241	74.2	BMB:DG	7331686	297466	1	21.2	9900	1	215.8	113202	481.9	52520	1879	10815	32142647
TROM_V_147352	Rubus saxatilis	Rosaceae	75091	75091				2002-08-27	august	Alm, Torbjørn; Iversen, Marianne	Norway, Alta, Finnmark, [Seiland]: Lille Bekkarfjord, Boazovuonvággi, i brattliene under Doaresgáisá.	70.3703	23.4023	14	0.042	29.8	BMB:PM	21474498	NA	NA	NA	6489	1	1581.4	830067	485.5	78071	177	537	146664404
TROM_V_147359	Omalotheca supina	Asteraceae	261773	261773				2002-08-26	august	Alm, Torbjørn; Iversen, Marianne	Norway, Kvalsund, Finnmark, Seiland: Olderdalen/Birranvággi, øst for vann 225.	70.4152	23.4691	14	0.015	25.6	BMB:FC	9506622	127571	6	133.2	8583	1	481.1	170156	473.1	79520	1943	9530	29334025
TROM_V_147396	Cochlearia officinalis officinalis	Brassicaceae	1734421	270110	Used the TaxonID from Cochlearia officinalis			2002-08-20	august	Alm, Torbjørn; Iversen, Marianne	Norway, Hammerfest, Finnmark, Seiland: Nordre Bumannsfjord, på sørsiden av elva.	70.4715	23.13	14	0.024	26	BMB:GE	8435182	128663	5	233.9	7943	1	1506	181333	525.7	41594	15588	18243	74589533
TROM_V_147417	Equisetum fluviatile	Equisetaceae	231680	231680				2002-08-22	august	Alm, Torbjørn; Iversen, Marianne	Norway, Hammerfest, Finnmark, Seiland: Bårdfjorden, Bårdfjorddalen, i det nederste vannet.	70.4035	22.9572	14	0.0221	113.2	BMB:A	14950176	124795	29	22.7	6237	1	263.2	139676	793.1	32406	1398	21511	14664939
TROM_V_147426	Saxifraga cernua	Saxifragaceae	29769	29769				2002-08-23	august	Alm, Torbjørn; Iversen, Marianne	Norway, Alta, Finnmark, Seiland: Store Kufjord, Kufjordbotn, inne i dalen.	70.4124	23.1185	14	0.0212	6.4	BMB:PH	7878532	NA	NA	NA	8244	1	630.3	126576	559	34128	686	449	13833303
TROM_V_147499	Poa pratensis subsp subcaerulea	Poaceae	764772	764772				2002-08-22	August	Alm, Torbjørn; Iversen, Marianne	Norway, Alta, Finnmark, Seiland: Lille Kufjord, i fjordbunnen.	70.363	22.9693	15	0.0229	76.8	BXA:ANP	12234064	114974	10	22	7305	1	247.5	190778	420.6	47475	30	1274	70513165
TROM_V_147529	Andromeda polfolia	Ericaceae	95630	95630				2002-08-22	august	Alm, Torbjørn; Iversen, Marianne	Norway, Hammerfest, Finnmark, Seiland: Bårdfjorden, i fjordbunnen.	70.4081	22.9496	14	0.0295	14.5	BMB:DB	7970454	NA	NA	NA	7124	1	402.4	182358	453.7	48636	2654	6506	94965107
TROM_V_147555	Atriplex longipes praecox	Chenopodiaceae	1734436	1734436				2002-08-22	august	Alm, Torbjørn; Iversen, Marianne	Norway, Alta, Finnmark, Seiland: Lille Kufjord, i fjordbunnen.	70.3621	22.9665	14	0.0208	24.7	BMB:MH	7556654	152175	1	75.4	9455	1	102.8	156212	489.3	68801	0	0	16388124
TROM_V_147591	Agrostis capillaris	Poaceae	204232	204232				2002-08-01	August	Alm, Torbjørn; Gamst, Solveig Bjerke; Gamst, Unni Bjerke	Norway, Tromsø, Troms, Kvaløya: Kvalsundet, Kvaløyvågen, litt nord for fiskebruket/sentrum.	69.8528	18.8236	15	0.022	156	BXA:ARP	8771828	71701	21	11	6906	1	134.3	130552	422.8	56317	1117	1407	13532980
TROM_V_147636	Angelica archangelica aechengelica	Apiaceae	1623464	40949	Used the TaxonID from Angelica archangelica			2002-09-14	september	Alm, Torbjørn; Gamst, Unni Bjerke	Norway, Tromsø, Troms, Tromsø: Grøtsundet, Jøviknes.	69.7857	19.4349	14	0.0283	233.6	BMB:CH	8183832	145943	1	18	7215	1	351.1	138085	450.4	110120	8639	14914	35704057
TROM_V_147660	Juncus trifidus	Juncaceae	223681	223681				2002-07-15	juli	Alm, Torbjørn; Gamst, Unni Bjerke	Norway, Nordkapp, Finnmark, Magerøya: Ved veien mellom Honningsvåg og Nordvågen, like øst for Juldagsneset, i lia under Vesteraksla.	70.9744	25.9926	14	0.0291	26.8	BMB:HB	10583278	NA	NA	NA	10494	1	65.6	161494	426.2	48322	2613	7353	15462559
TROM_V_147722	Hordeum vulgare	Poaceae	4513	4513				2002-09-28	September	Alm, Torbjørn; Gamst, Solveig Bjerke; Gamst, Unni Bjerke	Norway, Tromsø, Troms, Tønsvika: nær utløpet av Tønsvikelva, vest for elva, rett nord for veien mot Oldervik.	69.741	19.1664	15	0.0228	49.2	BXA:APH	11026352	136458	1	34.9	8219	1	289.3	179302	613.9	83399	35013514	35014207	73998893
TROM_V_147730	Saxifraga aizoides	Saxifragaceae	102714	102714				2002-06-23	juni	Alm, Torbjørn; Gamst, Unni Bjerke	Norway, Tromsø, Troms, Movika: SV-delen av Tønsnesvarden.	69.7153	19.1195	14	0.0144	34.4	BMB:PK	19577732	127641	11	259.1	7783	1	1097.6	429683	456.8	103289	660	2803	79725942
TROM_V_147829	Utricularia minor	Lentibulariaceae	326275	326275				2001-07-13	July	Bjerke, Jarle W.; Elverland, Ellen	Norway, Lenvik, Troms, Senja: Nonsvatn, 1.5 km S of Grasmyrbotn.	69.2581	17.8939	16	0.02	7	BXA:BNN	10310008	153707	1	432.4	7434	1	437.1	210631	562	48092	538	14529	53147844
TROM_V_147957	Festuca altissima	Poaceae	145835	145835				2002-06-28	June	Gaarder, Geir	Norway, Nordland, Bindal, Reppen.	65.1387	12.4384	15	0.0254	100	BXA:APR	4594506	112518	6	15.8	7399	1	155.7	67336	457.8	80293	7463	14177	10325578
TROM_V_148058	Carex mackenziei	Cyperaceae	432996	432996				2002-08-27	august	Alm, Torbjørn; Iversen, Marianne	Norway, Alta, Finnmark, Seiland: Lille Bekkarfjord, sør for elva.	70.3612	23.4119	14	0.019	17	BMB:HG	8001634	NA	NA	NA	7621	1	314.2	189719	514.3	49372	609	514	12177971
TROM_V_148066	Comarum palustre	Rosaceae	57932	57932				2002-08-27	august	Alm, Torbjørn; Iversen, Marianne	Norway, Alta, Finnmark, Seiland: Lille Bekkarfjord, Boazovuonvággi, ved innerenden av vannet nederst i dalen.	70.3674	23.4207	14	0.0226	30.7	BMB:AL	15564758	130067	14	268.2	7340	1	1306.7	562933	503.9	38197	16152	38495	162146161
TROM_V_148072	Cerastium alpinum glabrum	Caryophyllaceae	1734420	271556	Used the TaxonID from Cerastium alpinum			2002-08-23	august	Alm, Torbjørn; Iversen, Marianne	Norway, Alta, Finnmark, Seiland: Store Kufjord, Kufjordbotn, vestsiden.	70.4107	23.1156	14	0.0193	37	BMB:GF	6251542	NA	NA	NA	9173	1	213.5	110747	464.1	80361	789	3943	85337340
TROM_V_148080	Micranthes stellaris	Saxifragaceae	90614	90614				2002-08-23	august	Alm, Torbjørn; Iversen, Marianne	Norway, Alta, Finnmark, Seiland, Store Kufjord, Kufjordbotn, i øst.	70.4078	23.1287	14	0.025	5.4	BMB:EQ	8493502	145842	1	333	7400	1	2851.9	228998	583.8	72227	1237	47450	59221079
TROM_V_148081	Veronica fruticans	Plantaginaceae	207273	207273				2002-08-23	august	Alm, Torbjørn; Iversen, Marianne	Norway, Alta, Finnmark, Seiland: Store Kufjord, Kufjordbotn, i øst. Vestvendt li sør for siskimus Vaggi.	70.4078	23.1287	14	0.0186	28.9	BMB:BR	11029532	151023	1	249.8	8831	1	316.3	266470	472	81266	561	27530	136043043
TROM_V_148082	Deschampsia cespitosa	Poaceae	37723	37723				2002-08-23	august	Alm, Torbjørn; Iversen, Marianne	Norway, Alta, Finnmark, Seiland: Store Kufjord, Kufjordbotn, i øst, vestvendt li sør for siskimus Vággi.	70.4078	23.1287	14	0.0213	86	BMB:CM	8166252	39537	16	16	7033	1	188.9	126508	431.9	38907	4870	6738	52894661
TROM_V_148086	Sedum acre	Crassulaceae	23028	23028				2002-10-27	oktober	Alm, Torbjørn; Gamst, Unni Bjerke	Norway, Tromsø, Troms, Tromsøya: sentrum, på Nordsjetéen.	69.644	18.951	14	0.019	9.5	BMB:NV	9108988	150641	1	284	6615	1	422.6	156345	498.7	64841	2191	57168	72214978
TROM_V_148154	Stachys macrantha	Lamiaceae	53172	53172				2002-06-10	June	Alm, Torbjørn; Gamst, Unni Bjerke	Norway, Tromsø, Troms, Kvaløya: Kvaløysletta, ved Niseveien sør for Selnes skole.	69.6871	18.8457	15	0.0337	280	BXA:AVF	8522118	151438	1	34.8	7625	1	280.8	128592	425.7	41913	571	27113	26209916
TROM_V_148158	Trigonella foenum-graecum	Fabaceae	78534	78534				2002-06-13	June	Alm, Torbjørn	Norway, Tromsø, Troms, Tromsøya.	69.635	18.907	15	0.0228	14.9	BXA:BNE	9809256	125322	1	57.1	8372	1	379	173668	439.7	41439	18682	52415	30079137
TROM_V_148164	Paris quadrifolia	Melanthiaceae	231488	231488				2002-06-16	June	Gamst, Unni Bjerke; Gamst, Solveig Bjerke	Norway, Harstad, Troms, Kjøtta: øst for Vannet.	68.8651	16.6863	15	0.025	80.4	BXA:BKF	8778466	157517	1	43.5	7783	1	10.7	45645	498.9	39689	4977	7990	9111631
TROM_V_148207	Stellaria media	Caryophyllaceae	13274	13274				2002-06-15	juni	Alm, Torbjørn	Norway, Harstad, Troms, Åkerøya: Åkervika, ved den vestligste gården.	68.8839	16.6853	14	0.026	28.2	BMB:PS	9483948	NA	NA	NA	7878	1	1476.7	194228	429.2	71455	213595	211339	45455657
TROM_V_148255	Hippuris vulgaris	Plantaginaceae	39321	39321				2002-08-24	august	Alm, Torbjørn; Iversen, Marianne	Norway, Alta, Finnmark, Seiland: Søkkmyrdalen/Leaksevággi, tjønn/lone i Doaresjohka.	70.3459	23.2075	14	0.0212	17	BMB:FI	10801976	NA	NA	NA	0	0	16.3	266976	532.3	50826	16455	56712	105843132
TROM_V_148263	Cicerbita alpina	Asteraceae	75961	75961				2002-07-18	July	Alm, Torbjørn; Gamst, Unni Bjerke	Norway, Båtsfjord, Finnmark, Varangerhalvøya: Øst for Syltevikmoan, vestskrent av Baikacearru.	70.5186	30.427	15	0.022	18.4	BXA:AGE	9624924	128212	5	19.9	7121	1	176.9	191091	413.1	34382	335	5863	35209357
TROM_V_148315	Rubus chamaemorus	Rosaceae	57936	57936				2002-07-22	juli	Alm, Torbjørn; Gamst, Unni Bjerke	Norway, Vardø, Finnmark, Reinøya: På eidet nord for Gambukta.	70.391	31.1376	14	0.0215	11.8	BMB:PB	12354174	NA	NA	NA	6058	1	592.3	344328	464.3	44587	276	578	69252496
TROM_V_148330	Omalotheca norvegica	Asteraceae	595332	595332				2002-07-18	July	Alm, Torbjørn; Gamst, Unni Bjerke	Norway, Båtsfjord, Finnmark, Varangerhalvøya: vest for Syltevikvannet, i Garjohkas dalføre.	70.5256	30.3481	15	0.0148	54	BXA:AGS	7388142	127305	4	53.9	7785	1	372	106808	448.4	71573	195	1569	37420351
TROM_V_148335	Mertensia maritima	Boraginaceae	669721	669721				2002-07-17	juli	Alm, Torbjørn; Gamst, Unni Bjerke	Norway, Båtsfjord, Finnmark, Varangerhalvøya: Ytre Syltevika.	70.5489	30.407	14	0.0526	20.8	BMB:KH	6855736	NA	NA	NA	7446	1	1249.3	127257	487.2	27599	1393	3062	29762725
TROM_V_148345	Arabis alpina	Brassicaceae	50452	50452				2002-07-18	July	Alm, Torbjørn; Gamst, Unni Bjerke	Norway, Båtsfjord, Finnmark, Varangerhalvøya: vest for Syltevikvannet, SØ-aksla av Romsdalsbruna, dolomittrygg langs kammen i sørøst.	70.5331	30.3713	16	0.017	8.5	BXA:BKP	9136724	152792	1	216.5	NA	NA	NA	306950	515.8	57945	191755219	191722045	143400002
TROM_V_148425	Caltha palustris	Ranunculaceae	3449	3449				2002-07-17	July	Alm, Torbjørn; Gamst, Unni Bjerke	Norway, Båtsfjord, Finnmark, Varangerhalvøya: Syltevikvannet, ved Garjohka.	70.5333	30.3875	15	0.0253	99.2	BXA:BHP	8254570	155290	1	242.9	7341	1	223	150206	433.5	51578	6565	8819	62849044
TROM_V_148435	Arctium tomentosum	Asteraceae	4218	4218				2002-07-18	July	Gamst, Solveig Bjerke	Norway, Tromsø, Troms, Tromsøya: østsiden, mellom Dramsveien og Petersborggata, ved Andersontrappa.	69.6543	18.9573	16	0.0209	43.5	BXA:BIS	7299792	5076	2	22	NA	NA	NA	93056	442.8	49393	35	35	10829441
TROM_V_148444	Silene latifolia subsp alba	Caryophyllaceae	52853	52853				2002-07-14	July	Gamst, Solveig Bjerke	Norway, Tromsø, Troms, Tromsøya: i sørøst, nedenfor Strandveien, litt sør for Tromsø stålindustri.	69.6425	18.943	15	0.0406	78	BXA:ATV	6267018	151768	1	42.4	8180	1	223.1	121657	448.6	46082	160470	161716	25815229
TROM_V_148469	Hierochloe odorata odorata	Poaceae	286619	286619				2002-08-22	august	Alm, Torbjørn; Iversen, Marianne	Norway, Hammerfest, Finnmark, Seiland: Bårdfjorden, i fjordbunnen.	70.4072	22.9468	14	0.0458	70.8	BMB:IP	9325882	116652	16	55.1	7515	1	234.7	138016	432.8	52818	8285	1901	116281797
TROM_V_148552	Blechnum spicant	Blechnaceae	114457	114457				2003-03-11	March	Alm, Torbjørn; Gamst, Unni Bjerke	Norway, Flakstad, Nordland, Flakstadøya: Nusfjord, mellom fiskeværet og Bonesodden.	68.0337	13.3457	14	0.0229	23.2	BXA:BES	8265380	168337	34	51.3	NA	NA	NA	146686	444	30704	41404	125004	48671611
TROM_V_148601	Lycopodium annotinum subsp Alpestre	Lycopodiaceae	1891500	3251	Used the TaxonID from Lycopodium			2002-07-21	July	Alm, Torbjørn	Norway, Båtsfjord, Finnmark, Varangerhalvøya: Gunnargamdalen.	70.5139	30.3806	15	0.0205	23	BXA:BRI	11757974	NA	NA	NA	6688	2	28.6	145495	474.9	55769	33024	156109	51698932
TROM_V_148602	Carex lachenalii	Cyperaceae	240688	240688				2002-07-21	juli	Alm, Torbjørn	Norway, Båtsfjord, Finnmark, Varangerhalvøya: Gunnargamdalen.	70.5143	30.4074	14	0.0267	20.6	BMB:NE	9589124	NA	NA	NA	7231	1	1382.4	291359	552.7	58103	884	1241	19320188
TROM_V_148605	Elymus sp.	Poaceae	15492	15492	Used the TaxonID from Elymus	Y		2002-07-21	juli	Alm, Torbjørn; Gamst, Unni Bjerke	Norway, Båtsfjord, Finnmark, Varangerhalvøya: Ytre Syltevika, Svartnesbruna, ved Kristenvannet.	70.5436	30.4157	14	0.0181	98	BMB:KP	12568420	135018	1	53.8	6507	1	186.2	221081	436.1	80852	224735	231762	126851711
TROM_V_148605	Juncus filiformis	Juncaceae	253148	253148				2002-07-21	juli	Alm, Torbjørn; Gamst, Unni Bjerke	Norway, Båtsfjord, Finnmark, Varangerhalvøya: Ytre Syltevika, Svartnesbruna, ved Kristenvannet.	70.5436	30.4157	14	0.0181	98	BMB:KN	5909288	NA	NA	NA	7529	1	204.3	129190	530.3	61206	288	1630	26080030
TROM_V_148607	Nardus stricta	Poaceae	29687	29687				2002-07-21	juli	Alm, Torbjørn; Gamst, Unni Bjerke	Norway, Båtsfjord, Finnmark, Varangerhalvøya: Ytre Syltevika, Svartnesbruna, ved Kristenvannet.	70.5412	30.4039	14	0.0224	27.1	BMB:MD	11818156	135522	1	15.8	6706	1	619.1	260345	439.6	51966	39925	41264	70381691
TROM_V_148646	Euphorbia cyparissias	Euphorbiaceae	38844	38844				1905-06-24	June	Rydningen, Kjell Johnny	Norway, Finnmark, Hammerfest, Kvaloya: Stromsneskrysset, Akkarfjord.	70.6132	23.6487	15	0.0215	80.8	BXA:AKT	12358160	133685	10	134.5	9933	1	1528.2	349741	486.9	62100	1538	10249	103300765
TROM_V_148661	Galanthus nivalis	Amaryllidaceae	4670	4670				2003-05-13	May	Gamst, Solveig Bjerke	Norway, Tromsø, Troms, Tromsdalen: Hungeren, i sørenden av Solliveien.	69.6394	18.9819	14	0.0226	47.2	BXA:APM	11020016	130733	7	34.9	0	0	705.8	115793	416.8	84011	3390	37891	20421493
TROM_V_148735	Papaver nudicaule	Papaveraceae	74823	74823				2003-06-05	June	Alm, Torbjørn	Norway, Tromsø, Troms, Tromsøya: Stakkevollveien 31, ved sjøen.	69.6653	18.9717	15	0.0477	46.2	BXA:BBA	9603546	153914	1	331	NA	NA	NA	151170	490.2	83862	9354	12447	41451981
TROM_V_148766	Triticum aestivum	Poaceae	4565	4565				2003-08-20	August	Alm, Torbjørn; Gamst, Unni Bjerke	Norway, Tromsø, Troms, Kroken: Krokstranda, på nordlige del av Krokøra.	69.6861	19.0653	14	0.0202	228	BXA:AMV	19353498	135896	1	70.1	7268	1	533.5	371751	474.1	56565	3543376847	3543370837	3535096868
TROM_V_148767	Leymus arenarius	Poaceae	220462	220462				2003-08-20	august	Alm, Torbjørn; Gamst, Unni Bjerke	Norway, Tromsø, Troms, Kroken: Krokstrand, nord for Krokøra.	69.6861	19.0679	13	0.068	7	BMB:FT	10874900	116770	12	25.5	8286	1	59.7	154585	426	41700	3203	6776	17090284
TROM_V_148839	Alopecurus pratensis	Poaceae	15304	15304				2002-07-20	July	Alm, Torbjørn; Gamst, Unni Bjerke	Norway, Varangerhalvoya: Sandfjordelva, stor or i elva sor for Syltevikmoan.	70.5071	30.4338	16	0.0337	44.9	CDM:AUY	13002518	136164	1	23.3	6440	1	293.4	212925	406.8	58494	187	2260	54222728
TROM_V_148840	Puccinellia capillaris	Poaceae	669792	669792				2002-07-16	juli	Alm, Torbjørn; Gamst, Unni Bjerke	Norway, Vardø, Finnmark, Vardøya: Steilnes, på nesryggen i sørøst.	70.274	31.1084	14	0.0343	43	BMB:KD	7402834	105699	25	13.1	7888	1	116.3	129419	432.4	55724	0	573	10396562
TROM_V_148853	Rosa rubiginosa	Rosaceae	74636	74636				2002-07-23	July	Alm, Torbjørn; Gamst, Unni Bjerke	Norway, Hammerfest, Finnmark, Kvaløya: Hammerfest, i bykjernen, ovenfor bebyggelsen.	70.6589	23.6776	16	0.0208	26.2	BXA:BCN	10744414	130978	12	16.4	NA	NA	NA	290143	442.9	38641	32	155	17620329
TROM_V_148854	Crataegus sanguinea	Rosaceae	416296	416296				2002-06-15	June	Alm, Torbjørn	Norway, Harstad, Troms, Åkerøya: Åkervikodden, ved gården.	68.8839	16.6878	16	0.0225	9.44	BXA:AVS	7694168	159895	1	73.9	NA	NA	NA	124464	456.4	62617	178	2750	20819197
TROM_V_148856	Artemisia dracunculus	Asteraceae	72341	72341				2001-09-02	September	Alm, Torbjørn; Gamst, Unni Bjerke	Norway, Tromsø, Troms, Reinøya: Finnkroken, nær gartneriet.	69.8368	19.4259	16	0.0203	79.2	BXA:BIP	8597308	150975	1	22.7	6085	1	32.1	150653	428.3	54500	2803	4762	22487687
TROM_V_148857	Ambrosia artemisiifolia	Asteraceae	4212	4212				2002-07-23	July	Alm, Torbjørn; Gamst, Unni Bjerke	Norway, Hammerfest, Finnmark, Kvaløya: Hammerfest: i bykjernen.	70.6617	23.6754	15	0.0197	24.2	BXA:ALE	18357234	128422	9	687.4	9051	1	1990.4	414506	463	54093	61120	64182	108292706
TROM_V_148862	Symphoricarpos albus	Caprifoliaceae	13702	13702				2002-09-30	September	Alm, Torbjørn; Gamst, Unni Bjerke	Norway, Tromsø, Troms, Kvaløya: på nordvestsiden av bukta vest for Storvollen.	69.681	18.7869	15	0.0488	26.4	BXA:BEG	6739904	155670	1	79.4	7091	1	209.2	96614	496.3	45288	1436	19641	23668688
TROM_V_148874	Lonicera tatarica	Caprifoliaceae	447676	447676				2002-06-25	June	Alm, Torbjørn; Gamst, Unni Bjerke	Norway, Tromsø, Troms, Tønsvika: på nordsiden av hovedveien ved sideveien ned til industrianlegget på vestsiden av Tønsvikelva.	69.7391	19.1615	15	0.0555	26.2	BXA:AIA	7443158	154574	1	274.3	6173	1	78.2	140694	594.1	60924	3064	5985	27626492
TROM_V_148902	Spiraea billardii	Rosaceae	1891284	23224	Used the TaxonID from Spiraea			2000-08-12	August	Alm, Torbjørn; Gamst, Unni Bjerke	Norway, Tromsø, Troms, Kvaløya: Kvaløysletta, mellom Stakken og Selnes.	69.69	18.8713	17	0.0329	56.8	BXA:BGC	8425334	130127	5	67.7	7363	1	35.2	208026	461.7	103411	54148	83323	330652762
TROM_V_148910	Fagopyrum esculentum	Polygonaceae	3617	3617				2002-08-06	August	Alm, Torbjørn; Gamst, Solveig Bjerke; Gamst, Unni Bjerke	Norway, Tromsø, Troms, Tønsvika: nordøst av Tønsvikelva, på østsiden av hovedveien.	69.7437	19.174	15	0.022	25.9	BXA:AKQ	9042774	159577	1	115.1	7208	1	396.9	124283	459.8	83057	170307	143704	20818058
TROM_V_148911	Lysimachia vulgaris	Primulaceae	191068	191068				2002-09-05	September	Gamst, Solveig Bjerke	Norway, Tromsø, Troms, Movika: ved Movikveien, nær øverenden.	69.7124	19.0991	16	0.0222	7.54	BXA:AVI	9935106	130177	7	31.1	NA	NA	NA	105482	430.1	35619	1211	1245	18229777
TROM_V_148936	Calendula officinalis	Asteraceae	41496	41496				2003-08-20	August	Alm, Torbjørn; Gamst, Unni Bjerke	Norway, Tromsø, Troms, Tromsøya: Tromsø sentrum, i sørlige del av Storgata.	69.6471	18.9528	15	0.0213	7.06	BXA:AVM	8794170	150465	1	295.4	NA	NA	NA	114425	595	55145	22401	53527	24161204
TROM_V_148964	Spiraea chamaedryfolia	Rosaceae	701263	701263				2003-07-02	July	Gamst, Solveig Bjerke	Norway, Tromsø, Troms, Kvaløya: Karvesletta.	69.687	18.8332	15	0.0247	1.82	BXA:BRS	7295628	130190	4	302.1	NA	NA	NA	251483	560.9	42400	31	6479	64769948
TROM_V_149051	Thalictrum alpinum	Ranunculaceae	395328	395328				2003-07-31	July	Alm, Torbjørn; Gamst, Solveig Bjerke; Gamst, Unni Bjerke	Norway, Tromsø, Troms, Tussøya: Tåfjorden, i fjordbunnen.	69.6673	18.1509	14	0.021	6.8	BXA:BMK	9904774	155328	1	386.7	6748	1	510.3	265491	489.8	34601	723	13648	94480756
TROM_V_149092	Lychnis flos-cuculi	Caryophyllaceae	42036	42036				2003-07-30	July	Alm, Torbjørn; Gamst, Solveig Bjerke; Gamst, Unni Bjerke	Norway, Tromsø, Troms, Tussøya; Tussøy, på neset sørvest for bebyggelsen.	69.6442	18.1102	15	0.0212	7.28	BXA:BTB	8286252	147499	1	90.6	NA	NA	NA	124038	435.1	30323	7374	41586	49862512
TROM_V_149143	Geranium sylvaticum	Geraniaceae	379956	379956				2003-07-11	juli	Alm, Torbjørn; Gamst, Unni Bjerke	Norway, Alta, Finnmark, Altenes: Turelv.	70.0256	23.4123	13	0.019	19.3	BMB:FL	10749910	NA	NA	NA	7870	1	1019.8	145754	429.9	42811	493	2582	28556609
TROM_V_149149	Heracleum persicum	Apiaceae	360621	360621				2003-07-25	juli	Alm, Torbjørn	Norway, Tromsø, Troms, Kvaløya: Grøttsundet: Skogstad.	69.7702	19.0498	13	0.0238	109.3	BMB:DT	14055388	141571	29	121.9	9241	1	852.9	285401	432.4	95792	39	3161	43678029
TROM_V_149210	Cakile maritima	Brassicaceae	220483	220483				2003-07-31	July	Alm, Torbjørn	Norway, Tromsø, Troms, Tussøya: Tussøy.	69.6462	18.1255	15	0.0232	5.66	BXA:BTF	12864658	153736	1	194.6	NA	NA	NA	320259	475.3	105558	5443	6735	82179483
TROM_V_149261	Spiraea rosalba	Rosaceae	1891584	23224	Used the TaxonID from Spiraea			2001-09-17	September	Alm, Torbjørn; Gamst, Unni Bjerke	Norway, Tromsø, Troms, Tomasjordveien: Lunheim, ved gangvei opp fra hovedveien.	69.676	19.0481	17	0.0253	4.96	BXA:BRQ	8072806	155907	1	62.8	NA	NA	NA	246792	473.4	67654	54148	83323	330652762
TROM_V_149270	Primula veris	Primulaceae	170927	170927				2002-05-27	May	Gamst, Solveig Bjerke	Norway, Trøgstad, Østfold, Båstad: Tomt.	59.7265	11.3501	16	0.0289	34.6	BXA:BDC	11901492	153485	1	333.5	NA	NA	NA	414220	531.9	58647	37565	20797	96523232
TROM_V_14928	Senecio vernalis	Asteraceae	93496	93496				1903-07-01	July	Dahl, Ove	Norway, Alta, Finnmark, Alten, holme ved Aronnes i Altenelven.	69.959	23.3275	114	0.0239	10.2	BXA:BRE	9203682	NA	NA	NA	8875	1	1111.2	122813	495.3	55101	3623	4915	16480429
TROM_V_149280	Alchemilla propinqua	Rosaceae	1891446	23138	Used the TaxonID from Alchemilla			2003-08-30	August	Alm, Torbjørn	Norway, Tromsø, Troms, Skjelnan, ved tankanlegget.	69.6988	19.0822	14	0.0203	31	BXA:AMN	12085132	127214	11	159.9	7338	1	303.4	233613	456.5	26704	69358	94125	604864606
TROM_V_149285	Dicentra formosa	Papaveraceae	332430	332430				2003-06-08	June	Alm, Torbjørn; Gamst, Unni Bjerke	Norway, Tromsø, Troms, Kroken: Krokstranda nord, på østsiden av hovedveien.	69.6906	19.0752	14	0.0203	29.1	BXA:AFQ	10102716	NA	NA	NA	10658	1	313.6	251617	567.7	44730	5176	9660	73153088
TROM_V_149309	Vaccinium vitis-idaea	Ericaceae	180772	180772				2002-09-22	september	Alm, Torbjørn; Gamst, Unni Bjerke	Norway, Harstad, Troms, Hinnøya: Forhamn, like nord for Karvevika.	68.7314	16.5996	14	0.085	13.4	BMB:HT	9016196	78585	50	12.7	6803	1	556.5	241166	462.4	28084	7638	20293	49391855
TROM_V_149336	Brassica oleracea	Brassicaceae	3712	3712				2002-07-29	July	Alm, Torbjørn; Gamst, Solveig Bjerke; Gamst, Unni Bjerke	Norway, Tromsø, Troms, Tønsvika: på vestsiden av Tønsvikelva, like nord for hovedveien, ved industrianlegget.	69.7409	19.1612	15	0.0226	23.4	BXA:AFB	9626622	127667	4	241	7554	1	2407.6	179197	473.6	51160	117036256	117035800	121409411
TROM_V_149355	Epilobium hornemannii	Onagraceae	669680	669680				2002-08-25	august	Alm, Torbjørn; Iversen, Marianne	Norway, Alta, Finnmark, Seiland: Melkelva, i dalføret ved Søre Steinvannet/Ramsujávri.	70.3684	23.2046	14	0.0213	9	BMB:KA	10880440	160130	1	642.8	6799	1	1826.1	276245	596.8	56627	0	4598	26199871
TROM_V_149363	Salix lapponum	Salicaceae	470272	470272				2002-07-20	juli	Alm, Torbjørn; Gamst, Unni Bjerke	Norway, Båtsfjord, Finnmark, Varangerhalvøya: Hamningberg, Baikacearru, sørvestlig del.	70.5163	30.4542	14	0.0335	59	BMB:CQ	9599816	155557	1	175.9	8319	1	1323.8	289944	536.8	72816	0	4	14386312
TROM_V_149431	Lamium purpureum var. hybridum	Lamiaceae	1080054	1080054				2002-08-28	August	Sortland, Andy	Norway, Tromsø, Troms, Tromsøya: sentrum, Fredrik Langesgt./Strandveien.	69.6529	18.951	16	0.0247	29	CDM:AAX	9348008	150465	1	299.1	NA	NA	NA	156749	501.8	40596	756	6658	34229386
TROM_V_149432	Veronica arvensis	Plantaginaceae	46032	46032				2002-08-28	August	Sortland, Andy	Norway, Tromsø, Troms, Tromsø sentrum: Fr. Langesgt. / Strandveien.	69.6529	18.951	16	0.0169	0.794	BXA:BPC	10909260	149367	1	506.2	NA	NA	NA	367286	538.9	65450	3265	35324	120184465
TROM_V_149521	Anemone nemorosa	Ranunculaceae	37489	37489				2004-05-29	May	Land, Berit	Norway, Loppa, Finnmark, Bergsfjord.	70.2505	21.7955	13	0.0211	60	BXA:ALI	6138416	160818	1	69.4	6724	1	20.1	65232	480.3	65872	9707	18059	11823070
TROM_V_149533	Polypodium vulgare	Polypodiaceae	58048	58048				2002-07-02	juli	Karlsen, Stein Rune	Norway, Båtsfjord, Finnmark, Båtsfjorddalen.	70.5895	29.645	14	0.0243	61.3	BMB:AG	7530418	132659	9	29.6	7010	1	44.2	87587	495.1	36119	2947	13494	14728164
TROM_V_149591	Chamerion angustifolium	Onagraceae	13055	13055				2004-07-23	juli	Alm, Torbjørn; Gamst, Unni Bjerke	Norway, Hammerfest, Finnmark, Sørøya: Akkarfjord, i sørvest.	70.7936	23.4095	12	0.0492	3.6	BMB:EE	9342008	NA	NA	NA	7952	1	1070.7	163400	459.4	44563	2983	4034	37699825
TROM_V_149691	Tripleurospermum inodorum	Asteraceae	99108	99108				2002-09-30	September	Alm, Torbjørn; Gamst, Unni Bjerke	Norway, Tromsø, Troms, Kvaløya: Eidkjosen: på østsiden, nedenfor avkjørsel fra rv. 862 mot sjøen.	69.6761	18.7539	15	0.05	13.9	BXA:BND	8940060	150063	1	64.5	7207	1	440.3	130375	436.4	34017	1024	1080	14794056
TROM_V_149722	Sinapis arvensis	Brassicaceae	29728	29728				2002-07-20	July	Gamst, Solveig Bjerke	Norway, Tromsø, Troms, Tromsøya: Strandveien 19.	69.6434	18.9455	15	0.0248	10.4	BXA:BEC	8927248	153629	1	250.8	NA	NA	NA	179922	491.8	34955	36400	36220	46004371
TROM_V_149727	Papaver somniferum	Papaveraceae	3469	3469				2001-07-23	July	Alm, Torbjørn; Gamst, Unni Bjerke	Norway, Tromsø, Troms, Tromsdalen: sørvest av Tomasjord.	69.6558	19.0087	17	0.0527	14.3	BXA:BBF	13480268	152884	1	606.9	NA	NA	NA	212330	458.3	83314	1404392118	1404378606	1397182439
TROM_V_149767	Lamium purpureum	Lamiaceae	53164	53164			Species corrected from Carex serotina	2002-09-05	September	Alm, Torbjorn	Norway, Tromso, Troms, Tromsoya: SV fra Sorgenfri	69.6376	18.9048	16	0.0167	9.52	BXA:BAB	7316260	150405	1	339	NA	NA	NA	63878	576.9	31327	646	13816	12881278
TROM_V_149772	Saxifraga rotundifolia	Saxifragaceae	23265	23265				2002-05-18	May	Alm, Torbjørn; Gamst, Unni Bjerke	Norway, Tromsø, Tromsø, Tomasjord: nordøst av Tomasjordnes, i bekkedal ovenfor hovedveien.	69.6722	19.033	16	0.022	3.38	BXA:BQP	4964994	152260	1	151.2	NA	NA	NA	191717	530.2	61240	80	1596	31748402
TROM_V_149779	Saxifraga hypnoides	Saxifragaceae	23264	23264				2000-06-18	June	Alm, Torbjørn; Gamst, Unni Bjerke	Norway, Tromsø, Troms, Kvaløya, mellom utløpet av Storelva og Keipneset, vest for gården Strand.	69.684	18.8124	18	0.0167	55.8	BXA:BDP	10833488	149804	1	417.3	NA	NA	NA	159738	478.9	29732	87	1949	20617423
TROM_V_149788	Cerastium tomentosum	Caryophyllaceae	271552	271552				2000-06-26	June	Alm, Torbjørn; Gamst, Unni Bjerke	Norway, Harstad, Troms, Hinnøya: Kilbotn, ved veien ned til den innerste kilen.	68.7167	16.5392	18	0.0245	9.9	BXA:BAA	8483894	148640	1	168.4	NA	NA	NA	221433	447.8	83986	1756	5542	27199245
TROM_V_149796	Chenopodium suecicum	Chenopodiaceae	434248	434248				2001-08-06	August	Alm, Torbjørn	Norway, Alta, Finnmark, Alta sentrum (City): nær FFR-bygget.	69.9733	23.2963	16	0.0222	13	BXA:AGB	9643268	127258	4	84.8	NA	NA	NA	369078	432	35675	116	291	57537806
TROM_V_149851	Alchemilla mollis	Rosaceae	32218	32218				2004-07-16	July	Sortland, Andy	Norway, Tromsø, Tromsø, Tromsøya: ved Telegrafbukta.	69.6344	18.9012	14	0.0202	6.62	BXA:CAF	16483546	56626	31	16.4	NA	NA	NA	137588	444.8	77405	181	2549	17329153
TROM_V_149855	Sinacalia tangutica	Asteraceae	217505	217505				2004-05-01	May	Sortland, Andy	Norway, Tromsø, Troms, Tromsøya: Bjørnebekken.	69.7073	18.9974	13	0.0193	63.2	BXA:BFI	9275604	126891	4	209.8	8784	1	31.9	297242	454.5	43014	362	39240	108268938
TROM_V_149901	Sedum annuum	Crassulaceae	1239890	1239890				2004-06-26	juni	Alm, Torbjørn; Gamst, Unni Bjerke	Norway, Kvænangen, Troms, Spildra: Skagedalen.	70.0248	21.5862	12	0.0468	9.4	BMB:PA	10044594	125083	5	53.9	NA	NA	NA	308377	463	84516	237	13388	125048483
TROM_V_149946	Ribes spicatum	Grossulariaceae	135520	135520				2004-06-26	June	Alm, Torbjørn; Gamst, Unni Bjerke	Norway, Kvænangen, Troms, Spildra: på nordsiden av Skagedalen.	70.0248	21.5862	14	0.0283	25.6	BXA:BCD	11740632	157812	1	299.3	NA	NA	NA	140043	502.4	35781	4017	7523	25718648
TROM_V_151237	Potamogeton natans	Potamogetonaceae	189328	189328				1983-08-20	August	Alm, Torbjørn	Norway, Andøy, Nordland, Dverberg : Andøya: Einletvannet.	69.2562	16.0752	35	0.02	6.42	BXA:CAQ	12831834	156566	1	186.5	NA	NA	NA	68612	693.8	54553	23213	23188	12493058
TROM_V_151344	Anthericum ramosum	Asparagaceae	81729	81729				1984-07-11	July	Elven, Reidar; Bevanger, K.	Sweden, Öland, Öland: Stenåsa: Stora Alvaret: SÖ-sida av Mockelmossen,	65.334	21.7843	34	0.039	32	CDM:AAE	7870350	131710	19	355.4	NA	NA	NA	48354	486.2	59907	6253	55148	10459957
TROM_V_152065	sagittaria sagittifolia	Alismataceae	4451	4451				1972-07-26	July	Jacobsen, Niels	Denmark, Zealand: Susåen at Herlufsholm, N of Næstved	55.23	11.75	46	0.0272	116	BXA:CIE	7816598	164100	113	17.8	NA	NA	NA	423054	641.2	41725	157	3309	141358827
TROM_V_152103	Rhynchospora fusca	Cyperaceae	529450	529450				1971-06-27	June	Laine, Unto	Finland, Varsinais-Suomi, Regio aboënsis: Pyhåmaa, Kukainen, Liesluoto. Mesotrophic and paludified meadow just north of the Matokarinrauma sound. (60°53N, 21°E).	60.89	21.2	47	0.0209	4.08	CDM:AHW	9976274	NA	NA	NA	8388	1	807.5	159412	451.6	65395	264662	270554	404744470
TROM_V_1533	Taraxacum purpuridens	Asteraceae	1891608	49743	Used the TaxonID from Taraxacum			1989-07-09	July	Skifte, Ola; Parks, Raymond	Norway, Tranøy, Troms, Like SE for Åndervatn ved stien til Floan-området.	69.2109	17.3419	28	0.0219	12.6	BXA:BMC	8441176	151040	1	68.5	6608	1	984.4	309672	433.7	85066	0	3199	75055901
TROM_V_155930	Rumex maritimus	Polygonaceae	467604	467604				1975-08-04	August	Elven, Reidar; Nettelbladt, Mats	Sweden, Våstergötland, Vånersborg komm.:Vånersnås: Frugården.	58.424	12.608	43	0.0308	7.62	CDM:AGO	14254414	126321	9	28.7	7909	1	1596.3	147077	505.8	41173	4246	83013	44820153
TROM_V_156729	Myosurus minimus	Ranunculaceae	59993	59993				1977-05-30	May	Lempiåinen, Terttu	Finland, Varsinais-Suomi, [Regio aboënsis] Regio aboensis(Ab), Lieto, Nautela (60°33N, 22°27E)	60.55	22.45	41	0.0123	6.06	CDM:AHB	9702452	150335	1	98.9	8119	1	308.7	279918	456.6	73098	6889	7232	57151597
TROM_V_157312	Crataegus monogyna	Rosaceae	140997	140997				1980-06-11	June	Nielsen, Ivan; Hvid, T.; Petersen, L.B.	Sweden, Uppland, [Stockholm] Costal slope between Mariager and Dania.Dominant	56.65	10.01	38	0.0422	5.68	CDM:AHI	11331094	134318	9	41.6	7054	1	272.9	397192	492.2	45341	2450	3687	119407321
TROM_V_157709	Poterium sanguisorba	Rosaceae	137456	137456				1970-06-20	June	Jacobsen, Niels	Denmark, Nakke Hage, E of Nykøbing.	55.9	11.74	48	0.0245	1.93	CDM:AHU	10554100	NA	NA	NA	7122	1	399.3	379296	478.8	43221	1769	43105	126230356
TROM_V_158192	Lythrum salicaria	Lythraceae	13129	13129				1984-08-19	August	Ericsson, Stefan	Sweden, Angermanland, Angermanland, Angermanland, Hoernefors.Snoean. The large bay on the southeastern shore.	63.483	19.883	34	0.0458	1.24	CDM:AJP	14179520	158465	1	359.9	8717	1	788.2	275491	466.5	38598	335	2144	81712406
TROM_V_158361	Centaurium pulchellum	Gentianaceae	172069	172069				1973-07-18	July	Knutz, Harald	Denmark, Sønderjylland: Strandeng nord for Lakolk, Rømø (distr. 50)	55.16	8.49	45	0.0146	1.9	CDM:AIC	13379960	NA	NA	NA	7360	1	417.5	309093	538.2	70253	2060	2955	108286036
TROM_V_158415	Erica cinerea	Ericaceae	270432	270432				1977-06-28	June	Reiersen, Johannes	Denmark, Færøyene:Eysturoy:mellom Toftir og Toftavatn,	62.1	-6.73	40	0.0361	19.7	BXA:CHL	8116764	NA	NA	NA	6562	1	382.1	318225	501.4	52636	1715	3569	73937844
TROM_V_159750	Lonicera xylosteum	Caprifoliaceae	439142	439142				1975-07-07	July	Boel, E.; Nielsen, Ivan	Denmark, Margin of forest with Crataegus monogyna,Acer	56.14	9.98	43	0.0293	21.6	CDM:ALU	11889226	154830	1	161.3	8215	1	551.1	85646	440	45185	178	170	6361029
TROM_V_160380	Alchemilla vulgaris	Rosaceae	49855	49855				1999-08-17	August	Alm, Torbjørn	Norway, Sør-Varanger, Finnmark, Kirkenes: NV av Rundvannet.	69.6853	30.0697	18	0.0226	10.1	BXA:AMA	6400304	125652	17	22.6	8718	1	89.9	235061	514.6	74903	11582	25693	53660098
TROM_V_161372	Lonicera caerulea	Caprifoliaceae	134520	134520				2000-06-18	June	Alm, Torbjørn; Gamst, Unni Bjerke	Norway, Tromsø, Troms, Kvaløya: på NV-siden av bukta vest for Storvollen.	69.681	18.7869	17	0.0201	77.2	BXA:AIB	10899562	163833	1	321.9	7169	1	1146.5	256241	710.6	173873	106	6880	44510390
TROM_V_161753	Sagina subulata	Caryophyllaceae	1155359	1155359				1977-06-28	June	Reiersen, Johannes	Faroe Islands, Færøyene: Eysturoy: Toftir - Toftavatn,	62.094	-6.715	41	0.027	6.66	CDM:AGL	8859398	151481	1	149.5	NA	NA	NA	386384	486.9	41527	2348	27880	116953041
TROM_V_162181	Galium trifidum	Rubiaceae	669698	669698				2000-08-14	August	Alm, Torbjørn; Gamst, Unni Bjerke	Norway, Harstad, Troms, Kjøtta: ovenfor bebyggelsen.	68.8761	16.7034	18	0.0117	7.6	BXA:BVV	12706760	154711	1	567.2	NA	NA	NA	109039	440.9	49418	13	13	9290488
TROM_V_162257	Calamagrostis neglecta subsp. groenlandica	Poaceae	1891464	2030680	Used the TaxonID from Calamagrostis stricta ssp. groenlandica, which is a synonym of C. neglecta ssp. groenlandica			2000-08-07	August	Alm, Torbjørn	Norway, Kautokeino, Finnmark, Suolovuopmi: Silisjávri, ved utløpet av Suolojohka.	69.6025	23.4815	18	0.0197	14.17	BXA:BLD	7766318	214786	1	33.7	NA	NA	NA	160185	454.8	82038	897	4959	39210738
TROM_V_162266	Silene wahlbergella Chowdhuri	Caryophyllaceae	269082	269082				2000-07-30	July	Gamst, Unni Bjerke; Alm, Torbjørn; Arnesen, Geir	Norway, Alta, Finnmark, I dalføret mellom Risslettvann/Rissebadajávri og vann 627.	69.861	22.667	17	0.0247	17.7	BXA:BFH	7246278	149862	1	65.4	7035	1	173.4	294795	509.8	23247	65	275	62829613
TROM_V_162292	Carex norvegica norvegica	Cyperaceae	1500773	1500773				2000-07-27	juli	Alm, Torbjørn	Norway, Alta, Finnmark, Fiskerelva/Oaggujohka: myr nær utløpet av Rundvann/Coagesjávri.	69.879	22.7062	16	0.0198	15.9	BMB:BT	8827862	NA	NA	NA	6026	1	219.9	125938	601.6	85772	473	13309	24416181
TROM_V_162298	Linnaea borealis	Caprifoliaceae	1630340	1630340				2000-07-27	juli	Alm, Torbjørn	Norway, Alta, Finnmark, Fiskerelva/Oaggujohka: dolomittkuppe under Coagescohkat.	69.8808	22.7064	16	0.0262	3.8	BMB:ED	7104022	161512	1	269.4	6206	1	698.3	153171	486.2	25515	458	946	12819524
TROM_V_162302	Carex parallela	Cyperaceae	240676	240676				2000-07-29	July	Alm, Torbjørn	Norway, Fiskerelva / Oaggujohka: Rundvann / Coagesjavri.	69.87	22.7054	18	0.0253	34.2	CDM:ASR	7779256	NA	NA	NA	7111	1	359.8	346949	443	55720	426	1517	53073831
TROM_V_162310	Poa glauca	Poaceae	227214	227214				2000-07-27	July	Alm, Torbjørn	Norway, Fiskerelva/Oaggujohka, under Coagescohkat, pa fuglestein, dolomittblokk i sorskrent.	69.879	22.7062	18	0.0166	38.6	CDM:AQH	15408202	135743	1	78.1	6424	1	735.2	283437	1190.5	51035	1774	40870	21122061
TROM_V_162312	Equisetum variegatum	Equisetaceae	231678	231678				2000-07-27	juli	Alm, Torbjørn	Norway, Alta, Finnmark, Fiskerelva/Oaggujohka: Dolomittkuppe under Coagescohkat.	69.879	22.7062	16	0.0211	122.5	BMB:G	16525976	120552	6	24.4	6256	1	81.9	617539	593.2	48852	913	1386	32805780
TROM_V_162320	Carex canescens	Cyperaceae	140796	140796				2000-07-26	juli	Alm, Torbjørn; Gamst, Unni Bjerke	Norway, Alta, Finnmark, Fiskerelva/Oaggujohka: Risslettvann/ Rissebadajávri.	69.8705	22.6534	16	0.0226	10	BMB:NK	14979684	NA	NA	NA	9523	1	829.8	160212	430.7	46904	195	1569	37420351
TROM_V_162324	Omalotheca norvegica	Asteraceae	595332	595332				2000-07-26	juli	Alm, Torbjørn; Gamst, Unni Bjerke	Norway, Alta, Finnmark, Fiskerelva/Oaggujohka: Flomvann/Bávtevuolesjávri, på sørsiden.	69.8618	22.6267	16	0.0195	32.6	BMB:FD	10330278	NA	NA	NA	8046	1	495.7	199534	520.4	82412	177	4272	30151746
TROM_V_162328	Saxifraga cespitosa	Saxifragaceae	102718	102718				2000-07-25	juli	Alm, Torbjørn; Gamst, Unni Bjerke	Norway, Alta, Finnmark, Fiskerelva/Oaggujohka: Ryggen sør for Rundvannet/ Coagesjávri.	69.87	22.7054	16	0.0185	23.1	BMB:PI	12274906	149982	1	295.3	8047	1	795.7	110310	465.9	52453	789	3943	85337340
TROM_V_162329	Cerastium alpinum alpinum	Caryophyllaceae	1734419	271556	Used the TaxonID from Cerastium alpinum			2000-07-25	juli	Alm, Torbjørn; Gamst, Unni Bjerke	Norway, Alta, Finnmark, Fiskerelva/Oaggujohka: ryggen sør for Rundvannet/ Coagesjávri.	69.87	22.7054	16	0.0284	35.6	BMB:NA	5931590	122528	7	50.7	7414	1	47.9	48823	456.3	56385	1530	11135	31134919
TROM_V_162336	Avenella flexuosa	Poaceae	29672	29672				2000-07-26	July	Alm, Torbjørn; Gamst, Unni Bjerke	Norway, Alta, Finnmark, Fiskerelva/Oaggujohka: Rundvann/Coagesjávri, under Coagescohkat.	69.879	22.7062	17	0.0164	89.2	BXA:AQF	3500430	14849	6	10	7652	1	61.2	18147	407.1	6901	143	569	14014603
TROM_V_162343	Deschampsia cespitosa var alpina	Poaceae	227224	227224				2000-07-26	July	Alm, Torbjørn; Gamst, Unni Bjerke	Norway, Alta, Finnmark, Fiskerelva/Oaggujohka: SV-siden av Fiskerfjellet/ Oagguvárri.	69.8698	22.7315	17	0.0269	86.2	BXA:AQE	1512310	NA	NA	NA	7459	1	19.4	92207	410.7	44158	18084	19263	12622163
TROM_V_162356	Bistorta vivipara	Polygonaceae	371026	371026				2000-07-25	juli	Alm, Torbjørn; Gamst, Unni Bjerke	Norway, Alta, Finnmark, Fiskerelva/Oaggujohka: ryggen sør for Rundvann/ Coagesjávri.	69.87	22.7054	16	0.0152	24.7	BMB:LA	5141872	NA	NA	NA	8856	1	30.5	259658	436.3	38077	4394	11684	43837819
TROM_V_162360	Coeloglossum viride	Orchidaceae	230577	230577				2000-07-26	juli	Alm, Torbjørn; Gamst, Unni Bjerke	Norway, Alta, Finnmark, Fiskerelva/Oaggujohka: sørsiden av Coagescohkat.	69.879	22.7062	16	0.03	120	BMB:MC	15320548	153623	1	168.2	7273	1	471	382617	510.3	31797	500	2217	46484687
TROM_V_162370	Carex brunnescens	Cyperaceae	240691	240691				2000-07-28	juli	Alm, Torbjørn	Norway, Alta, Finnmark, Fiskerelva/Oaggujohka: Risslettvann / Rissebadajávri.	69.8705	22.6534	16	0.0175	20.6	BMB:AS	10508116	NA	NA	NA	8070	1	326.3	81110	514.5	23623	0	96	5145206
TROM_V_162372	Carex nigra subsp. juncella	Cyperaceae	301496	301496				2000-07-28	July	Alm, Torbjørn	Norway, Fiskerelva / Oaggujohka: Risslettvann / Rissebadajavri.	69.8705	22.6534	18	0.0337	17	CDM:ASX	4673136	NA	NA	NA	6124	1	305.7	148929	602.5	49154	19429	33872	48908332
TROM_V_162387	Silene acaulis	Caryophyllaceae	39862	39862				2000-07-25	juli	Alm, Torbjørn; Gamst, Unni Bjerke	Norway, Alta, Finnmark, Fiskerelva/Oaggujohka, ryggen sør for Rundvannet/ Coagesjávri.	69.87	22.7054	16	0.0147	11.3	BMB:PD	7354086	128861	20	39	5933	1	222.5	185756	444.9	69365	11740	11139	22013108
TROM_V_162388	Anthriscus sylvestris	Apiaceae	48027	48027				2000-07-25	juli	Alm, Torbjørn; Gamst, Unni Bjerke	Norway, Alta, Finnmark, Fiskerelva/Oaggujohka: Ryggen sør for Rundvannet/ Coagesjávri.	69.87	22.7054	16	0.018	138.6	BMB:BF	9817344	155089	1	89.6	7172	1	383.5	278878	531.4	57272	0	361	16485663
TROM_V_162391	Salix myrsinites	Salicaceae	470276	470276				2000-07-27	juli	Alm, Torbjørn	Norway, Alta, Finnmark, Fiskerelva/Oaggujohka: Risslettvann/ Rissebadajávri.	69.8703	22.6794	16	0.0369	22.2	BMB:LL	9714506	155588	1	342.9	9421	1	262.1	252372	517.2	53369	63	159	13748667
TROM_V_162399	Salix polaris	Salicaceae	395315	395315				2000-07-26	July	Alm, Torbjørn; Gamst, Unni Bjerke	Norway, Alta, Finnmark, Fiskerelva/Oaggujohka: Sørsiden av Coagescohkat.	69.879	22.7062	18	0.0206	8.16	BXA:BSQ	9880722	155585	1	188.5	NA	NA	NA	300845	423.1	63041	86	501	43540390
TROM_V_162412	Saussurea alpina	Asteraceae	143208	143208				2000-07-30	juli	Alm, Torbjørn	Norway, Alta, Finnmark, Fiskerelva/Oaggujohka: Rundvannet/Coagesjávri, i sørøst.	69.87	22.7054	16	0.0451	29.8	BMB:HS	14175068	152581	1	73.4	7801	1	480.7	198257	555.7	65559	580	3827	43557533
TROM_V_162422	Pinguicula vulgaris	Lentibulariaceae	204362	204362				2000-07-30	juli	Alm, Torbjørn; Gamst, Unni Bjerke	Norway, Alta, Finnmark, Fiskervann/Oaggujávri.	69.8608	22.7307	16	0.0422	5.8	BMB:EN	10197702	NA	NA	NA	8572	1	250	153327	469.3	80713	258451	273151	31211030
TROM_V_162430	Hippophae rhamnoides	Elaeagnaceae	193516	193516				2000-07-17	July	Alm, Torbjørn; Gamst, Unni Bjerke	Norway, Tromsø, Troms, Ullsfjorden: Brattfjell-området, rett opp av	69.7177	19.6778	17	0.0187	28	BXA:AHR	10038354	156070	1	240.4	8699	1	279.9	166977	554.6	83312	64808	73842	27785423
TROM_V_162438	Rhodiola rosea	Crassulaceae	203015	203015				2000-07-30	juli	Alm, Torbjørn	Norway, Alta, Finnmark, Fiskerelva/Oaggujohka: Rundvannet/Coagesjávri.	69.87	22.7054	16	0.0247	18.2	BMB:AH	9543332	151863	1	571.6	7516	1	964.9	154961	434.1	54220	4269	7884	29317827
TROM_V_162496	Polygonatum verticillatum	Asparagaceae	261426	261426				2000-07-15	July	Alm, Torbjørn; Gamst, Unni Bjerke; Perander, Helga	Norway, Harstad, Troms, Åkerøya: sørøstsiden, nord for Åkervika, eng på	68.8941	16.7047	17	0.0212	62.4	BXA:ANQ	12462924	155500	1	255.4	NA	NA	NA	87375	417.2	28623	787	41546	15563194
TROM_V_162561	Listera cordata	Orchidaceae	669720	669720				2000-07-16	juli	Alm, Torbjørn; Gamst, Unni Bjerke; Perander, Helga	Norway, Harstad, Troms, Kjøtta: mellom bebyggelsen og Kobbevika, i	68.8672	16.7027	16	0.02	24	BMB:IN	11409416	147038	1	32.5	6745	1	87.1	501202	629.5	62684	849	1677	124184258
TROM_V_162628	Carex pulicaris	Cyperaceae	234471	234471				2000-07-15	July	Alm, Torbjørn; Gamst, Unni Bjerke; Perander, Helga	Norway, akeroya: Neset, nordostdelen, rik hei pa kalk-	68.8939	16.7172	18	0.0268	9.24	CDM:AOS	11514648	NA	NA	NA	7075	1	781.6	287385	485.8	46421	929	6784	95700174
TROM_V_162669	Erodium cicutarium	Geraniaceae	301481	301481				2000-09-15	September	Gamst, Solveig Bjerke	Norway, Tromsø, Troms, Tromsø: Tromsøya, Strandvegen, plen rett opp for	69.6453	18.9504	18	0.0185	7.54	BXA:CAC	10526346	117547	1	62.9	NA	NA	NA	213438	556.8	75943	40696	29498	61203811
TROM_V_162674	Juncus effusus	Juncaceae	13579	13579				2000-09-12	September	Alm, Torbjørn	Ternevann, ved utløpsbekken.	69.6855	30.0529	18	0.1102	2.13	CDM:APH	6635248	NA	NA	NA	6871	1	849.8	130018	413.3	85198	1404	28244	22450887
TROM_V_162676	Pimpinella saxifraga saxifraga	Apiaceae	1734428	40959	Used the TaxonID from Pimpinella saxifraga			2000-09-12	september	Alm, Torbjørn	Norway, Sør-Varanger, Finnmark, Kongsgamdalen, sørlige del.	69.6776	30.1483	16	0.02	30.2	BMB:FB	7428036	128443	15	43.3	8772	1	280.9	277637	512.8	97169	15481	15139	86896149
TROM_V_163090	Dasiphora fruticosa	Rosaceae	32239	32239				2000-10-03	October	Gamst, Solveig Bjerke	Norway, Tromsø, Troms, Tronsøya: Langnes, på grushaug nær den nedlagte	69.6812	18.9172	17	0.0292	28.9	BXA:AFG	8149860	NA	NA	NA	5952	1	752.6	140097	496.7	52655	1270	43617	32889766
TROM_V_163566	Hippocrepis emerus	Fabaceae	72429	72429				1970-06-21	June	Vorren, B.	Sweden, Gotland, Kråklingbo, Torsburgen	57.41	18.72	48	0.0209	23.2	CDM:ABI	8809944	151130	1	225.1	NA	NA	NA	139413	463.5	42466	1061	19415	29360385
TROM_V_163583	Leontodon hispidus	Asteraceae	58660	58660				2000-08-20	August	Often, Anders	Norway, Sør-Varanger, Finnmark, Ternevann, N-siden av riksvei 886.	69.6864	30.0554	18	0.0241	39.8	CDM:AAS	8071888	152035	1	93	NA	NA	NA	70116	418.7	32170	3480	5271	11535614
TROM_V_163585	Briza media	Poaceae	281077	281077				2000-08-20	August	Often, Anders	Norway, Sør-Varanger, Finnmark, Ternevann, N-siden av riksvei 886.	69.6864	30.0554	17	0.0233	52	BXA:AQQ	4547400	4806	3	11.2	7661	1	65.4	256735	469	72783	157	40156	78295217
TROM_V_163633	Ornithopus perpusillus	Fabaceae	181291	181291				1973-05-22	May	Knutz, Harald	Denmark, Rugbjerg, Østerløgum sogn (distr. 51)	55.128	9.30685	44	0.0227	26.7	BXA:AHC	10077830	126914	13	31	7217	1	653.5	117179	466.9	80893	338	4945	15036527
TROM_V_163957	Stellaria palustris	Caryophyllaceae	1137917	1137917				2000-08-20	August	Often, Anders	Norway, Kirkenes, Ternevann, N-siden av riksvei 886.	69.6864	30.0554	18	0.0242	27.5	CDM:BAV	6067882	297408	1	31.4	6653	1	28.4	135806	483.1	77969	544	12615	25975274
TROM_V_164217	Laserpitium latifolium	Apiaceae	48039	48039				1984-08-08	August	Elven, Anne; Elven, Reidar	Sweden, Öland, Råpplinge 300 m sv. f. Äpplerum	56.83	16.66	34	0.0397	51.2	CDM:AAV	7728102	130839	6	316.3	NA	NA	NA	127821	467.3	58401	282586902	282586023	293203806
TROM_V_164237	Daucus carota	Apiaceae	4039	4039				1983-07-26	July	Vorren, B.; Vorren, Karl-Dag	Sweden, Gotland, Gothem Aminne	57.61	18.76	34	0.0234	50.2	BXA:CEI	5986942	156005	1	35	7476	1	511.4	99116	436.7	25906	7	1094	13697421
TROM_V_164997	Alchemilla filicaulis subsp. vestita	Rosaceae	1891443	1155247	Used the TaxonID from Alchemilla filicaulis			2000-07-14	July	Alm, Torbjørn; Gamst, Unni Bjerke; Perander, Helga	Norway, Harstad, Troms, Hinnøya: Fauskevåg, Kvanneset, Kvannesvannet,	68.6813	16.5788	18	0.01197	7.5	BXA:CAH	8713034	126478	4	41.9	NA	NA	NA	133214	500.7	139563	26110	18910	25309645
TROM_V_165106	Lamium galeobdolon	Lamiaceae	53161	53161				1980-05-27	May	Nielsen, I.; Christensen, P. Bro; Frost-Olsen, P.	Denmark, Forests S of Klejs Mølle, N of Vejle fjord.	55.74	9.96	38	0.0204	26.2	CDM:ABA	7659234	151291	1	105.4	NA	NA	NA	205368	431.2	52547	69358	94125	604864606
TROM_V_165220	Alchemilla hirsuticaulis	Rosaceae	1891444	23138	Used the TaxonID from Alchemilla			1996-07-25	July	Alm, Torbjørn; Alsos, Inger Greve; Often, Anders	Russian Federation, Murmansk Oblast, [Murmansk] Pechenga:: Nilijårvi. Meadow at the former farm	69.2448	29.39	21	0.0226	25.9	BXA:AMK	10483940	126997	9	34.8	6657	1	240.5	274306	446.3	44547	1720	19106	49511973
TROM_V_165368	Melampyrum cristatum	Orobanchaceae	439140	439140				1970-06-18	June	Vorren, Brynhild	Sweden, Gotland, Kvie.	57.33	18.37	48	0.0203	7.4	CDM:AGR	17119048	143976	1	422	9542	1	418.6	120088	444.2	37970	1288	12075	20343351
TROM_V_16573	Cystopteris sudetica	Cystopteridaceae	872508	872508				1972-08-07	August	Granmo, Alfred	Norway, Ved Bardsengbekken.	61.268	10.3052	46	0.0138	21.4	CDM:AUU	11347500	51199	14	13.2	NA	NA	NA	126963	423.1	40488	13070	13176	20063130
TROM_V_16583	Artemisia absinthium	Asteraceae	72332	72332				1972-08-01	August	Granmo, Alfred	Norway, Øyer, Oppland, Øyer i Gudbrandsdalen.	63.3108	10.1796	45	0.0192	56.8	BXA:BIL	9581122	9776	6	12.9	7922	1	108.6	108697	474	34750	39295	106200	24863229
TROM_V_166187	Triglochin maritima	Juncaginaceae	55501	55501				2000-08-07	August	Raaum, Trond	Norway, Sørfold, Nordland, Rebosnes.	67.3681	15.6276	17	0.0237	16.7	BXA:AMS	7223638	155939	1	207.6	8803	1	474.5	106777	438.6	18563	488	5273	20098528
TROM_V_16635	Diplazium sibiricum	Athyriaceae	86695	86695				1972-07-31	July	Granmo, Alfred	Norway, Oppland, Ringebu, Gudbrandsdalen.	61.53	10.13	46	0.0192	25.7	CDM:AUS	8916008	16108	5	18.6	8365	1	246.2	120389	439.7	39089	2081	76438	22488370
TROM_V_167013	Thelypteris palustris	Thelypteridaceae	29618	29618				1986-07-18	July	Alho, Kalevi; Laine, Unto	Finland, Varsinais-Suomi	60.579	22.4071	32	0.0175	29.5	CDM:AVI	11725696	152181	35	28.2	8032	1	43.8	181438	468	18351	28	28	15554799
TROM_V_167146	Carex elata	Cyperaceae	241206	241206				1975-06-30	June	Laine, Unto; Nurmi, Jaakko	Finland, Varsinais-Suomi, Regio aboënsis, Kisko. on the south west shore of Måårjårvi lake near Aitsaari farm (60°12N, 23°32E) in Multsilta village.	60.2	23.5335	43	0.0248	5.98	CDM:AHC	7119514	NA	NA	NA	6825	1	205.9	67519	511.7	206930	30222	35875	11295330
TROM_V_167169	Liparis loeselii	Orchidaceae	226209	226209				1971-07-04	July	Jacobsen, Niels	Denmark, Zealand: Bog, N of Rørvig.	55.97	11.76	47	0.0191	6.6	CDM:AEI	8980026	128073	9	27	NA	NA	NA	71066	494	31168	3350	13647	13084894
TROM_V_167334	Anemone ranunculoides	Ranunculaceae	168005	168005				1981-05-31	May	Vorren, B.; Vorren, Karl-Dag	Norway, Balsfjord, Troms, Laksvatn, ovafor E 78.	69.3773	19.359	36	0.0203	89.6	BXA:ALH	9700036	161151	1	87.6	6463	1	23	116983	516	92540	31145	33867	125240006
TROM_V_16951	Heracleum persicum x sphondylium	Apiaceae	1623456	40917	Used the TaxonID from Heracleum			1956-09-22	september	Skifte, Ola	Norway, Tromsø, Troms, Tatt utfor hagegjerdet ved St. Elisabeths hospital.	69.6452	18.9401	60	0.0222	46.1	BMB:DL	8268002	149467	1	204.5	7874	1	415.6	362404	511.8	64582	220	31426	111279373
TROM_V_170117	Drabella muralis	Brassicaceae	208932	208932				1971-06-23	June	Harald Knutz,	Sweden, Orebro, Naer stranden ved Seby.	56.3413	16.5326	46	0.0111	3.46	CDM:AIA	9803890	181704	58	39.9	8287	1	1043.5	265957	539.8	50913	18240	26721	82443704
TROM_V_170159	sisymbrium officinale	Brassicaceae	203582	203582				1970-07-31	July	Svendsen, Jette	Denmark, Zealand: Dyrehaven, Copenhagen. Roadside;	55.673	12.518	48	0.0191	27.8	BXA:CHT	7966772	153915	1	441.1	NA	NA	NA	318794	469.3	72793	0	1883	32986681
TROM_V_17052	Sorbus subsimilis	Rosaceae	2005313	2005313				1969-07-20	July	Johan Sirnes,	Norway, Rogaland, Lund, Haukland.	58.4605	6.5447	48	0.0302	4.92	CDM:AHT	12490668	130366	18	63.7	6370	1	101.3	227338	467.9	27268	4313	14822	49555816
TROM_V_170856	Calystegia soldanella	Convolvulaceae	136204	136204				1972-08-02	August	Kullberg, Eva; Øllgaard, Benjamin; Jeppesen, Stig	Denmark, In outer dunes along the coast at Svinkløv N of	57.153	9.32	46	0.025	13.6	CDM:AOK	11987934	152321	1	356.3	8243	1	844	231993	467.8	54868	18473	76779	133950845
TROM_V_170887	Urtica dioica	Urticaceae	3501	3501				1970-08-06	August	Svendsen, Jette	Denmark, Zealand: Dyrehaven, Copenhagen	55.8	12.57	48	0.037	11.2	CDM:AMS	10714884	NA	NA	NA	6311	1	563.8	124644	438.6	46536	427	17426	24472689
TROM_V_172359	Crepis praemorsa	Asteraceae	310246	310246				1976-07-05	July	Engelskjøn, Eva Myran; Engelskjøn, Torstein	Norway, Oslo, Oslo fylke, Sörkedalen, Svartorsæter.	60.0251	10.6417	42	0.0304	70	CDM:ANK	10273414	126984	7	20.6	9071	1	26.5	219911	463.5	46571	42	1650	42318919
TROM_V_172416	Cirsium oleraceum	Asteraceae	297476	297476				1970-08-10	August	Jørgensen, Inger Bolt; Svendsen, Jette	Denmark, Sjælland, Zealand: Lellinge, W of Køge.	55.47	12.11	48	0.0267	27.2	CDM:ANZ	10298334	152562	1	123.9	7773	1	560.9	165446	488.1	57861	484	6328	30049007
TROM_V_172470	Serratula tinctoria	Asteraceae	65004	65004				1970-09-05	September	Svendsen, Jette	Denmark, Lolland: Krambes Havn.,	54.64	11.536	47	0.0254	52.6	BXA:CHX	8635116	152902	1	178.3	6051	1	194.1	232208	480.8	84026	264662	270554	404744470
TROM_V_172925	Taraxacum erythrosperma	Asteraceae	1892830	49743	Used the TaxonID from Taraxacum			1989-05-15	May	Engelskjøn, Torstein	Norway, Bærum, Akershus, Kolsås, behov SE precipice	59.9187	10.5291	28	0.023	8	BXA:BFD	10044580	151037	1	171.2	8528	1	840.1	201761	463.7	80637	2163	37291	45945267
TROM_V_173089	Scabiosa columbaria	Caprifoliaceae	180561	180561				1983-07-06	July	Elven, Reidar	Sweden, Öland, Sandry, St. Alvaret NØ f. Drostorp, alvareng	56.466	16.558	34	0.0297	40.8	BXA:CIC	9313078	159484	1	158.7	5981	1	485.1	74579	431.7	23278	3853	3853	5371254
TROM_V_173327	Cynoglossum officinale	Boraginaceae	181189	181189		Y		1979-09-26	September	Klauman,	Norway, Vest-Agder, Kristiansand, Christianssand.	58.1602	8.019	38	0.0294	5.04	CDM:AKI	4803900	400	1	16.1	NA	NA	NA	177493	485.5	46382	310	281	19561218
TROM_V_174075	Carex macloviana	Cyperaceae	240686	240686				2007-07-19	July	Breivik, Åse Bøilestad; Gabrielsen, Ingvild; Simones, Jorunn	Norway, Veiskidalen. nordsida.	67.342	15.9711	11	0.0218	23.7	CDM:ATY	6692298	NA	NA	NA	7141	1	253.1	132113	532.7	13936	4437	6771	27326253
TROM_V_174135	Selaginella selaginoides	Selaginellaceae	69996	69996				2007-07-20	juli	Dalen, Lars; Hanssen, Even W.; Utz, Carola	Norway, Sørfold, Nordland, Sørfold: Veiskivatnet N, Veaikkekcorru.	67.3613	16.0712	9	0.0251	25.8	BMB:CL	6408800	NA	NA	NA	6561	1	1174.2	249336	502.9	34748	0	0	13583686
TROM_V_17416	Draba cacuminum	Brassicaceae	2005303	2005303				1976-08-18	August	Anderssen, Harald	Norway, Oppdal, Sør-Trøndelag, S. Knutshø v/ trigon. varde.	62.3049	9.6846	42	0.0404	20.4	CDM:ACE	9580172	153630	1	356.7	NA	NA	NA	188458	415.5	46423	979	1434	24294135
TROM_V_174165	Tanacetum vulgare	Asteraceae	128002	128002				2008-08-26	August	Mørkved, Brynhild; Vorren, Karl-Dag	Norway, Vågan, Nordland, Kabelvåg, utafor kirkegården.	68.3176	14.6968	9	0.0362	14.7	BXA:BEF	9750866	126102	4	46.5	6259	1	103.8	172110	551.9	36111	754	9490	30786840
TROM_V_174179	Viola palustris	Violaceae	462882	462882				2008-07-02	juli	Granmo, Alfred; Mathiassen, Geir	Norway, Lebesby, Finnmark, Oksevågdalen.	70.9369	27.434	8	0.0251	114.3	BMB:BH	10240256	157972	1	434.5	6533	1	199.9	151592	463.2	88106	21936	22935	54301183
TROM_V_174190	Sorbus aucuparia	Rosaceae	36599	36599				2008-07-03	juli	Granmo, Alfred; Mathiassen, Geir	Norway, Lebesby, Finnmark, Oksevågdalen. I skråningen på N-siden for Storvatnet.	70.9377	27.4394	8	0.0218	88.5	BMB:AB	8147064	160252	1	52.9	6387	1	418.4	206254	432.3	42771	11	25311	59021506
TROM_V_174192	Valeriana sambucifolia	Caprifoliaceae	669861	669861				2008-07-03	July	Granmo, Alfred; Mathiassen, Geir	Norway, Lebesby, Finnmark, Oksevågdalen. I lia N for Storvatnet.	70.9377	27.4394	9	0.0375	63.8	BXA:ARC	11029056	156394	1	69.5	NA	NA	NA	196326	428.5	80827	811	3276	22615299
TROM_V_174238	Agrostis canina	Poaceae	218142	218142				2008-08-28	august	Granmo, Alfred; Mathiassen, Geir	Norway, Lebesby, Finnmark, Oksevågdalen.	70.9426	27.4487	8	0.0167	42.8	BMB:DN	11036764	214775	1	33.6	9113	1	329.3	196288	457	54009	2465	4612	30438964
TROM_V_174247	Rhinanthus minor	Orobanchaceae	254782	254782				2008-08-26	august	Granmo, Alfred; Mathiassen, Geir	Norway, Lebesby, Finnmark, Oksevågdalen.	70.939	27.4486	8	0.0311	22.2	BMB:NP	10108432	145320	1	121.4	6218	1	1796	489441	640	88444	1751	18001	116585851
TROM_V_174276	Myriophyllum alterniflorum	Haloragaceae	434553	434553				2008-08-29	august	Granmo, Alfred; Mathiassen, Geir	Norway, Lebesby, Finnmark, Oksevågdalen. I vestenden av Storvatn.	70.9374	27.4383	8	0.017	26.4	BMB:M	13231962	158641	1	223.1	6666	1	1241.2	232405	456.4	43318	0	144	20792479
TROM_V_174445	Alchemilla glabra	Rosaceae	1155248	1155248				2007-07-30	July	Breivik, Åse Bøilestad; Breivik, Jan	Norway, Gildeskål, Nordland, Gildeskål, Sundsfjordfjellet, Sokumtind mot Sandvatn.	66.9041	14.2984	10	0.019	38	BXA:AMH	10942356	152013	1	223.8	7137	1	441.6	164730	562.2	61029	1427	28179	36748034
TROM_V_174488	Tofieldia pusilla	Tofieldiaceae	114206	114206				2007-07-30	juli	Breivik, Åse Bøilestad; Breivik, Jan	Norway, Gildeskål, Nordland, Sundsfjordfjellet, Sokumtind.	66.9021	14.3256	9	0.0266	39	BMB:FV	8056474	129475	12	235.2	7968	1	443.6	280276	507.4	41384	9491	19028	78943707
TROM_V_174508	Sibbaldia procumbens	Rosaceae	57947	57947				2007-08-18	August	Østerkløft, Bernt-Gunnar	Norway, Fauske, Nordland, Falkfloget.	67.3947	15.4802	10	0.0204	11.5	BXA:BRG	8546372	153683	1	160.4	NA	NA	NA	1429162	455	34986	3094	3166	293920645
TROM_V_174558	Poa pratensis subsp. angustifolia	Poaceae	52159	52159				2007-06-26	June	Østerkløft, Bernt-Gunnar	Norway, Bremnes.	67.3141	14.454	11	0.0273	33.7	CDM:AQG	51567138	NA	NA	NA	7763	1	1885	102153	464.2	59388	3745	3833	29902882
TROM_V_174568	Poa alpina	Poaceae	87701	87701				1998-07-29	July	Østerkløft, Bernt-Gunnar	Norway, Bodø, Nordland, Ilstad, mellom riksveien og fjæra.	67.281	14.725	19	0.0243	154	BXA:BKG	7969678	135732	1	85.1	7431	1	235.9	174396	445.7	68704	340	1618	31730586
TROM_V_174644	Alchemilla alpina	Rosaceae	57943	57943				2006-08-05	august	Østerkløft, Bernt-Gunnar	Norway, Fauske, Nordland, Fauske, Østerkløftfjellet, Kvarsteinhågen.	67.373	15.3703	10	0.0145	24.7	BMB:LN	10614720	124666	9	57.1	7078	1	517.8	39157	456.3	27684	43205	44365	8913540
TROM_V_174679	Pinus cembra	Pinaceae	58041	58041				2007-06-23	June	Østerkløft, Bernt-Gunnar	Norway, Bodø, Nordland, Tussvatn.	67.3365	14.6898	10	0.0217	81.6	BXA:ASA	7296368	31770	25	11	8772	1	26.4	178760	428.3	41062	12654	4492	25603049
TROM_V_174769	Poa trivialis	Poaceae	89684	89684				2006-08-23	august	Østerkløft, Bernt-Gunnar	Norway, Fauske, Nordland, Storelva.	67.3831	15.3329	10	0.0253	19	BMB:KF	9984264	135382	1	55.9	6892	1	508.4	296967	460.3	81266	561	27530	136043043
TROM_V_174893	Veronica fruticans	Plantaginaceae	207273	207273				2008-07-24	July	Skoglund, Trond; Strand, Kjartan; Knutssøn, May-June; Evje, Geir Arne	Norway, Fauske, Nordland, Solvikmarka.	67.2012	15.5172	9	0.0223	28.8	BXA:BPE	12321116	151022	1	305.5	6563	1	432.1	214053	490.1	73072	3005	3048	23256087
TROM_V_174932	Sorbus aria	Rosaceae	186520	186520				2008-06-20	June	Holtan, Dag	Norway, Ålesund, Møre og Romsdal, Fjellstua - Aksla.	62.4739	6.165	9	0.0327	106	BXA:CHQ	8661824	160402	1	102.2	7211	1	418	141882	433.9	30649	240	5820	32359658
TROM_V_174952	Danthonia decumbens	Poaceae	500232	500232				1973-07-01	July	Engegård, Gunnar	Norway, Sor-Arnoya.	67.1351	13.9737	45	0.0414	12	CDM:ASH	7787696	267804	1	32	8494	1	286.3	202320	434.3	30132	1967	37412	36300502
TROM_V_175011	Succisa pratensis	Caprifoliaceae	105906	105906				2001-08-01	August	Arnesen, Geir	Norway, Steigen, Nordland, Steigen: Nordsiden av Leinesfjorden, noe øst for Alpøya, på halvøya Øya sør for gården Saur.	67.7918	14.9941	16	0.0243	11.8	BXA:BEH	9078634	161964	1	69.2	7890	1	861.2	167007	484.4	79707	2455	5989	31962271
TROM_V_19678	Centaurea triumfettii	Asteraceae	629255	629255				1983-07-28	July	Elvebakk, Arve; Elven, Reidar	Norway, Tromsø, Troms, Tromsøya: Strandvegen, sør for Mack.	69.6421	18.9521	34	0.0237	23.4	BXA:AGF	9139628	152481	1	244.9	9214	1	1204.5	103730	488.6	38305	102	3914	17671237
TROM_V_19709	Bidens cernua	Asteraceae	51265	51265				1980-08-22	August	Lanes, Kristian	Norway, Rygge, Østfold, Frydenlund. Vannsjø.	59.418	10.7092	38	0.028	27	BXA:BLV	7991824	127335	13	62.5	NA	NA	NA	88313	459.2	52000	10	8804	14765006
TROM_V_19717	peucedanum palustre	Apiaceae	1572681	1572681				1981-08-11	August	Lanes, Kristian	Norway, Moss, Østfold, Moss, Nesparken.	59.4321	10.6658	37	0.0231	52.6	BXA:CIM	7410506	122156	8	16.9	NA	NA	NA	201335	479.6	52744	4278	7325	71633111
TROM_V_200427	Alnus viridis ssp Fruticosa	Betulaceae	38784	38784				2004-06-25	June	Alsos, Inger Greve; Tribsch, Andreas	Russian Federation, Nenets Autonomous Okrug, [Russia] Nenetsky Autonomous Okrug, Pechora Valley: Naryan Mar, village Fakel S Iskateley.	67.66	53.1136	13	0.0212	84	BXA:CDY	7560478	160497	1	169.9	7947	1	319.4	170293	500.1	43059	0	2550	20513779
TROM_V_200436	Erigeron silenifolius	Asteraceae	2005305	2005305				2004-06-29	June	Alsos, Inger Greve; Tribsch, Andreas	Russian Federation, Komi Republik, [Russia] Republic of Komi, Subpolar Ural: Yugyd-va National Park, Balbanyu Valley around the huts Sana-Vozh and towards confluence of rivers Balbanyu and Kozhim.	65.3408	60.7119	14	0.0182	71.6	CDM:ACI	10354794	152419	1	262.1	NA	NA	NA	161934	478.6	42193	129	1673	31312248
TROM_V_200439	Pachypleurum alpinum	Apiaceae	669746	669746				2004-06-29	June	Alsos, Inger Greve; Tribsch, Andreas	Russian Federation, Komi Republik, [Russia] Republic of Komi, Subpolar Ural: Yugyd-va National Park, Balbanyu Valley around the huts Sana-Vozh and towards confluence of rivers Balbanyu and Kozhim.	65.3408	60.7119	14	0.0223	99	CDM:AMM	8479324	NA	NA	NA	7555	1	572.3	204347	443.7	57521	2808	26956	35054690
TROM_V_200451	Pedicularis verticillata	Orobanchaceae	65042	65042				2004-06-29	June	Alsos, Inger Greve; Tribsch, Andreas	Russian Federation, Komi Republik, [Russia] Republic of Komi, Subpolar Ural: Yugyd-va National Park, Balbanyu Valley around the huts Sana-Vozh and towards confluence of rivers Balbanyu and Kozhim.	65.3408	60.7119	14	0.0237	23.8	CDM:AMG	11850714	142459	1	112.9	8665	1	1312.1	242838	553.5	56286	143	7160	63717128
TROM_V_200452	Spiraea media	Rosaceae	1161166	1161166				2004-06-29	June	Alsos, Inger Greve; Tribsch, Andreas	Russian Federation, Komi Republik, [Russia] Republic of Komi, Subpolar Ural: Yugyd-va National Park, Balbanyu Valley around the huts Sana-Vozh and towards confluence of rivers Balbanyu and Kozhim.	65.3408	60.7119	13	0.0179	19.6	BXA:CCU	6031164	155972	1	174.7	6454	1	580.3	160894	522.3	73646	59	30067	83469767
TROM_V_200457	Lagotis glauca	Plantaginaceae	669716	669716				2004-06-30	June	Alsos, Inger Greve; Tribsch, Andreas	Russian Federation, Komi Republik, [Russia] Republic of Komi, Subpolar Ural: Yugyd-va National Park, Maldy Nyrd-range, from area round the huts Sana-Vozh towards point 1282, 5-7 km WSW the confluence of rivers Maldy Nyrd.and Kozhim.	65.3539	60.6247	14	0.0385	75.6	CDM:AMT	8488406	152719	1	257.5	7509	1	391.4	198821	431.4	33022	74	2763	19906663
TROM_V_200463	Tephroseris atropurpurea	Asteraceae	34222	34222				2004-06-30	June	Alsos, Inger Greve; Tribsch, Andreas	Russian Federation, Komi Republik, [Russia] Republic of Komi, Subpolar Ural: Yugyd-va National Park, Maldy Nyrd-range, from area round the huts Sana-Vozh towards point 1282, ca. 5-7 km WSW the confluence of rivers Maldy Nyrd..	65.3539	60.6247	14	0.0246	118	CDM:AND	9111606	150789	1	94.5	8960	1	244.1	658546	581.4	30105	65	275	62829613
TROM_V_200466	Carex norvegica subsp. norvegica	Cyperaceae	1500773	1500773				2004-07-01	July	Alsos, Inger Greve; Tribsch, Andreas	Russian Federation, Russia, Republic of Komi, Subpolar Ural: Yugyd-va National Park, riverbanks of river Barbanyu, ca. 10 km SW the confluence of rivers Balbanyu and Kozhim, at the confluence with river Pelingichey.	65.3033	60.6667	14	0.0198	24.8	CDM:ARG	14093130	NA	NA	NA	7223	1	321.5	227114	449.3	63681	1014	5316	28666254
TROM_V_200476	Minuartia arctica	Caryophyllaceae	335953	335953				2004-07-04	July	Alsos, Inger Greve; Tribsch, Andreas	Russian Federation, Yamalo-Nenets Autonomous Okrug, [Russia] Yamalo-Nenetsky Autonimous Okrug, Polar Ural, Massiv Rayiz: Black mountains (Chernaya mountains), slope to river Enga-Yu.	66.8378	65.4528	14	0.0169	88.6	CDM:ANR	9752874	124278	13	28.2	7396	1	286.5	119376	501	37105	1826	23907	22084872
TROM_V_200478	Tofieldia coccinea	Tofieldiaceae	284478	284478				2004-07-04	July	Alsos, Inger Greve; Tribsch, Andreas	Russian Federation, Yamalo-Nenets Autonomous Okrug, [Russia] Yamalo-Nenetsky Autonimous Okrug, Polar Ural, Massiv Rayiz: Black mountains (Chernaya mountains), slope to river Enga-Yu.	66.8378	65.4528	13	0.0291	46.8	BXA:CME	6579034	158373	1	140.2	9124	1	336.5	149946	465.3	21913	0	23644	19385923
TROM_V_200479	Silene pauciflora	Caryophyllaceae	669834	669834				2004-07-04	July	Alsos, Inger Greve; Tribsch, Andreas	Russian Federation, Yamalo-Nenets Autonomous Okrug, [Russia] Yamalo-Nenetsky Autonimous Okrug, Polar Ural, Massiv Rayiz: Black mountains (Chernaya mountains), slope to river Enga-Yu.	66.8378	65.4528	13	0.0148	120	BXA:CJO	7120806	136651	86	126.4	6315	1	22.4	353827	445.1	25228	666	1319	71393583
TROM_V_200483	Carex vaginata	Cyperaceae	241235	241235				2004-07-04	July	Alsos, Inger Greve; Tribsch, Andreas	Russian Federation, Russia Yamalo-Nenetsky Autonimous Okrug, Polar Ural, Massiv Rayiz: Black mountains, Chernaya mountains, slope to river Enga-Yu.	66.8378	65.4528	14	0.02102	25.2	CDM:ARC	12606682	NA	NA	NA	5905	1	1235.5	159416	451.5	55164	281	1184	50516744
TROM_V_200484	Erigeron acris	Asteraceae	91246	91246				2004-07-06	July	Alsos, Inger Greve; Tribsch, Andreas	Russian Federation, Yamalo-Nenets Autonomous Okrug, [Russia] Yamalo-Nenetsky Autonimous Okrug, Polar Ural: Slantzevaga mountain, riverbank of river Sob, Krasny Kamen railway station, ca. 12 km NNW from Kharp.	66.9069	65.7289	14	0.018	98.8	CDM:ANB	7821272	128348	6	79.8	9500	1	324.5	181160	548.1	81164	55	7822	26959204
TROM_V_200490	Saxifraga spinulosa	Saxifragaceae	1385505	1385505				2004-07-06	July	Alsos, Inger Greve; Tribsch, Andreas	Russian Federation, Yamalo-Nenets Autonomous Okrug, [Russia] Yamalo-Nenetsky Autonimous Okrug, Polar Ural, Massiv Rayiz. Black mountains, valley of river Enga-Yu, E Chernaya mountains, ca. 13 km W Kharp.	68.8408	65.5	13	0.0415	21.6	BXA:CCV	10052992	152651	1	142.9	7435	1	342.6	242169	508.7	49395	626	8883	52596240
TROM_V_200492	Rhodiola quadrifida	Crassulaceae	487764	487764				2004-07-01	July	Alsos, Inger Greve: Tribsch, Andreas	Russian Federation, Russia, Yamalo-Nenets Autonomous Okrug	66.8378	65.4528	13	0.0231	4.42	CDM:AIV	13738832	151797	1	771.4	8082	1	911.4	369261	537.4	74762	46	3711	21312377
TROM_V_200498	Potentilla subvahliana	Rosaceae	654618	654618				2004-07-26	July	Westergaard, Kristine	Greenland, Agpat Agpai.	76.0898	-68.3157	14	0.0219	13.8	CDM:AME	10259944	156243	1	280.3	10071	1	217.1	167878	541.9	122026	127	173	7794871
TROM_V_200517	salix arctica	Salicaceae	395313	395313				2004-07-29	July	Westergaard, Kristine	Greenland, Dundas Bay.	76.5603	-68.7827	14	0.0291	26.2	BXA:CEF	7941176	155546	1	88.1	NA	NA	NA	542871	625.3	65732	32	2370	50542366
TROM_V_200518	Dryas integrifolia ssp integrifolia	Rosaceae	395290	395290				2004-07-30	July	Westergaard, Kristine	Greenland, Dundas Bay.	76.5603	-68.7827	13	0.04	17.1	BXA:CCX	11785830	133598	5	384.8	NA	NA	NA	146399	459.5	47393	82041	84833	23571365
TROM_V_200548	Dryopteris fragrans	Dryopteridaceae	239565	239565				2004-08-07	August	Westergaard, Kristine	Greenland, Qeqertat.	77.4957	-66.6927	13	0.02	95.6	BXA:AST	9507886	129508	17	27.9	7645	1	272.2	198998	471.7	84110	51	1460	16049536
TROM_V_200576	Taraxacum phymatocarpum	Asteraceae	669852	669852				2004-08-07	August	Westergaard, Kristine	Greenland, Qeqertat.	77.4957	-66.6927	13	0.0156	18.9	BXA:CCP	9112304	151242	1	253.4	7814	1	456.1	166655	513.6	54275	16455	56712	105843132
TROM_V_200615	Hippuris vulgaris	Plantaginaceae	39321	39321				2004-07-04	July	Westergaard, Kristine	Greenland, Saqqaq.	70.0103	-51.9581	13	0.0532	73.6	CDM:AKW	8291242	152765	1	290.1	6511	1	319.3	271947	515	67261	89	261	16562199
TROM_V_200628	Salix uva-ursi	Salicaceae	669821	669821				2004-07-05	July	Westergaard, Kristine	Greenland, Saqqaq.	70.0103	-51.9581	13	0.0299	37	BXA:CEC	8471584	155626	1	61.6	8394	1	524.6	492641	560.7	52710	817	1503	106343854
TROM_V_200693	Carex scirpoidea	Cyperaceae	69867	69867				2004-07-19	July	Westergaard, Kristine	Tasiusaq.	73.3731	-56.0497	14	0.0243	21.2	CDM:ARD	12482120	NA	NA	NA	7099	1	725.2	214138	415.1	79819	33	2673	27249094
TROM_V_200720	Tanacetum bipinnatum	Asteraceae	647968	647968				2004-06-30	June	Alsos, Inger Greve; Tribsch, Andreas	Russian Federation, Komi Republik, [Russia] Republic of Komi, Subpolar Ural: Yugyd-va National Park, riverbanks of river Barbanyu, ca. 10 km SW the confluence of rivers Balbanyu and Kozhim, at the confluence with river Pelingichey.	65.3033	60.6667	13	0.03	23.6	BXA:CCS	10310398	126256	5	18.3	8855	1	118.2	183049	471.4	14582	15	416	19231571
TROM_V_200723	Carex globularis	Cyperaceae	140819	140819				2004-06-02	June	Alsos, Inger Greve; Tribsch, Andreas	Russian Federation, Russia, Republic of Komi, Pechora Valley: Seyda.	67.0531	63.0742	14	0.0169	21	CDM:ASJ	6633740	NA	NA	NA	6906	1	425.7	81989	475.4	56044	0	478	9025560
TROM_V_200733	Cochlearia arctica	Brassicaceae	270110	270110				2004-07-04	July	Alsos, Inger Greve; Tribsch, Andreas	Russian Federation, Yamalo-Nenets Autonomous Okrug, [Russia] Yamalo-Nenetsky Autonomous Okrug, Polar Ural, Massiv Rayiz: Black mountains, valley of river Enga-Yu, E Chernaya mountains, ca. 13 km W Kharp.	68.8408	65.5	13	0.0226	22	BXA:CJQ	9012680	NA	NA	NA	9649	1	2337.7	246059	527.5	56932	15588	18243	74589533
TROM_V_200734	Geum glaciale	Rosaceae	148902	148902				2004-07-04	July	Alsos, Inger Greve; Tribsch, Andreas	Russian Federation, Yamalo-Nenets Autonomous Okrug, [Russia] Yamalo-Nenetsky Autonomous Okrug, Polar Ural, Massiv Rayiz: Black mountains (Chernaya mountains), slope to river Enga-Yu.	66.8378	65.4528	14	0.0447	59	CDM:AMY	11460708	130804	5	203.9	7616	1	624	250483	457.3	41426	947	18554	48328197
TROM_V_200745	Carex eleusinoides	Cyperaceae	140808	140808				2004-06-29	June	Tribsch, Andreas; Alsos, Inger Greve	Russian Federation, Komi Republik, [Russia] Republic of Komi, Subpolar Ural: Yugyd-va National Park, Balbanyu valley around the huts Sana-Vozh and towards confluence of rivers Balbanyu and Kozhim.	65.3408	60.7119	13	0.0196	47.2	BXA:ASL	11560260	NA	NA	NA	7699	1	819.5	350761	500.2	26219	275	854	51758068
TROM_V_200747	Clematis sibirica	Ranunculaceae	522534	522534				2004-06-29	June	Tribsch, Andreas; Alsos, Inger Greve	Russian Federation, Komi Republik, [Russia] Republic of Komi, Subpolar Ural: Yugyd-va National Park, Balbanyu valley around the huts Sana-Vozh and towards confluence of rivers Balbanyu and Kozhim.	65.3408	60.7119	13	0.0244	21.2	BXA:CDL	13899976	159582	1	39	7185	1	130.5	162834	415.8	79715	2003	8964	31743629
TROM_V_200749	Papaver lapponicum	Papaveraceae	669753	669753				2004-06-29	June	Tribsch, Andreas; Alsos, Inger Greve	Russian Federation, Komi Republik, [Russia] Republic of Komi, Subpolar Ural: Yugyd-va National Park, Balbanyu valley around the huts Sana-Vozh and towards confluence of rivers Balbanyu and Kozhim.	65.3408	60.7119	14	0.029	94.2	CDM:AMJ	10568672	153820	1	21.9	6554	1	268.7	190380	432.2	29245	0	1583	47774397
TROM_V_200751	Salix richardsonii	Salicaceae	669817	669817				2004-06-30	June	Tribsch, Andreas; Alsos, Inger Greve	Russian Federation, Komi Republik, [Russia] Republic of Komi, Subpolar Ural: Yugyd-va National Park, Maldy Nyrd-range, area around the huts Sana-Vozh towards point 1282, 4-5 km WSW the confluence rivers Balbanyu and Kozhim.	65.3508	60.655	13	0.0266	38.8	BXA:CED	8082060	NA	NA	NA	9001	1	465.2	253618	537.7	66315	0	51	12756913
TROM_V_200753	Tephroseris integrifolia subsp. tundricola	Asteraceae	2005311	2005311				2004-07-04	July	Tribsch, Andreas; Alsos, Inger Greve	Russian Federation, Yamalo-Nenets Autonomous Okrug, [Russia] Yamalo-Nenetsky Autonomous Okrug, Polar Ural, Massiv Rayiz: Black mouintains, valley of river Enga-Yu, E Chernaya mountains, ca. 13 km W Kharp.	68.8408	65.5	14	0.0185	100	CDM:ACK	12091926	150693	1	146.9	NA	NA	NA	258409	427.5	79931	0	159	26025622
TROM_V_200754	Huperzia appressa	Lycopodiaceae	380485	380485				2004-07-04	July	Alsos, Inger Greve; Tribsch, Andreas	Russian Federation, Yamalo-Nenets Autonomous Okrug, [Russia] Yamalo-Nenetsky Autonomous Okrug, Polar Ural, Massiv Rayiz: Black mountains (Chernaya mountains), slope to river Enga-Yu.	66.8378	65.4528	13	0.022	43.6	BXA:ASS	9344664	315985	1	42.2	8938	1	44.2	149448	458.6	81957	108	3785	18800066
TROM_V_200862	Cystopteris fragilis var. fragilis	Cystopteridaceae	1891472	32112	Used the TaxonID from Cystopteris fragilis			2007-07-15	July	Risdal, Trond	Norway, Fauske, Nordland, Tverå.	67.3278	15.4382	11	0.0206	18.7	BXA:ARI	7989454	159141	47	17.3	NA	NA	NA	78926	491	34042	27370	97790	52196166
TROM_V_200905	Sparganium angustifolium	Typhaceae	669838	669838				2007-07-20	July	Brun, Knut; Erikstad, Katrine; Blakstvedt, Erik	Norway, Sørfold, Nordland, Kobbvatnet: Kobbskardmoen.	67.6326	15.9374	10	0.017	37.6	BXA:BKL	9740134	161639	1	363.9	7142	1	1843.3	327182	513.5	49781	782	15336	63196726
TROM_V_200991	Primula scandinavica	Primulaceae	159013	159013				2007-05-28	May	Skoglund, Trond	Norway, Meløy, Nordland, Meløya V: Kvivalen.	66.8284	13.3545	11	0.0203	33.8	BXA:BDA	14441354	154637	1	411.9	NA	NA	NA	275552	463.9	56233	670	2405	42624586
TROM_V_201005	Convallaria majalis	Asparagaceae	32189	32189				2007-07-03	July	Skoglund, Trond	Norway, Meløy, Nordland, Meløya: Meløygarden, Sørgård.	66.8215	13.4081	10	0.0211	37.1	BXA:AQI	6563846	133689	4	46.4	7166	1	29.7	73201	461	40916	2860	18129	14273989
TROM_V_201019	Antennaria alpina	Asteraceae	669621	669621				2007-07-15	juli	Skoglund, Trond	Norway, Meløy, Nordland, Meløy, Storglomvatnet, høyde 858 på halvøya mellom Storglomvatnet og Holmvatnet.	66.7262	14.1276	9	0.0199	61.1	BMB:C	11772088	151733	1	44.1	9290	1	36.1	197032	463.2	107900	0	3223	59056563
TROM_V_201041	Veronica serpyllifolia subsp. humifusa	Plantaginaceae	1534718	164258	Used the TaxonID from V. serpyllifolia			2008-07-09	July	Eidsmo, Kirsti	Norway, Lyngen, Troms, [Ullsfjorden, austside] Langs turstien SV for Lyngstuva (fjellet).	69.9623	20.2508	10	0.0239	0.2	BXA:BPN	6977670	150930	1	326	NA	NA	NA	159194	501.1	39131	4911	18749	118766892
TROM_V_201044	Poa alpina alpina	Poaceae	87703	87703				2008-07-09	juli	Eidsmo, Kirsti	Norway, Lyngen, Troms, Langs turstien SV for Lyngstuva (fjellet).	69.966	20.2559	8	0.0376	93.6	BMB:HM	7518282	135742	1	46.1	8375	1	380.9	99042	450	80320	0	195	8071931
TROM_V_201113	Hordeum distichon	Poaceae	1288821	1288821				2008-09-21	September	Sortland, Andy	Russian Federation, Murmansk Oblast, Murmansk, southern part of the city, near Kolkin bridge.	68.9081	33.072	9	0.021	50.2	BXA:CMD	10305786	113231	8	17	8265	1	736.5	205365	581.2	56387	1243	1950	19145887
TROM_V_201154	Draba cana	Brassicaceae	171814	171814				1987-07-20	July	Fredskild, Bent; Dalgaard, Vilhelm	Greenland, Arfersiorfik, Nunatarujuk, SE part.	67.95	-50.55	30	0.0237	20.4	BXA:CDF	11500972	153554	1	126	8211	1	423.8	474297	491.2	47058	172	3449	50808114
TROM_V_201175	Taraxacum brachyrhynchum	Asteraceae	50225	50225				1930-08-05	August	Lid, Johannes	Norway, Jan Mayen, Near Kjøllerdalkrateret.	71.05	-8.3833	87	0.022	15.5	BXA:CJN	6440264	151040	1	71	NA	NA	NA	121454	435.5	48509	74200	74156	5838862
TROM_V_201225	Pedicularis oederi	Orobanchaceae	326839	326839				2004-07-06	July	Alsos, Inger Greve; Tribsch, Andreas	Russian Federation, Yamalo-Nenets Autonomous Okrug, [Russia] Yamalo-Nenetsky Autonomous Okrug, Polar Ural: Slantzevaga mountain, west and east of the stream Senka-Shor, ca. 15 km N of Kharp, 300-400 m (Itinerary number: Ural-04-27).	66.9219	65.7958	14	0.0562	14.6	BXA:BBI	14530692	153779	1	403.9	NA	NA	NA	278232	490.9	31292	650	1645	43683369
TROM_V_201226	Betula fruticosa	Betulaceae	216991	216991				2004-06-29	June	Alsos, Inger Greve; Tribsch, Andreas	Russian Federation, Komi Republik, [Russia] Republic of Komi, Subpolar Ural: Yugyd-va National Park, Balbanyu valley around the huts Sana-Vozh and towards confluence of rivers Balbanyu and Kozhim; 250-350 m (Itinerary number: Ural-04-15).	65.3408	60.7119	13	0.0197	18.7	BXA:CDT	8954426	160566	1	133.9	6568	1	329	281695	499.9	72748	1713	2510	49737208
TROM_V_201228	Cerastium jenisejense	Caryophyllaceae	358137	358137				2004-06-29	June	Alsos, Inger Greve; Tribsch, Andreas	Russian Federation, Yamalo-Nenets Autonomous Okrug, [Russia] Yamalo-Nenetsky Autonomous Okrug, Polar Ural, Massiv Rayiz: Black mountains, valley of river Enga-Yu, E Chernaya mountains, ca. 13 km W Kharp; 250-300 m (Itinerary number. Ural-04-23).	68.8408	65.5	13	0.02	21.2	BXA:CDN	12441952	NA	NA	NA	7330	1	520.2	377720	477	52402	86	776	69261866
TROM_V_20129	Erigeron elongatus	Asteraceae	1591266	1591266				1922-07-12	July	Benum, Peter	Norway, Vefsn, Nordland, Halsøyhaugen.	65.8647	13.2026	96	0.0193	1.7	CDM:AJT	9929650	152457	1	403.9	9502	1	86.7	175158	505.3	85223	0	583	16773962
TROM_V_201494	Dryas integrifolia	Rosaceae	395290	395290				1972-07-22	July	Eie, Sigrid; Knaben, Gunvor	United States, Alaska, Alaska Range: McKinley Park: Near McKinley River, bar W of Muldrow Glacier.	63.3506	-150.989	46	0.0221	4.88	CDM:AIQ	12390520	158331	1	119.5	6508	1	1867.5	449605	626.5	37887	32	2370	50542366
TROM_V_201503	Dryas ajanensis	Rosaceae	669668	669668				1972-07-20	July	Eie, Sigrid; Knaben, Gunvor	United States, Alaska, McKinley National Park, Cathedral Mountain, locality 5.	62.4189	-152.622	46	0.0261	3.92	CDM:AIR	11150866	NA	NA	NA	6851	1	2064.1	493544	593.8	22322	53	587	21420128
TROM_V_201508	Erigeron borealis	Asteraceae	91254	91254				1966-08-08	August	Gravesen, Palle; Hansen, Carlo	Greenland, Chr. IV Ø: Tasiussaq.	60.1	-43.7833	52	0.0291	20.4	CDM:ABV	6120504	118560	8	16.6	NA	NA	NA	101913	447.2	53796	16	726	30007556
TROM_V_201527	Sabulina elegans	Caryophyllaceae	669723	669723				1972-07-28	July	Eie, Sigrid	United States, Alaska, Alaska Range: Richardson Highway, east of Rainbow Mountain at the radio station.	63.3085	-145.63	46	0.0219	5.6	CDM:AHK	8630248	154065	1	38	7316	1	317.2	129047	469.7	75258	76	4508	14309120
TROM_V_201537	Draba juvenilis	Brassicaceae	311943	311943				1972-07-28	July	Eie, Sigrid	United States, Alaska, Alaska Range: Richardson Hughway, east of Rainbow Mountain at the radio station.	63.3085	-145.63	45	0.0206	11.9	BXA:CJP	9385180	153759	1	301.5	8417	1	300.6	201518	498.2	31256	119	1274	19783546
TROM_V_201564	Elymus sibiricus	Poaceae	52830	52830				1938-07-31	July	Norberg, Ingv. L.	United States, Alaska, Prince William Sound: Orca.	60.64	-146.22	80	0.0236	10.1	CDM:ALJ	12015268	NA	NA	NA	8160	1	54.7	99955	460.7	56301	9205	10020	9131740
TROM_V_201619	polemonium villosissimum	Polemoniaceae	363810	363810				1972-07-20	July	Knaben, Gunvor	United States, Alaska, Alaska: McKinley Park. Cathedral Mountain, locality 6, uppermost.	62.4189	-152.622	46	0.0267	27.6	BXA:CMP	10789070	155234	1	330.8	NA	NA	NA	127531	523.3	40681	96	3138	37883376
TROM_V_201627	Saxifraga funstonii	Saxifragaceae	669825	669825				1972-07-16	July	Eie, Sigrid; Knaben, Gunvor	United States, Alaska, Alaska Range: Steese Highway, Mile 12, east of Road House, Eagle Summit Path.	65.4844	-145.404	46	0.0232	6.72	CDM:AEX	8983546	152840	1	36.2	NA	NA	NA	109804	500.7	42490	164	1230	17998862
TROM_V_201815	Pucciphippsia vacillans	Poaceae	368332	368332				1993-07-31	July	Fredskild, Bent	Greenland, N. Greenland, land behind Sophus Müllers Næs.	80.9333	-15.1667	24	0.0176	30.6	BXA:CMF	6231610	135606	1	72.6	8467	1	195.9	110732	450.5	56025	1725	33290	21499833
TROM_V_201828	Astragalus umbellatus	Fabaceae	90225	90225				1972-07-28	July	Knaben, Gunvor	United States, Alaska, Alaska Range: Richardson Highway, east of Rainbow Mountain at the radio station.	63.3085	-145.63	45	0.0252	17.4	BXA:CDU	10145964	123163	1	114.7	8057	1	335.6	237768	460.6	88180	243	19331	42333272
TROM_V_201835	Betula nana subsp. exilis	Betulaceae	717482	717482		Y		1972-07-19	July	Eie, Sigrid	United States, Alaska, Alaska Range: McKinley Park, Cathedral Mt.	62.4189	-152.622	45	0.0305	4.36	CDM:AKE	8975714	135160	8	71.2	NA	NA	NA	149871	468.9	77352	0	462	77733544
TROM_V_201835	Betula nana subsp. exilis	Betulaceae	717482	717482				1972-07-19	July	Eie, Sigrid	United States, Alaska, Alaska Range: McKinley Park, Cathedral Mt.	62.4189	-152.622	45	0.0305	4.36	CDM:AIS	12616846	134956	4	319.3	NA	NA	NA	427409	528.9	56944	0	462	77733544
TROM_V_201845	Saxifraga flagellaris	Saxifragaceae	102724	102724				1972-07-20	July	Knaben, Gunvor; Eie, Sigrid	United States, Alaska, McKinley National Park. Cathedral Mountain, locally 5; margin of scree area, with Papaver denalii.	63.577	-149.573	46	0.0178	5.4	CDM:AHM	12303478	149380	1	84.8	9141	1	202.9	188362	465.7	78383	406	32707	82542953
TROM_V_201850	Tephroseris frigida	Asteraceae	395326	395326				1951-07-24	July	Findlay, W.I.	Canada, Coppermine.	67.8333	-115.167	67	0.0163	10.9	CDM:ABT	9977234	150638	1	205.6	NA	NA	NA	186496	465.9	67061	0	236	22759345
TROM_V_201866	Triantha occidentalis	Tofieldiaceae	552844	552844				1936-06-28	June	Ingv. L. Norberg,	United States, Alaska, Prince William SD: Hinchinbrook J.	60.4143	-146.577	81	0.0195	3.72	CDM:AJU	10431568	128524	11	253.9	8201	1	371.3	162221	548.7	101860	218	39246	32427171
TROM_V_201872	Papaver mcconnellii	Papaveraceae	669754	669754				1972-07-20	July	Eie, Sigrid; Knaben, Gunvor	United States, Alaska, McKinley National Park, Cathedral Mountain, locaity 6, øverst og toppen.	62.4189	-152.622	46	0.0418	27.8	CDM:AMI	10368692	153687	1	138.1	7251	1	240.5	165809	484.8	55800	16	1776	17089052
TROM_V_201888	Papaver macounii	Papaveraceae	395297	395297				1972-07-16	July	Knaben, Gunvor; Eie, Sigrid	United States, Alaska, Central: Steese Highway, Mile 12, east of Road House, west of Eagle Summit Path.	65.4844	-145.404	46	0.0261	52	CDM:AMK	10057556	153845	1	59.5	7530	1	295.8	168709	450.3	44840	0	2222	18210882
TROM_V_201898	Oxytropis bryophila	Fabaceae	180084	180084				1972-07-20	July	Knaben, Gunvor	United States, Alaska, McKinley Park: Cathedral Mountain.	62.4189	-152.622	46	0.028	46.2	CDM:AMN	10318334	123484	1	178.6	7203	1	957	200935	475	83275	0	6064	24784332
TROM_V_201899	Oxytropis huddelsonii	Fabaceae	2005307	2005307				1972-07-28	July	Eie, Sigrid	United States, Alaska, Alaska Range: Richardson Highway, east of Rainbow Mountain at the radio station.	63.3085	-145.63	46	0.0191	7.72	CDM:AFY	13781334	129858	50	105.8	NA	NA	NA	246089	478.1	51493	0	11442	35914889
TROM_V_201900	Oxytropis borealis	Fabaceae	395294	395294				1972-07-20	July	Eie, Sigrid; Knaben, Gunvor	United States, Alaska, McKinley National Park, Cathedral Mountain, locality 5.	62.4189	-152.622	46	0.0177	11.8	CDM:AMO	9624214	116639	15	41.6	9260	1	782.2	178676	475	87968	93	3832	20791220
TROM_V_201917	Elymus sajanensis ssp Hyperarcticus	Poaceae	1578718	1578718				1972-07-30	July	Eie, Sigrid	United States, Alaska, McKinley National Park Stony Dome area, mountain to southwest of Long Tailed Jaeger Sign.	63.4507	-150.208	45	0.0231	71.2	BXA:CLY	9620098	211566	1	21.3	NA	NA	NA	149384	420.7	62095	0	137	12068632
TROM_V_202105	Cystopteris fragilis var Dickieana	Cystopteridaceae	1851347	32112	Used the TaxonID from Cystopteris fragilis			2010-08-26	August	Granmo, Alfred; Hansen, John Richard	Norway, Balsfjord, Troms, Fjellfrøs[k]vatn, Tverrelva.	69.1102	19.379	7	0.0223	65.6	BXA:ARB	8078544	182015	40	29	7617	1	206.3	109378	476.9	21832	27370	97790	52196166
TROM_V_202130	Viola canina nemoralis	Violaceae	1534728	502511	Used the TaxonID from V. canina			1985-07-11	juli	Granmo, Alfred; Johansen, Bernt	Norway, Alta, Finnmark, Storelvdalen, 1 km Ø Jordfall.	69.9278	23.311	31	0.0215	13.6	BMB:HV	15893540	131581	8	396.6	8953	1	235.5	482953	482.5	74644	760	13428	109269167
TROM_V_202173	Carex nardina subsp Hepburnii	Cyperaceae	1443518	1443518				2009-07-20	July	Alsos, Inger Greve; Elven, Reidar	Norway, Haakon VII Land, Svalbard, Ossian Sars, S part, S-SW-facing slope.	78.9283	12.4127	8	0.0224	39.9	BXA:ASI	10898036	NA	NA	NA	7524	1	1304.4	353609	575.5	59083	195	1378	47270942
TROM_V_202201	Festuca brachyphylla	Poaceae	395293	395293				2009-07-15	July	Elven, Reidar	Norway, Nordenskiöld Land, Svalbard, Longyearbyen, south of UNIS building.	78.2213	15.6517	8	0.0267	120	BXA:CLV	14438920	133593	1	123	6160	1	447.3	260266	422.8	46789	81	271	24958627
TROM_V_202226	Draba subcapitata	Brassicaceae	282783	282783				2009-07-25	July	Elven, Reidar; Westergaard, Kristine	Norway, Nordenskiöld Land, Svalbard, Colesbukta, Russian settlement, graveyard area.	78.1127	15.0413	8	0.0497	20	BXA:CCY	9034040	153569	1	280.7	8453	1	928.5	219332	507.1	55990	166	1020	12882975
TROM_V_202240	Arctodupontia scleroclada	Poaceae	1891223	640628	Hybrid of Arctophila fulva and Dupontia fisheri. Used the TaxonID from the shared substribe Poinae			2009-07-24	July	Alsos, Inger Greve; Elven, Reidar	Norway, Prins Karls Forland, Svalbard, Fuglehuken, W side 1-2 km S of N point.	78.8858	10.481	8	0.0191	159	BXA:ASN	8453242	136471	1	39.9	6299	1	45.3	109480	431	80850	818726	868846	1265573369
TROM_V_202244	Saxifraga svalbardensis	Saxifragaceae	93341	93341				2009-07-23	July	Elven, Reidar	Norway, Prins Karls Forland, Svalbard, Fuglehuken, W side 1-2 km S of N point.	78.8837	10.482	9	0.0146	11.4	CDM:AAR	7819280	151300	1	402	NA	NA	NA	168669	523.5	48430	0	241	23404394
TROM_V_202251	Alopecurus magellanicus	Poaceae	368342	368342				2009-07-23	July	Elven, Reidar	Svalbard, Fuglehuken, N point.	78.8903	10.477	9	0.0172	30	CDM:ASN	25378886	214499	1	41.5	9069	1	516.2	462226	396.3	24526	322	4554	102715030
TROM_V_202252	Ranunculus sulphureus	Ranunculaceae	395310	395310				2009-07-23	July	Elven, Reidar	Norway, Prins Karls Forland, Svalbard, Fuglehuken, N point.	78.8903	10.477	8	0.0299	118	BXA:CEM	7240014	156027	1	181.9	7530	1	57.7	155628	476.1	85701	560	6510	14810858
TROM_V_202256	Alopecurus magellanicus	Poaceae	368342	368342				2009-09-09	September	Elven, Reidar	Norway, Nordenskiöld Land, Svalbard, Longyearbyen, W side, Kjerka - Huset.	78.2151	15.6075	8	0.0229	157	BXA:ASQ	12916886	214528	1	25	8094	1	268.1	226125	405.1	56250	322	4554	102715030
TROM_V_202269	Cerastium regelii	Caryophyllaceae	271559	271559				2009-09-06	September	Elven, Reidar	Norway, Nordenskiöld Land, Svalbard, Longyearbyen, E side, Haugen - Center.	78.2133	15.6249	8	0.0417	22.8	BXA:CDO	11447174	147955	1	352.6	7963	1	661.6	244065	453.2	41031	180	653	49489289
TROM_V_202287	Carex capillaris subsp fuscidula	Cyperaceae	1301351	1301351				2009-08-03	August	Alsos, Inger Greve; Birkeland, Siri; Elven, Reidar; Skjetne, Idunn E. B.	Norway, Haakon VII Land, Svalbard, Bockfjorden,	79.3893	13.4383	8	0.0203	27.6	BXA:BFB	4517890	NA	NA	NA	6764	1	286.7	78447	505	20137	0	184	5772750
TROM_V_202299	Draba cf Glacialis	Brassicaceae	311929	311929				2009-07-25	July	Elven, Reidar; Westergaard, Kristine	Norway, Nordenskiöld Land, Svalbard, Colesbukta, Russian settlement, harbous area.	78.1163	15.0326	8	0.0246	24	BXA:CDD	8586912	153929	1	313.7	NA	NA	NA	161559	507.3	46257	32	588	13542960
TROM_V_202300	Draba alpina	Brassicaceae	208904	208904				2009-07-25	July	Elven, Reidar; Westergaard, Kristine	Norway, Nordenskiöld Land, Svalbard, Colesbukta, Russian settlement, graveyard area.	78.1127	15.0413	8	0.0234	22.8	BXA:CDH	13337052	NA	NA	NA	8042	1	819.9	330256	461.4	46482	281	314	26766539
TROM_V_202304	Poa pratensis ssp Subcaerulea	Poaceae	764772	764772				2009-09-10	September	Elven, Reidar	Norway, Nordenskiöld Land, Svalbard, Longyearbyen, UNIS area.	78.2213	15.6517	8	0.0388	92.4	BXA:CMJ	7473368	135585	1	88.6	6807	1	413.8	106566	449.7	55755	30	1274	70513165
TROM_V_202315	Myrica gale	Myricaceae	29739	29739				2010-05-12	May	Østerkløft, Bernt-Gunnar	Norway, Bodø, Nordland, Vågan, Koløyra.	67.2963	14.8558	8	0.0173	7.63	BXA:AVH	10341808	160132	1	372	NA	NA	NA	322918	515.4	65605	2499	16715	102278419
TROM_V_202327	Rumex obtusifolius	Polygonaceae	3619	3619				2010-07-31	July	Østerkløft, Bernt-Gunnar	Norway, Moskenes, Nordland, Å i Lofoten, parkeringen langs E10 fra Å og østover.	67.8803	12.9815	8	0.0231	17.8	CDM:AMC	10591476	159040	1	131.8	7723	1	45	270601	454.8	78071	4023	5350	54195725
TROM_V_202342	Hieracium vulgata	Asteraceae	1892835	102745	Used the TaxonID for Hieracium			2010-07-10	July	Østerkløft, Bernt-Gunnar	Norway, Bodø, Nordland, Mulstranda.	67.4063	14.6658	7	0.0197	27.8	BXA:AHQ	9410056	128220	2	41.8	6777	1	376.7	172429	428.4	47072	174744	212236	401060433
TROM_V_202347	Juniperus communis var. saxatilis	Cupressaceae	244309	244309				2010-09-13	September	Østerkløft, Bernt-Gunnar	Norway, Storelvvatnan, hoyde sor for Fauske.	67.1521	16.1656	8	0.0896	44.2	CDM:AVD	15914474	116049	23	20	12250	1	46.2	95922	443.3	46043	497	2122	22028078
TROM_V_202414	Astragalus alpinus var arcticus	Fabaceae	1891455	20403	Used the TaxonID from Astragalus alpinus			2010-07-05	July	Østerkløft, Bernt-Gunnar	Norway, Lebesby, Finnmark, Luoppal, ved RV98.	8.3161	29.5748	7	0.0163	22.3	BXA:BIA	10022856	123030	1	1167.7	7213	1	1413.9	204221	522.9	59163	1723	1189	32705670
TROM_V_202470	Poa bulbosa	Poaceae	202404	202404				1990-06-06	June	Granmo, Alfred	Sweden, Orebro, Oeland: Oej, naert Koeping.	56.87	16.76	28	0.0318	2.78	CDM:APE	8456474	135712	1	45.2	6140	1	310.6	108853	434.6	47577	1828	3809	13324726
TROM_V_202494	Draba norvegica	Brassicaceae	381184	381184				2011-08-29	August	Bures, Petr; Smarda, Petr	Norway, Nordenskiöld Land, Svalbard, Spitsbergen Island. Isfjorden: Longyearbyen, ca 3,5 km WSW of the airport hall.	78.2406	15.3472	6	0.036	23.2	BXA:CCZ	7199238	153572	1	295.4	NA	NA	NA	179654	508.5	40283	40	48	9687822
TROM_V_202725	Agrostis gigantea	Poaceae	345916	345916				2010-07-22	July	Isachsen, Anne Marit; Norum, Lars; Østerkløft, Bernt-Gunnar	Norway, Bodø, Nordland, Valnes, Tømmeråsen.	67.1895	14.4425	7	0.0223	102	BXA:ARQ	8390644	67175	15	11.3	6477	1	117.4	126294	427.5	56317	7837	2628	12475743
TROM_V_202735	Hieracium bifidum	Asteraceae	212670	212670				2010-07-24	July	Andersen, Heidi Moen; Isachsen, Live; Nettelbladt, Mats G.	Norway, Beiarn, Nordland, Saurvatnet, sørenden.	67.1018	14.3406	7	0.0133	56.4	BXA:AHI	10414680	152645	1	69.4	6661	1	462.2	194281	428.4	73509	79	1046	14154006
TROM_V_202827	Astragalus norvegicus	Fabaceae	1891456	1891456				2011-07-21	July	Borgsø-Olsen, Aud; Brattland, Eli; Dalen, Lars; Lyngstad Nyaas, Birgit; Nettelbladt, Mats G.; Sivertsen, Sigmund; Yttervik, Svein	Norway, Saltdal, Nordland, Sulitjelma: Balvatnet, like sør for demningen.	66.9795	15.9457	6	0.0196	94.4	BXA:BIB	7662088	123061	1	115.4	7115	1	1568.3	161946	492.7	84926	57	615	22957774
TROM_V_202832	Petasites frigidus	Asteraceae	56019	56019				2011-07-22	July	Breivik, Åse Bøilestad; Dalen, Lars; Knutssøn, May-June; Risdal, Trond; Vik, Helga	Norway, Fauske, Nordland, Sulitjelma: Beritvatnet nord.	67.0719	15.9327	7	0.0309	43.4	BXA:BBN	10535526	150443	1	38.8	NA	NA	NA	211350	431.9	49886	600	2749	29192150
TROM_V_202879	Potentilla nivea	Rosaceae	57942	57942				2011-07-23	July	Brun, Knut; Isachsen, Anne Marit; Norum, Lars; Skoglund, Trond	Norway, Fauske, Nordland, Sulitjelma: Storelvvatnan sør, vestskråning av høyde 866.	67.1575	16.1765	7	0.0192	17.8	BXA:BCT	16805836	156340	1	742.6	NA	NA	NA	582553	486.9	52297	334	1750	39398244
TROM_V_202899	Minuartia rubella	Caryophyllaceae	645205	645205				2011-07-24	July	Breivik, Åse Bøilestad; Brun, Knut; Dalen, Lars; Knutssøn, May-June; Skoglund, Trond; Vik, Helga	Norway, Fauske, Nordland, Sulitjelma: Lomvatnet nordvest.	67.1278	16.2005	6	0.0204	39.7	BXA:BGG	8134134	141087	1	134.7	7579	1	111.9	177208	458	60705	794	43867	81626552
TROM_V_202912	Poa pratensis	Poaceae	4545	4545				2010-06-24	June	Skoglund, Trond	Norway, Meløy, Nordland, Bjærangsfjorden: Kjelddal.	66.7702	13.6676	8	0.0188	17.17	BXA:BKH	9486012	114931	10	17.1	NA	NA	NA	102663	434.5	55776	96028	99237	445336396
TROM_V_202965	Struthiopteris spicant	Blechnaceae	114457	114457				2008-07-23	July	Granmo, Gerd	Norway, Nergardshamn.	69.0031	16.5631	10	0.0171	11.8	CDM:AUV	11595556	NA	NA	NA	8054	1	186.8	197712	437.6	39371	41404	125004	48671611
TROM_V_20791	Gagea lutea	Liliaceae	82209	82209				1989-05-20	May	Reiersen, Johannes	Norway, Dyrøy, Troms, Dyrøya: Nær Mikkelbostad. Blandingsskog m. or,	69.0213	17.3745	28	0.0203	43.6	BXA:APN	12472294	126568	16	96.3	7765	1	212	143724	447.4	24724	837	51225	28446704
TROM_V_21704	Carex hostiana	Cyperaceae	13399	13399				1978-07-16	July	Elven, Reidar	Norway, Karlsoya. Mellom Korsneset og Klubbneset.	70.0022	19.9716	40	0.0278	14.5	CDM:AUA	5984674	NA	NA	NA	6631	1	48.3	142953	483.6	22490	340	452	9667405
TROM_V_2173	Asplenium trichomanes subsp. inexpectans	Aspleniaceae	289866	289866				1982-09-01	September	Alm, Torbjørn; Reiersen, Johannes	Norway, Hinnoy: naer grensa mot Kvaefjord, under Lamarkfjell, mot SV.	68.6743	15.7946	36	0.0276	23.3	CDM:ATN	9667266	79793	11	15.9	8150	1	202.2	109432	429.3	32761	194	13217	10103587
TROM_V_23380	Angelica archangelica litoralis	Apiaceae	1623465	40949	Used the TaxonID from Angelica archangelica			1987-07-29	juli	Reiersen, Helga; Reiersen, Johannes	Norway, Røst, Nordland, Røst: Sandøy (Italienerøya).	67.4486	11.9098	29	0.0258	189.9	BMB:BG	9067596	128005	7	18.4	7215	1	484.4	153618	448.7	92086	8639	14914	35704057
TROM_V_25179	Berteroa incana	Brassicaceae	228874	228874				1944-07-16	July	Benum, Peter	Norway, Harstad, Troms, Harstad: Trondenes: ved hagemur i Trondenes-	68.8035	16.54	74	0.0213	7.28	BXA:AVR	8196732	127090	7	77.7	NA	NA	NA	87180	517.3	34792	6762	45046	22903712
TROM_V_25208	Braya linearis	Brassicaceae	234458	234458				1977-07-05	July	Engelskjøn, Eva Myran; Engelskøn, Torstein	Norway, Bardu, Troms, Bardu. [Altevatn nord] Altevann, vest-enden på damkrona, 500 m.[o.h.]	68.6545	18.8949	40	0.0151	7.94	BXA:BVD	15791530	153673	1	217.5	NA	NA	NA	333193	438.2	46360	0	3484	168427574
TROM_V_26304	Draba fladnizensis	Brassicaceae	95392	95392				1982-08-04	August	Engelskjøn, Torstein; Skifte, Ola	Norway, Narvik, Nordland, [Skjomen] Narvik: Sørskjomen, Frostis-brea, nordøstside. Nunatak på 1355 m, sørhelling.	68.2252	17.2383	36	0.0254	6.7	BXA:BVF	9445354	153827	1	394.4	NA	NA	NA	333705	555.8	41197	131	2093	24334321
TROM_V_2846	Lemna minor	Araceae	4472	4472				1987-08-30	August	Elven, Reidar	Norway, Dønna, Nordland, Vandve - Slapøyvær: Nordre Krusøy.	66.1413	12.2854	30	0.0232	23.8	BXA:APA	12238730	166412	1	608.9	9912	1	321.9	276970	608.8	47699	80088	57753	87552694
TROM_V_300246	Andromeda polifolia ssp Glaucophylla	Ericaceae	95630	95630				1972-08-05	August	Andersen, Henrik; Feilberg, Jon	Greenland, W. Greenland, Grædefjorden, Kûgssûp alángua.	63.3667	-50.8333	45	0.0332	11.8	BXA:CLN	7255010	NA	NA	NA	9908	1	344.3	185334	453.8	45308	2654	6506	94965107
TROM_V_300259	androsace chamaejasme	Primulaceae	175028	175028				1972-07-19	July	Eie, Sigrid; Knaben, Gunvor	United States, Alaska, Mt McKinley National Park, Cathedral Mt., treeline area, station of Zigadenus elegans.	63.1	-151.183	46	0.0218	19.3	BXA:CGQ	9079372	152706	1	40.1	NA	NA	NA	104584	449.5	48670	898	23334	19122069
TROM_V_300277	anemone multiceps	Ranunculaceae	669618	669618				1972-07-28	July	Knaben, Gunvor	United States, Alaska, Seaward Peninsula, Nome, Below Arctic Creek at Cleveland Creek.	64.5119	-165.41	46	0.0491	14.7	BXA:CGR	9415540	161216	1	166.9	NA	NA	NA	44770	632.8	31865	227	7048	6032236
TROM_V_300280	Anemone narcissiflora ssp Sibirica	Ranunculaceae	168002	168002				1972-07-14	July	Eie, Sigrid; Knaben, Gunvor	United States, Alaska, Steese Highway, Pinnell Mountain Trail.	65.4914	-145.701	45	0.0191	30.4	BXA:CLO	4874762	115499	15	15.9	2407	1	9.2	54935	499	80115	1949	20030	9554549
TROM_V_300354	Antennaria monocephala	Asteraceae	49062	49062				1972-07-28	July	Eie, Sigrid	United States, Alaska, Alaska Range, Richardson Highway, east of Rainbow Mountain at the radio station.	62.9333	-145.517	45	0.026	60.2	BXA:CLP	7688598	151668	1	30.1	9263	1	87.7	135778	478.1	83941	29	3550	22558673
TROM_V_300360	anrennaria rosea	Asteraceae	669622	669622				1950-06-18	June	Cody, W. J.; Loan, C.C.	Canada, Northwest Territories, Mackenzie District, Ft. Smith.	60	-111.883	68	0.0493	15	CDM:ADG	12794902	121216	8	15.5	NA	NA	NA	163837	449.7	35795	72	1176	41377152
TROM_V_300363	Antennaria alpina ssp canescens	Asteraceae	1301372	1301372				1979-07-22	July	Hanfgarn, Søren	Greenland, W. Greenland, SW of Alángortôq.	64.9667	-51.2167	38	0.0252	23.6	BXA:CGS	9187696	151712	1	23.6	6670	1	16.3	166346	466	33747	0	187	14098156
TROM_V_300431	arabis hirsuta subsp. pycnocarpa	Brassicaceae	78191	78191				1972-07-17	July	Eie, Sigrid; Knaben, Gunvor	United States, Alaska, Alaska Range, Highway 3, Fairbanks to McKinley Park.	64.75	-148.233	46	0.0209	39.8	BXA:CFR	7210072	153483	1	325.7	NA	NA	NA	163972	520	44008	43757	53257	194522227
TROM_V_300436	Arabidopsis kamtschatica	Brassicaceae	59690	59690				1972-08-04	August	Eie, Sigrid	United States, Alaska, Kenai Peninsula, near Seward.	60.1	-149.433	45	0.0182	13.9	BXA:CGT	7922152	154715	1	187.1	9965	1	301.8	309917	519.9	36186	14605	15784	45957398
TROM_V_300465	arenaria capillaris	Caryophyllaceae	669626	669626				1972-07-23	July	Eie, Sigrid	United States, Alaska, McKinley National Park, opposite Primrose Mountain.	63.1	-151.2	46	0.0191	14.8	BXA:CFP	8280022	134786	1	72.7	NA	NA	NA	141239	461.1	96525	456	56237	28695021
TROM_V_300499	arnica griscomii subsp. frigida	Asteraceae	436200	436200				1972-07-20	July	Eie, Sigrid; Knaben, Gunvor	United States, Alaska, Mt McKinley National Park, Cathedral Mt.	63.05	-151	46	0.0294	17	BXA:CFV	8906242	152181	1	97.9	NA	NA	NA	145743	495.6	83923	489	1545	24036239
TROM_V_300501	Arnica lessingii	Asteraceae	436204	436204				1953-08-08	August	Gjærevoll, Olav	United States, Alaska, Central Yukon R. District: Sourdough Mts.	65.3667	-146.417	65	0.0287	9.84	CDM:AEA	8437400	128029	6	37.5	NA	NA	NA	119010	445.9	55619	462	1862	18110862
TROM_V_300511	Arnica unalaschensis	Asteraceae	149412	149412				1934-07-26	July	Norberg, Ingv. L.	United States, Alaska, Akutan, Aleutian islands.	54.1667	-165.933	84	0.0451	7.68	CDM:ADZ	12240628	152274	1	62.6	NA	NA	NA	170675	452.2	33668	496	3618	30842727
TROM_V_300549	Artemisia glomerata	Asteraceae	401897	401897				1972-08-10	August	Eie, Sigrid	United States, Alaska, Arctic, Meade River, 1 mile SE of Naval Arctic Research Laboratory Camp.	70.9	-156	45	0.0405	56.2	BXA:CKG	7394180	NA	NA	NA	8802	1	40.3	125123	459.6	60351	125	1723	20065091
TROM_V_300658	Astragalus aboriginum	Fabaceae	989179	989179				1972-07-20	July	Eie, Sigrid; Knaben, Gunvor	United States, Alaska, McKinley National Park, Cathedral Mountain, locality 5.	63.05	-151	45	0.0242	34.2	BXA:CKE	6082342	123591	1	268.9	8434	1	418.4	119668	521.5	123194	285	35431	57975447
TROM_V_300667	Astragalus nutzotinensis	Fabaceae	1301344	1301344				1972-07-20	July	Eie, Sigrid; Knaben, Gunvor	United States, Alaska, McKinley National Park Cathedral Mountain, locality 5; margin of scree area.	63.05	-151	45	0.0331	53	BXA:CKF	11047736	123362	1	343.1	7058	1	1088.3	254399	490.4	58281	0	14818	48977699
TROM_V_300819	Bistorta officinalis Delarbre ssp. plumosa Small	Polygonaceae	125587	125587				1972-07-14	July	Eie, Sigrid; Knaben, Gunvor	United States, Alaska, Alaska Range, Steese Highway, Pinnell Mountain Trail.	65.4833	-145.7	46	0.0265	26.6	BXA:CKD	13693250	48165	33	15.2	NA	NA	NA	171482	442.7	33613	1321	55629	62231447
TROM_V_300960	bupleurum arcticum	Apiaceae	1301349	1301349				1972-07-23	July	Eie, Sigrid	United States, Alaska, McKinley National Park, Opposite Primrose Mountain.	62.1	-151.183	46	0.054	19.5	BXA:CFU	6417586	122931	9	45	NA	NA	NA	79295	486.6	43564	0	9004	20388388
TROM_V_301128	cardamine purpurea	Brassicaceae	558137	558137				1972-07-07	July	Knaben, Gunvor	United States, Alaska, Kenai Peninsula, Portage Glacier.	60.75	-148.783	46	0.0362	38.2	BXA:CFS	9587544	155570	1	428.6	NA	NA	NA	222895	507.1	38046	67	1214	33675809
TROM_V_301404	Kalmia polifolia	Ericaceae	45899	45899				1932-06-17	June	Norberg, Ingv. L.	United States, Alaska, Chichago Isl. Hoonah.	58.11	-135.44	86	0.0409	1.92	CDM:AJF	10328710	NA	NA	NA	8055	1	581.3	323580	465.2	25306	1710	3870	104546081
TROM_V_33474	Epipactis helleborine	Orchidaceae	28472	28472				1994-07-27	July	Engelskjøn, Torstein; Skifte, Ola; Parks, Raymond	Norway, Tromsø, Troms, Oldervik, skråning sør for Brattfjell.	69.7118	19.6692	23	0.0223	57	BXA:AQC	2438414	5969	4	12.5	9125	1	16.4	19840	589.8	87507	2948	4398	2231371
TROM_V_33515	Neottia ovata	Orchidaceae	29712	29712				1994-07-05	July	Eidsmo, Kirsti; Engelskjøn, Torstein; Bosheng, Li; Skifte, Ola; Aasen, Mari	Norway, Tromsø, Troms, Oldervik: Kavlbergåsen øst.	69.7118	19.6692	23	0.0217	47.8	BXA:APB	12519014	157703	1	342.9	9334	1	86.3	108614	483.4	36598	32754	37079	44649123
TROM_V_33675	Hieracium peleterianum	Asteraceae	268057	268057				1994-08-03	August	Often, Anders	Norway, Alta, Finnmark, Sørøstskrenten av Kista.	70.0244	23.3649	24	0.0228	45	BXA:BIT	7742940	128455	2	54.4	NA	NA	NA	109284	473.4	109697	12	301	34700368
TROM_V_33731	Atriplex glabriuscula	Chenopodiaceae	880653	880653				1993-08-29	August	Isaksen, Rolf	Norway, Kvænangen, Troms, Spildra.	70.0179	21.6424	25	0.0228	12.42	BXA:BIF	8040204	152187	1	166.9	NA	NA	NA	139688	505.3	38588	25	280	17674788
TROM_V_34185	Sanicula europaea	Apiaceae	71982	71982				1990-06-04	June	Engelskjøn, Torstein; Steilnes, Anne	Norway, Røyken, Buskerud, Asker/Røyken: Under Stokkeråsen. Bekkedal til Rustad.	59.7759	10.4514	28	0.0152	12.2	CDM:ABX	9859224	122391	24	13.1	NA	NA	NA	208669	425.9	49573	1585	26861	42216008
TROM_V_34221	Carex vaginata	Cyperaceae	241235	241235				1993-06-04	juni	Engelskjøn, Torstein; Elvebakk, Arve	Norway, Tromsø, Troms, Tromsø: Kvaløya, Skulsfjord, innafor Rekvika.	69.8009	18.729	23	0.0184	53.6	BMB:Q	11965824	NA	NA	NA	7073	1	249.3	309431	460.4	39368	666	1319	71393583
TROM_V_34580	Hieracium perboreum	Asteraceae	1892299	102745	Used the TaxonID for Hieracium			1994-06-19	June	Engelskjøn, Torstein; Skifte, Ola	Norway, Tromsø, Troms, Tromsø: Ramfjord, Ramfjordnes, sørside av Storåsen	69.5352	19.0136	23	0.0203	43.2	BXA:BKA	6983810	153248	1	43.6	NA	NA	NA	104437	433	37913	174744	212236	401060433
TROM_V_34626	Brachypodium pinnatum	Poaceae	29663	29663				1992-07-05	July	Engelskjøn, Torstein; Steilnes, Anne	Norway, Ringerike, Buskerud, Norderhov : Norderhov: Dal nordvest for Grunntjern. Østsiden.	60.1542	10.3419	26	0.0234	12.8	CDM:AOL	7695074	136403	1	49.7	7525	1	355.3	272957	542.5	52256	4800	16801	80710425
TROM_V_350034	Juncus bulbosus subsp bulbosus	Juncaceae	1891496	223657	Used the TaxonID from Juncus bulbosus			2002-08-28	August	Breivik, Åse Bøilestad	Norway, Gildeskål, Nordland, Storgjerdvatnet.	67.0525	14.0541	15	0.0195	57.2	BXA:ANV	9450914	NA	NA	NA	8607	1	494.7	150914	445.8	38089	364	544	19482288
TROM_V_350073	Erigeron humilis	Asteraceae	91272	91272				2002-07-19	July	Risdal, Trond; Skoglund, Trond	Norway, Saltdal, Nordland, Saltdal: Skoddefjellet N.	67.039	15.9107	16	0.0084	6.99	BXA:BAE	10387940	152315	1	83.7	NA	NA	NA	177493	460.4	56040	157	1557	16394414
TROM_V_350563	Elymus fibrosus	Poaceae	430624	430624				1984-08-01	August	Elven, Reidar; Sarre, Kjell M.	Norway, Karasjok, Finnmark, Karasjåkka, Baddjevuoppenjarga.	69.4427	25.6603	34	0.0206	9.46	BXA:BAK	12483852	109926	17	20	NA	NA	NA	107815	420.7	81089	1382	1563	9830767
TROM_V_350905	Elymus alaskanus	Poaceae	430623	430623				1977-08-27	August	Elven, Reidar	Norway, overbygd: Dividalen, V-sida av Skrubben.	68.886	19.5945	41	0.0218	20.9	CDM:ARP	6924542	211728	1	29.8	6985	1	43.9	95354	436.7	81007	1867	2726	9778669
TROM_V_350911	Sagina nivalis	Caryophyllaceae	395312	395312				2008-08-25	August	Alsos, Inger Greve; Ware, Chris J.	Norway, Nordenskiöld Land, Svalbard, Barentsburg. North side of building on the lower road.	78.0632	14.2009	9	0.0269	93.6	BXA:CEN	7783024	151160	1	261.3	NA	NA	NA	167260	680.6	160073	134	5802	26113223
TROM_V_350914	Poa palustris	Poaceae	269377	269377				2008-08-25	August	Alsos, Inger Greve; Ware, Chris J.	Norway, Nordenskiöld Land, Svalbard, Barentsburg. North facing slope, down hill from piggery. ved fjøset.	78.0722	14.2003	9	0.0262	78.4	BXA:CML	8618830	135915	1	48.1	9995	1	77	154848	443.5	48666	5451	7484	17841746
TROM_V_350918	Allium cepa	Amaryllidaceae	4679	4679				2008-08-25	August	Alsos, Inger Greve; Ware, Chris J.	Norway, Nordenskiöld Land, Svalbard, Barentsburg. North side of building on the lower road.	78.0632	14.2009	9	0.0234	51.2	BXA:ASR	9954200	153190	1	46	7864	1	173.6	127612	432	58824	748907	750185	22324379
TROM_V_350926	Alopecurus magellanicus	Poaceae	368342	368342				2008-08-25	August	Alsos, Inger Greve; Ware, Chris J.	Norway, Nordenskiöld Land, Svalbard, Barentsburg. North facing slope, down hill from piggery.	78.0722	14.2003	10	0.0202	120	CDM:ANG	9225256	214499	1	33.9	NA	NA	NA	143771	419	56236	322	4554	102715030
TROM_V_350938	Festuca rubra cf ssp Megastachys	Poaceae	52153	52153				2008-08-25	August	Alsos, Inger Greve; Ware, Chris J.	Norway, Nordenskiöld Land, Svalbard, Barentsburg.	78.0672	14.1985	9	0.0302	118	BXA:CLT	11004798	133356	1	96.6	9730	1	354.7	180381	421.7	78763	18589	19657	24186722
TROM_V_351047	Calamagrostis purpurascens	Poaceae	545883	545883				2010-07-25	July	Alsos, Inger Greve; Brysting, Anne Krag	Norway, Ny-Friesland, Svalbard, Wijdefjorden SE: Ringhorndalen N side, Dellingstupa.	79.3353	16.1281	7	0.0199	124	BXA:ASM	9649176	67015	18	11.7	6620	1	130.8	137043	416.8	58551	151	804	14780132
TROM_V_351084	Cerastium regelii	Caryophyllaceae	271559	271559				2010-07-23	July	Elven, Reidar; Alsos, Inger Greve; Brysting, Anne Krag; Eidesen, Pernille B.	Norway, Ny-Friesland, Svalbard, Wijdefjorden SE: Ringhorndalen S side, mire E of Governors hut.	79.3033	15.9467	7	0.0232	120	BXA:CJR	12248940	147948	1	257.8	8298	1	751.2	260185	448.5	65682	180	653	49489289
TROM_V_351093	Cochlearia groenlandica	Brassicaceae	669661	669661				2010-07-21	July	Elven, Reidar; Alsos, Inger Greve; Brysting, Anne Krag; Eidesen, Pernille B.	Norway, Ny-Friesland, Svalbard, Wijdefjorden SE: Ringhorndalen SW: vic. of Governors hut.	79.3038	15.9605	7	0.0206	20.8	BXA:CDK	6762018	NA	NA	NA	9740	1	1306.8	168210	550.1	34170	292	334	11684954
TROM_V_351118	Draba arctica	Brassicaceae	381143	381143				2010-07-25	July	Alsos, Inger Greve; Brysting, Anne Krag	Norway, Ny-Friesland, Svalbard, Wijdefjorden SE: Ringhorndalen N side, S facing steep slope of hill 202, W part.	79.3211	16.0442	7	0.0213	22.4	BXA:CDG	12841660	153705	1	481	8458	1	568.3	381924	477.9	31081	22	901	32683530
TROM_V_351125	Deschampsia cespitosa var alpina	Poaceae	227224	227224				2010-07-25	July	Alsos, Inger Greve; Brysting, Anne Krag	Svalbard, Wijdefjorden SE: Ringhorndalen N side, sand dunes in lower part. Dominant.	79.3157	16.0077	8	0.046	31.9	CDM:ATI	9709778	135333	1	103.6	6233	1	294.3	161104	442.6	43311	143	569	14014603
TROM_V_351140	Sabulina rubella	Caryophyllaceae	645205	645205				2010-07-25	July	Alsos, Inger Greve; Brysting, Anne Krag	Norway, Ny-Friesland, Svalbard, Wijdefjorden SE: Ringhorndalen N side, S facing steep slope of hill 202, W part.	79.3211	16.0442	8	0.031	89.2	CDM:AMP	11750934	153127	1	322.9	6025	1	384.3	296991	478.5	85061	794	43867	81626552
TROM_V_351208	Minuartia biflora	Caryophyllaceae	345293	345293				2010-07-22	July	Elven, Reidar; Alsos, Inger Greve; Brysting, Anne Krag; Eidesen, Pernille B.	Norway, Ny-Friesland, Svalbard, Wijdefjorden SE: Heimdalshallet between Ringhorndal and Flatøyrdal.	79.2926	15.9667	8	0.041	95	CDM:AMR	9224902	141086	1	129.9	7562	1	328.7	192333	464.4	62418	1996	671	19013962
TROM_V_351285	Salix caprea sphacelata	Salicaceae	717484	717484				2010-08-11	august	Mathiassen, Geir; Granmo, Alfred; Råmå, Teppo	Norway, Alta, Finnmark, Jotka skogsreservat v. Altaelva / Jotkaelva.	69.7227	23.7882	6	0.034	7.2	BMB:LF	8287620	125614	16	29.4	NA	NA	NA	158223	509.9	40638	0	336	9151957
TROM_V_351288	Salix myrsinifolia borealis	Salicaceae	470277	470277				2010-08-11	august	Mathiassen, Geir; Granmo, Alfred	Norway, Alta, Finnmark, Isberglia naturreservat.	69.9171	23.4685	6	0.017	10.1	BMB:LK	8786428	129311	10	287.2	8408	1	644.1	228332	553	66386	0	394	13121986
TROM_V_351289	Salix caprea caprea	Salicaceae	717483	717483				2010-08-13	august	Mathiassen, Geir; Granmo, Alfred	Norway, Alta, Finnmark, Transfarelvdalen.	69.9799	23.5438	6	0.0346	11.6	BMB:LG	8682172	126603	7	61.7	NA	NA	NA	195684	506.9	65585	105	1136	22131478
TROM_V_351293	Salix glauca subsp stipulifera	Salicaceae	717485	717485				2010-08-17	August	Mathiassen, Geir; Granmo, Alfred	Norway, Karasjok, Finnmark, Anárjohkas dalføre. Guorrasjavri, nedenfor veien.	68.9705	25.7034	7	0.0229	4.3	BXA:AVC	8304422	155562	1	38.1	6449	1	366.5	220589	482.6	53413	0	151	9472701
TROM_V_351305	Calamagrostis epigejos	Poaceae	29668	29668				1984-08-07	August	Granmo, Alfred	Norway, Karasjok, Finnmark, Raidesuolo.	69.4442	25.8095	34	0.0342	8.7	BXA:BAM	9543784	935	2	6.9	NA	NA	NA	108592	420.6	31662	612	670	14262357
TROM_V_355000	Vaccinium uliginosum	Ericaceae	190548	190548				2001-08-08	August	Aiken, Susan; Brysting, Anne Krag	Tuktoyaktuk. On the pingo nearest Pingo Park Lodge	69.4333	-133.017	17	0.0192	4.63	CDM:APU	6633556	NA	NA	NA	7559	1	113.9	132519	466	55654	7512	11317	230500329
TROM_V_355001	Vaccinium uliginosum	Ericaceae	190548	190548				2000-08-11	August	Benito, J.L.	Spain, Huesca, Candranc, Somport Frontier	42.7667	-0.5333	18	0.0197	9.18	CDM:APA	9221278	NA	NA	NA	8213	1	367.9	230837	458.2	40738	7512	11317	230500329
TROM_V_355003	Vaccinium uliginosum	Ericaceae	190548	190548				2000-06-01	June	Bauert, M.	Switzerlands, Appenzell Assuer-Rhoden, Schwågalp, Hungbuel	47.25	9.3333	18	0.0346	4.15	CDM:APV	8464032	NA	NA	NA	7516	1	396.3	156491	477.7	43708	7512	11317	230500329
TROM_V_355004	Vaccinium uliginosum	Ericaceae	190548	190548				1978-07-24	July	Jae, Im Rok	North Korea, Ryang-gang do, Mt. Paekdu-san	42	128.1	40	0.0212	2.62	CDM:APW	13162068	NA	NA	NA	7841	1	604.8	382133	476.2	38252	7512	11317	230500329
TROM_V_355005	Vaccinium uliginosum	Ericaceae	190548	190548				2000-08-15	August	Alvarez, I	Spain, Spain, Pyrenees, Lerida, Barruera	42.5167	0.85	17	0.0266	2.74	CDM:APX	3871700	NA	NA	NA	8238	1	204.4	47460	513.2	71614	7512	11317	230500329
TROM_V_355006	Vaccinium uliginosum	Ericaceae	190548	190548				2000-09-29	September	Alsos, Inger Greve	France, Rhone-Alpes, Isere, Belledonne, Grandes Rousses	45.0833	6.0667	18	0.0369	20	CDM:AUO	8245102	NA	NA	NA	7880	1	276.2	212284	449.9	53856	7512	11317	230500329
TROM_V_35768	Antennaria alpina subsp porsildii	Asteraceae	1891452	669621	Used the TaxonID from Antennaria alpina			1994-08-12	August	Engelskjøn, Torstein; Skifte, Ola	Norway, Nordreisa, Troms, Nordreisadalen, øvst i Puntadalen, nær herredsgrensa mot Kåfjord. Ruvdnaruvza, sørøstside av høyde 878 m o.h.	69.367	21.1907	23	0.0216	55.2	BXA:ALL	5998970	303585	1	22.4	9252	1	28.3	101002	481.8	52076	0	3223	59056563
TROM_V_36945	Vicia sativa	Fabaceae	3908	3908		Y		1984-06-07	June	Lanes, Kristian	Norway, Rana, Rana, Rana: Båsmoen: Ånes.	66.3347	14.1181	34	0.021	10.1	BXA:BEQ	9975326	122085	1	132.4	NA	NA	NA	182092	428	93157	188761	184045	23483864
TROM_V_36945	Vicia sativa	Fabaceae	3908	3908			Species corrected from Veronica officinalis	1984-06-07	June	Lanes, Kristian	Norway, Rana, Rana, Rana: Basmoen: anes.	66.3347	14.1181	34	0.021	10.1	BXA:BPR	5657968	123247	24	20.6	NA	NA	NA	136437	623.8	80869	425	670	21872293
TROM_V_37121	Lonicera periclymenum	Caprifoliaceae	213829	213829				1991-06-30	June	Engelskjøn, Torstein	Norway, Lunner, Oppland, Lunner: Olsknappen, E-skrent.	60.2674	10.6538	27	0.0359	6.32	CDM:AEJ	8567050	154828	1	930.2	NA	NA	NA	192763	532.2	44341	261	1376	29530303
TROM_V_37393	Salix alba subsp. vitellina	Salicaceae	300649	300649				1983-09-02	September	Skifte, Ola	Norway, Levanger, Nord-Trøndelag, Levanger: Skogn: Holåsen, Holtvegen.	63.7035	11.1851	35	0.0363	18.2	CDM:ALX	10532534	155541	1	336.8	7044	1	36.7	197054	512	49598	4342	20986	60211414
TROM_V_37445	Malva pusilla	Malvaceae	96480	96480				1990-07-30	July	Lampinen, Raino	Finland, Håmeenlinna, Etelå-Håme, Miemala village, Alikylå, 550 m W-WNW of Tiirikkala farmstead, SW side of the car road to the shore of Lake Vanajavesi.	60.95	24.5	28	0.0206	6.8	CDM:AEH	8388426	158376	1	183.5	NA	NA	NA	201949	468.3	116156	53	3626	38306124
TROM_V_37453	Ononis arvensis	Fabaceae	200952	200952				1981-08-17	August	Lanes, Kristian	Norway, Rygge, Østfold, Rygge: Vannsjø, Huggenes.	59.3987	10.7445	36	0.019	21	BXA:CIR	7882078	124820	1	130.1	6577	1	1165.6	283206	477.7	56120	13203	16896	65140860
TROM_V_37481	Ononis spinosa	Fabaceae	58890	58890				1980-08-18	August	Elven, Reidar	Denmark, Sørvest-Jylland: Nord for Højer.	55.0333	8.6333	38	0.0289	18.5	CDM:ALQ	10439606	124944	1	60.7	6830	1	3746.9	302963	479.4	48446	516	21623	83255537
TROM_V_380003	Conopodium majus	Apiaceae	173702	173702				1998-05-21	May	Engelskjøn, Torstein; Vågen, Inger	Norway, Flekkefjord, Vest-Agder, Hidra: Eiekanalen S,W	58.2429	6.5555	20	0.024	71.2	CDM:ANX	11161838	170814	1	298.6	6557	1	1153.7	105427	620.8	52641	453	3311	34001525
TROM_V_380088	Saxifraga rivularis	Saxifragaceae	93340	93340				2002-07-22	July	Skoglund, Trond; Breivik, Åse Bøilestad; Brun, Knut; Risdal, Trond	Norway, Fauske, Nordland, Vassavaggi.	67.061	16.1531	16	0.0229	1.87	BXA:BQM	6264750	151516	1	286.9	NA	NA	NA	124962	526.2	32540	1138	2876	6556953
TROM_V_380090	Draba lactea	Brassicaceae	208922	208922				2002-07-22	July	Skoglund, Trond; Breivik, Åse Bøilestad; Brun, Knut; Risdal, Trond	Norway, Fauske, Fauske, Vassavaggi V.	67.0542	16.1922	16	0.0181	11.1	BXA:BLM	5124562	153497	1	74	NA	NA	NA	46727	533	53420	599	33659	8608805
TROM_V_380161	Equisetum pratense	Equisetaceae	231681	231681				2002-06-22	June	Skoglund, Trond	Norway, Fauske, Nordland, Fauskeeidet: Tverå, på gården Mosti.	67.3276	15.4458	16	0.0179	27.5	BXA:BLA	9123400	132870	1	34	NA	NA	NA	227223	460.3	22290	0	756	28162785
TROM_V_380181	Carex fuliginosa subsp misandra	Cyperaceae	1301352	1301352				2003-07-29	July	Westergaard, Kristine; Dahl, Tina	Norway, James I Land, Svalbard, Blomesletta	78.6704	14.8365	14	0.0207	36.7	BXA:ASK	9784518	NA	NA	NA	7271	1	962.9	179178	495.8	34821	548	749	11039687
TROM_V_380244	Carex aquatilis	Cyperaceae	140788	140788				2002-08-15	august	Westergaard, Kristine	Norway, Storfjord, Troms, Vann ved Gardeborrevarri.	69.1692	20.7468	14	0.0466	50	BMB:AR	7618562	NA	NA	NA	7122	1	261.4	132280	455.2	42221	1964	25899	26950344
TROM_V_38293	Carlina vulgaris	Asteraceae	41500	41500				1990-06-04	June	Engelskjøn, Torstein; Steilnes, Anne	Norway, Bærum, Akershus, [Vestre Bærum] Bærum: Åsen nord for Solbergveien.	59.9005	10.5462	28	0.0508	120	CDM:AOG	9982028	128478	8	28.2	9024	1	327.2	112355	443.8	39067	975	39992	19460805
TROM_V_38317	Polystichum aculeatum	Dryopteridaceae	983335	983335				1990-05-20	May	Engelskjøn, Torstein; Steilnes, Anne	Norway, Lier: Sorseterelvas juv.	59.8323	10.2041	28	0.0365	15.8	CDM:AVJ	8223486	82235	21	13.2	NA	NA	NA	401828	516.3	37579	0	19	36922608
TROM_V_38367	Carex cespitosa	Cyperaceae	910631	910631				1994-07-31	July	Alm, Torbjørn; Bråthen, Kari Anne; Often, Anders	Norway, Gazzevuotna, Geazzevuotna.	70.3979	26.6395	24	0.0393	31.5	CDM:AUF	11857306	NA	NA	NA	6911	1	967.4	228017	517.5	47887	1323	56732	119735255
TROM_V_38435	Spergula arvensis var. sativa	Caryophyllaceae	1891597	325515	Used the TaxonID from S. arvensis			1994-07-28	July	Alm, Torbjørn; Bråthen, Kari Anne; Often, Anders	Norway, Sør-Varanger, Finnmark, Pasvikelva, Noatun.	69.164	29.255	24	0.0372	5.1	BXA:BRN	8280128	152705	1	332.6	NA	NA	NA	281801	566.3	46079	245226	245278	53596249
TROM_V_38746	Arabidopsis arenosa	Brassicaceae	38785	38785				1994-08-02	August	Alm, Torbjørn; Bråthen, Kari Anne; Often, Anders	Norway, Alta, Finnmark, Alta sentrum.	70.0249	23.2954	24	0.0224	8.12	BXA:BTH	9526158	129184	4	646.2	NA	NA	NA	151043	431.5	35127	519	1803	25636539
TROM_V_40055	Poa arctica	Poaceae	227218	227218				1978-08-09	August	Engelskjøn, Torstein; Skifte, Ola	Norway, Bardu, Troms, Bardu: Kampen, nordside av toppen.	68.9596	18.2665	39	0.0181	52.8	BXA:ANL	10636724	135352	1	56	6626	1	39.5	17897	595.4	31989	1467	10975	27538300
TROM_V_42135	Carex atrofusca	Cyperaceae	241197	241197				1995-08-04	August	Sivertsen, Sigmund; Skifte, Ola	Norway, Tromsø, Troms, Breivikeidet: Russevankskardet, vestsørvest av	69.645	19.3577	22	0.0255	30.3	BXA:AQM	1593224	72208	68	14.6	7135	1	135.8	238179	430.3	60310	80	1659	46805261
TROM_V_42477	Rumex sanguineus	Polygonaceae	291096	291096				1989-08-27	August	Engelskjøn, Torstein; Lossius, Rasmus	Denmark, Sjælland, Sjælland: Dianalund, Tersløse bøgeskov.	55.538	11.501	29	0.0208	7.72	CDM:AGN	10625098	127670	12	24	8133	1	400	78631	494.1	63885	9565	9636	13648504
TROM_V_42667	Asplenium scolopendrium	Aspleniaceae	41964	41964				13/09/1874	September	Wulfsberg, N.	Norway, Varaldsoen	60.1179	5.9947	144	0.0289	1.8	CDM:APS	13114986	NA	NA	NA	8520	1	31.9	136104	448.8	44165	1807	3266	40151236
TROM_V_43028	Geranium dissectum	Geraniaceae	326028	326028				1974-06-04	June	Skifte, Ola	Denmark, Falster.	54.85	11.91	44	0.0355	18.3	CDM:ABN	7314918	2010	7	705.4	NA	NA	NA	50806	504	41880	7264	13307	7859921
TROM_V_43901	Abies balsamea	Pinaceae	90345	90345				1950-07-04	July	Benum, Peter	Norway, Donnes: Planta under Donnesfjell.	66.2015	12.5677	68	0.0426	5.92	CDM:AOZ	8684086	117076	28	28.7	7440	1	49.1	211388	442.3	36873	26	3381	24156839
TROM_V_44717	Ranunculus polyanthemos	Ranunculaceae	286974	286974				1988-05-22	May	Engelskjøn, Torstein; Steilnes, Anne	Norway, Bærum, Akershus, Bærum: Solbergbakken vest.	59.9095	10.5466	29	0.0384	92.4	BXA:CIL	10553570	156610	1	86.7	8174	1	370	145940	497.9	51075	172	3262	19511586
TROM_V_45008	Potentilla norvegica	Rosaceae	57931	57931				1995-07-20	July	Alm, Torbjørn; Alsos, Inger Greve; Often, Anders	Norway, Elvebakken, ved flyplassen.	69.979	23.3689	23	0.0437	6.95	CDM:BCM	5898692	156305	1	112.5	7422	1	301.2	321120	508.2	29968	190	584	15671342
TROM_V_45029	Carex media	Cyperaceae	140785	140785				1995-07-20	July	Alm, Torbjørn; Alsos, Inger Greve; Often, Anders	Norway, Alta: Altenes, dalfore mellom Russeluft og Olabukta.	70.0242	23.3478	23	0.0243	5.56	CDM:AOU	8653592	NA	NA	NA	7522	1	982.7	121863	472.8	20622	688905	790384	4469662109
TROM_V_45430	Carex pediformis subsp. rhizodes	Cyperaceae	13398	13398				1991-01-09	September	Engelskjøn, Torstein; Steilnes, Anne	Norway, ostre Baerum: Lysakerelvas juv, vest.	59.943	10.635	27	0.0348	20.4	CDM:ASV	5866664	NA	NA	NA	7687	1	56	321011	458.1	84176	264662	270554	404744470
TROM_V_45478	Taraxacum hirtellum	Asteraceae	1891603	49743	Used the TaxonID from Taraxacum			1995-07-07	July	Engelskjøn, Torstein; Yurtsev, Boris	Norway, Storfjord, Troms, Storfjord: Skibotndalen, Brennfjell campingplass. Nær vaskehuset.	69.3211	20.353	22	0.0273	44.4	BXA:BEE	12460486	151317	1	122	6049	1	1156.7	40978	609.5	55379	2602	31002	9058020
TROM_V_45674	Lemna trisulca	Araceae	161105	161105				1995-08-10	August	Alm, Torbjørn; Sommersel, Gunn-Anne	Norway, Kautokeino, Finnmark, Kautokeino: Guovdageaineatnu.	68.9437	22.933	23	0.0182	6.1	BXA:BGI	5931078	166556	1	58	NA	NA	NA	198771	452.1	73219	1065	3749	37066362
TROM_V_45907	Galeopsis bifida	Lamiaceae	572113	572113				1995-07-21	July	Alm, Torbjørn; Alsos, Inger Greve; Often, Anders	Norway, Alta, Finnmark, Altenes, under Svartberget.	70.0431	23.2711	22	0.0196	25	BXA:AKI	10030616	151804	1	76.6	8873	1	883.9	149741	427.4	74239	174744	212236	401060433
TROM_V_45914	Hieracium macranthelum	Asteraceae	1891491	102745	Used the TaxonID for Hieracium			1995-07-21	July	Alm, Torbjørn; Alsos, Inger Greve; Often, Anders	Norway, Alta, Finnmark, Altenes, under Svartberget.	70.0431	23.2711	23	0.0158	28	BXA:BIV	9615294	128613	2	37.6	NA	NA	NA	489518	469.5	49115	43757	53257	194522227
TROM_V_45919	Arabis hirsuta var. subalpestre	Brassicaceae	1891453	78191	Used the TaxonID from Arabis hirsuta			1995-07-21	July	Alm, Torbjørn; Alsos, Inger Greve; Often, Anders	Norway, Alta, Finnmark, Altenes, under Svartberget.	70.0431	23.2711	23	0.0209	6.2	BXA:BTI	5819362	153714	1	375.6	NA	NA	NA	250818	452.2	75184	0	65	20189124
TROM_V_46180	Taraxacum naevosum	Asteraceae	90038	90038				1995-06-21	June	Engelskjøn, Torstein; Skifte, Ola	Norway, Karlsøy, Troms, Karlsøya, ved vei til kirkegården.	70.0094	19.9123	22	0.0491	41.6	BXA:BFE	10904776	151039	1	106	6190	1	611	69987	448.4	79933	2749	5146	9440231
TROM_V_46577	Anthoxanthum aristatum	Poaceae	388693	388693				1972-06-22	June	Knutz, Harald	Denmark, Sonderjylland: Genner hule, ca 4 km nord for Aabenraa (Distr. 48)	55.111	9.44	46	0.0431	39.1	CDM:AUX	6326720	113012	5	19.3	8291	1	173.7	454374	527.4	52551	133	29017	117774560
TROM_V_46630	Fumaria muralis	Papaveraceae	1053350	1053350				1994-07-11	July	Engelskjøn, Torstein; Vågen, Inger	Norway, Flekkefjord, Vest-Agder, Flekkefjord: Hidra, Vågen, neset i vest.	58.2429	6.5555	24	0.0292	34.8	CDM:ABR	11497824	190722	1	399.3	NA	NA	NA	393701	586.3	77665	992	1289	61077279
TROM_V_46632	Carex remota	Cyperaceae	234465	234465				1994-04-01	April	Engelskjøn, Torstein; Vågen, Inger	Norway, Flekkefjord: Hidra, dal mellom Rasvag og Sandviga.	58.2076	6.592	24	0.0202	4.36	CDM:APK	11673448	NA	NA	NA	6700	1	464.2	135863	448.9	48129	519	1803	25636539
TROM_V_47225	Poa arctica var tromsensis	Poaceae	1891516	227218	Used the TaxonID from Poa arctica			1986-07-03	July	Fredriksen, Knut	Norway, Tromsø, Troms, [Tromsdalen] Bøntuva ved høyde 727 m.	69.6049	19.0342	31	0.0144	47.6	BXA:ANK	8551370	135352	1	91.8	7710	1	317.6	328209	601.3	61931	3989	13379	75692969
TROM_V_47363	Salix triandra	Salicaceae	77069	77069				1991-06-10	June	Lampinen, Raino; Lampinen, Tuula	Finland, Etelå-Håme, [Tavastia australis] Etelå-Håme : South Håme: Håmeenlinna, Puistonmåki, NE margin of the park Kaupunginpuisto, shore of Lake Vanajavesi.	61.13	24.28	27	0.0229	12	CDM:ABY	12932420	155699	1	552.9	NA	NA	NA	65537	451.5	56281	182	289	4851347
TROM_V_47532	Agrostis vinealis	Poaceae	247443	247443				1994-07-31	July	Alm, Torbjørn; Bråthen, Kari Anne; Often, Anders	Norway, Lebesby, Finnmark, Gazzevuotna.	70.3979	26.6395	22	0.0206	19.8	BXA:ARD	5912864	20636	12	13.9	NA	NA	NA	229846	440.1	50435	856	15262	53088994
TROM_V_48196	Corynephorus canescens	Poaceae	388701	388701				1971-09-26	September	Damsgaard, Haakon	Norway, Farsund, Vest-Agder, Farsund: Øst for Lista fyr, mellom Nordhassel og Vesthassel.	58.0826	6.6343	47	0.0259	8.08	CDM:AGB	13285302	136001	1	66.5	NA	NA	NA	142428	483.1	76682	4885	33449	38542979
TROM_V_48199	Eryngium maritimum	Apiaceae	455077	455077				1971-09-26	September	Damsgaard, Haakon	Norway, Farsund, Vest-Agder, Lista, Lomsesanden.	58.0676	6.7964	47	0.0229	7.48	CDM:AGI	8929454	155172	1	140.9	NA	NA	NA	164926	433.6	106960	1234	3093	20696911
TROM_V_48518	Silene furcata ssp. Furcata	Caryophyllaceae	39884	39884				1967-08-07	August	Borgen, Liv; Engelskjøn, Torstein	Norway, Nordenskiöld Land, Svalbard, Advent Bay distrikt: Todalen utløpet, nordøstsiden mot veien i Adventdalen.	78.1757	15.9224	51	0.0218	5.84	CDM:AEG	8283424	149892	1	44.6	NA	NA	NA	52512	570.5	79906	79	29876	10667007
TROM_V_48676	Arum orientale	Araceae	491976	491976				1973-05-22	May	Knutz, Harald	Denmark, Sonderjylland: Ved `Knapstien`, Aabenraa (distr. 48)	55.057	9.458	45	0.0457	28.6	CDM:AVM	8453790	161984	1	272	8939	1	51.3	107582	426.2	40126	20861	23146	17143996
TROM_V_48865	Briza maxima	Poaceae	29665	29665				1960-08-11	August	Cristofferson, John	Sweden, Smaland, Smaland: Ljunga socken.	56.74	13.96	58	0.0181	7.66	CDM:AOX	8491122	214234	1	38.6	7855	1	236.3	175699	482	60673	64939	70333	255130152
TROM_V_48892	Sorbus norvegica	Rosaceae	1891596	23222	Used the TaxonID from Sorbus			1989-05-15	May	Engelskjøn, Torstein	Norway, Bærum, Akershus, Kolsås, below SE precipice.	59.9187	10.5291	29	0.0236	9.68	BXA:BRM	8144366	160459	1	96.6	NA	NA	NA	50195	479.7	57449	773	4038	6500577
TROM_V_48897	Bromus arvensis	Poaceae	55764	55764				1926-07-09	July	Benum, Peter	Norway, Vefsn: Halsoy, Nesbruket.	65.8647	13.2026	92	0.0223	15.4	CDM:AUN	7516886	116555	10	25.7	7711	1	111.6	138354	415.6	30175	194	4577	18003842
TROM_V_49036	Bromus racemosus	Poaceae	55767	55767				1970-06-16	June	Jeppesen, Stig; Holm-Nielsen, Lauritz	Denmark, Danmark: Voervadsbro S of Rye.	56.01	9.71	48	0.0369	30.8	CDM:AUL	11476860	215210	1	26.6	8326	1	321.9	129218	441.8	51005	23613	31157	20441020
TROM_V_49066	Bromus tectorum	Poaceae	29667	29667				1982-09-21	September	Elven, Reidar	Tromsøya: Rundvannet Borettslag/Stakkevollan.	69.6893	18.9991	36	0.0281	29.8	CDM:AVO	10694776	136811	1	197.9	6133	1	292.6	123088	479.9	38529	340024	392662	23991407
TROM_V_49087	Butomus umbellatus	Butomaceae	50236	50236				1971-07-10	July	Pedersen, Peder; Jeppesen, Stig	Denmark, Danmark: Lake Mosso, at Vorladegard, ca. 10 km W of Skanderborg.	56.03	9.74	47	0.0606	44.6	CDM:AUJ	13267428	126102	7	48.9	7173	1	402.6	101778	412.8	24624	605	659	9950075
TROM_V_49157	Calamagrostis arundinacea	Poaceae	389630	389630				1970-07-10	July	Bolt Jørgensen, Inger; Hansen, Carsten Gottlieb; Svendsen, Jette	Denmark, Danmark: Jylland: Orekjaer, Silkeborg Sonderskov.	56.12	9.6	48	0.02868	17.9	CDM:AUI	7131232	NA	NA	NA	6434	1	187.3	42181	465.1	50931	1867	2726	9778669
TROM_V_50796	Elymus alaskanus subsp borealis	Poaceae	1891476	430623	Used the TaxonID from Elymus alaskanus			1982-08-21	August	Elvebakk, Arve; Schwenke, Jan-Thomas; Skifte, Ola; Sarre, Kjell M.	Norway, Alta, Finnmark, Altaelva, 7-800 m nordvest for utløpet av Joathajåkka.	69.7218	23.7799	35	0.0262	83	BXA:APS	3713210	23183	11	16.5	8124	1	70.8	200557	512.9	53050	577	47590	60007991
TROM_V_50869	Sedum anglicum	Crassulaceae	1155362	1155362				1996-04-02	April	Engelskjøn, Torstein; Vågen, Inger	Norway, Flekkefjord, Vest-Agder, Hidra, ytterst ved Kalven, mellom kai-området og veg til Kalven gård.	58.1993	6.6266	22	0.0284	6.38	CDM:AGY	9692514	149659	1	437	6179	1	315.5	162490	443.9	45042	566	2044	17825826
TROM_V_51015	Calamagrostis varia	Poaceae	1000416	1000416				1983-07-26	July	Vorren, Karl-Dag	Sweden, Gotland, Gotland: Gothem, Aminne. Roadside	57.61	18.75	35	0.0217	29.6	CDM:ATJ	10560096	136794	1	53.1	7684	1	79.3	269099	452.4	74410	765	4419	30306832
TROM_V_51153	Potentilla atrosanguinea	Rosaceae	487759	487759				1994-08-08	August	Alm, Torbjørn	Norway, Alta, Alta, Komsafjellet, på veikant i Komsa terrasse.	70.07	23.2741	24	0.0484	5.38	BXA:BSE	12654698	65516	95	15.6	NA	NA	NA	104422	462	55429	1933	43505	19160994
TROM_V_53322	Equisetum scirpoides	Equisetaceae	3261	3261				1996-07-21	July	Engelskjøn, Torstein; Aasen, Mari	Norway, Kåfjord, Troms, Kåfjordberget, sør for Nordmannvik.	69.6443	20.472	22	0.0364	39.83	BXA:BKV	10039522	132449	1	60.5	NA	NA	NA	74070	530.4	49744	811	98684	14581266
TROM_V_5364	Lycopodiella inundata	Lycopodiaceae	37431	37431				1987-06-28	June	Moe, Bjørn	Norway, Vevelstad, Nordland, Vevelstad: Børjedalen, Tøymvassheia.	65.539	12.7608	31	0.0224	15	CDM:ACU	11469188	137739	122	75	NA	NA	NA	120033	455.4	44086	0	0	9891953
TROM_V_53848	Poa alpina var. vivipara	Poaceae	87702	87702				1996-08-19	August	Engelskjøn, Torstein	Norway, Målselv, Troms, Målselv: Dividalen vest, brustedet ved Svalheim, nord.	68.8784	19.5452	22	0.032	25.5	BXA:BKM	11128506	135743	1	135.6	NA	NA	NA	132125	426.6	56505	346	2605	37522422
TROM_V_53877	Hierochloe alpina	Poaceae	368343	368343				1996-08-21	August	Engelskjøn, Torstein	Norway, Målselv, Troms, Målselv: Dividalen aust, Cavarri/Skrubben. Kolle på kalkfattig glimmerskifer, søraust for høyde 848 Den sørligste).	68.8821	19.6134	22	0.0212	25.83	BXA:BLH	8939990	113589	15	13.7	NA	NA	NA	149192	453.5	127436	1281	3484	23090304
TROM_V_53981	Centaurea montana	Asteraceae	41537	41537				1996-07-15	July	Alm, Torbjørn; Gamst, Unni Bjerke	Norway, Loppa, Finnmark, Bergsfjord.	70.2531	21.7823	21	0.0257	17.8	BXA:AGP	8462438	152488	1	48.6	7455	1	604.4	106588	457.5	75184	264662	270554	404744470
TROM_V_54050	Taraxacum spectabilia	Asteraceae	1891610	49743	Used the TaxonID from Taraxacum			1996-07-29	July	Alm, Torbjørn; Alsos, Inger Greve; Often, Anders	Norway, Sør-Varanger, Finnmark, Storskog, Fredheim.	69.6695	30.1792	21	0.0203	8.5	BXA:BMF	5901934	151041	1	65	5965	1	467.4	97505	422.3	33041	16360	16696	28849865
TROM_V_54058	Bromus inermis	Poaceae	15371	15371				1996-07-29	July	Alm, Torbjørn; Alsos, Inger Greve; Often, Anders	Norway, Sør-Varanger, Finnmark, Jarfjord, Strømsnes.	69.6693	30.3044	21	0.0207	32.1	BXA:AQS	6772860	74942	18	12.5	6022	1	126.2	477808	510.8	57666	0	0	30088721
TROM_V_54667	Carex xsalina	Cyperaceae	912502	912502				1996-07-15	juli	Alm, Torbjørn; Gamst, Unni Bjerke	Norway, Loppa, Finnmark, Bergsfjord.	70.2442	21.782	20	0.023	13	BMB:NB	13586900	NA	NA	NA	6603	1	250.1	192194	504.9	40928	1691	15147	38862079
TROM_V_54707	Pedicularis sceptrum-carolinum	Orobanchaceae	321412	321412				1996-07-27	July	Alm, Torbjørn; Alsos, Inger Greve; Often, Anders	Russian Federation, Murmansk Oblast, Murmansk: Pechenga, Pasvik river, Fjærvatn, Jakola.	69.1741	29.3065	22	0.0261	14.6	BXA:BBK	14724274	152105	1	116.5	NA	NA	NA	174819	446	42599	0	12	15865429
TROM_V_54758	Alchemilla sarmatica	Rosaceae	2005300	2005300				1996-07-26	July	Alm, Torbjørn; Alsos, Inger Greve; Often, Anders	Russian Federation, Murmansk Oblast, Murmansk: Pechenga, Kaitakoski.	68.9398	28.6085	22	0.032	47.2	CDM:ACQ	9571680	151992	1	87.6	NA	NA	NA	87897	416	31491	115	3785	63350822
TROM_V_54807	Calamagrostis neglecta	Poaceae	395286	395286				1996-07-25	July	Alm, Torbjørn; Alsos, Inger Greve; Often, Anders	Russian Federation, Murmansk: Pechenga, Nikel, in the city.	69.4093	30.2093	22	0.0318	29.2	CDM:ATK	5809974	1859	1	9.8	9317	1	155.5	106020	632.3	81887	3351	4365	11510742
TROM_V_54812	Rumex thyrsiflorus	Polygonaceae	696533	696533				1996-07-25	July	Alm, Torbjørn; Alsos, Inger Greve; Often, Anders	Russian Federation, Murmansk Oblast, Murmansk: Pechenga, Nilijårvi.	69.2448	29.39	22	0.0273	8.8	CDM:AGM	9466162	130071	4	164.3	NA	NA	NA	202324	497.5	65113	22194	22993	46708171
TROM_V_55009	Silybum marianum	Asteraceae	92921	92921				1996-10-01	October	Ramberg, Edith	Norway, Alta, Finnmark, Alta: Bossekop, Hjemmeluft.	69.9528	23.2103	21	0.0312	21.4	BXA:BFK	8840390	152642	1	354	6906	1	2506.5	64864	499.5	54479	71	29690	12402867
TROM_V_55017	Phippsia algida subsp. concinna	Poaceae	376131	376131			Species corrected from Koeleria asiatica	1996-08-15	August	Alsos, Inger Greve; Sandbakk, Bjorn	Norway, Nordenskiold Land, Svalbard, Svea, ved forsoksfelt for oljesol	77.8645	16.6641	20	0.0213	29.6	BXA:CEA	5615168	135530	1	134.8	NA	NA	NA	245205	494.3	42957	110	244	30612355
TROM_V_56285	Carex atherodes	Cyperaceae	912382	912382				1969-07-18	July	Alho, Kalevi; Laine, Unto	Finland: Ostrobottnia kajanensis (OK), Paltamo, Mieslahti.	64.39	27.9	49	0.0311	16.7	CDM:AVP	7834018	NA	NA	NA	6825	1	515.4	182788	596.2	52056	79	1480	27622947
TROM_V_56348	Salix hastata subsp. subintegrifolia	Salicaceae	1891587	75710	Used the TaxonID from S. hastata			1996-07-20	July	Sætra, Hartvig	Norway, Kåfjord, Troms, Kåfjord: Nordmannvik, Steinliaksla.	69.6622	20.4715	22	0.0256	7.14	BXA:BSS	7978132	155636	1	485.5	NA	NA	NA	181417	430.3	49715	3914	72764	31246491
TROM_V_56439	Campanula persicifolia	Campanulaceae	239416	239416				1990-06-24	June	Engelskjøn, Torstein; Steilnes, Anne	Norway, Bærum, Akershus, [Vestre Bærum] Bærum: Lia ovafor Dalbo.	59.9187	10.5291	27	0.0208	36.2	BXA:BHR	9817656	146480	105	80	8650	1	387.3	238432	421.5	40178	115	3785	63350822
TROM_V_56484	Calamagrostis neglecta subsp neglecta	Poaceae	1891465	395286	Used the TaxonID from Calamagrostis neglecta			1991-08-17	August	Engelskjøn, Torstein; Steilnes, Anne	Norway, Stor-Elvdal, Hedmark, Sollia : Stor-Elvdal: Mellom Atnsjøen og Sølvkletten,	61.9331	10.2287	26	0.0308	25.1	BXA:AQV	16406558	214784	1	22	6638	1	711.4	164750	450.8	108918	878	5340	32162840
TROM_V_56503	Centaurea scabiosa	Asteraceae	145517	145517				1987-06-30	June	Parks, Raymond; Skifte, Ola	Norway, Bodø, Nordland, Bodø: Ovafor Myklebostad, Bjørndalen.	67.3503	14.5695	30	0.036	33.6	BXA:AGG	9845972	152724	1	58.6	6082	1	381	426412	580.2	58144	540	1056	47181209
TROM_V_56624	Carex arctogena	Cyperaceae	661415	661415				1996-08-06	August	Arnesen, Geir; Engelskjøn, Torstein; Aasen, Mari	Norway, Storfjord: Sorside av Skibotndalen, Lavkavarri.	69.2406	20.4312	22	0.0257	23.6	CDM:AVQ	10107180	NA	NA	NA	6652	1	472.8	222582	489	39796	205	725	29901754
TROM_V_56647	Luzula nivalis	Juncaceae	630109	630109				1996-08-06	August	Arnesen, Geir; Engelskjøn, Torstein; Aasen, Mari	Norway, Storfjord, Troms, [Skibotndalen sør] Sørside av Skibotndalen, Lavkavarri, nord.	69.2406	20.4312	21	0.021	34	BXA:BGK	10074212	NA	NA	NA	7427	1	808.4	170520	507.8	56943	214	5553	28515078
TROM_V_56739	Pedicularis lanata	Orobanchaceae	669770	669770				1987-07-18	July	Engelskjøn, Torstein; Steilnes, Anne	Norway, Sabine Land, Svalbard, Sassen Quarter, Eskerdalen, moraine hillocks.	78.2249	16.9975	31	0.0476	36	CDM:AMH	10043570	146954	1	654.3	8175	1	696.9	134044	441.8	30957	3016	70175	19490847
TROM_V_56933	Asplenium adiantum-nigrum	Aspleniaceae	169373	169373				1996-03-23	March	Vågen, Inger	Norway, Finnoy: Utsyn ved Judaberg.	59.1717	5.8769	22	0.0218	33.4	CDM:AVB	10646228	151540	51	31	NA	NA	NA	151163	436.6	75175	91	1286	16393481
TROM_V_57323	Festuca edlundiae	Poaceae	464048	464048				1985-07-30	July	Engelskjøn, Torstein	Norway, Bünsow Land, Svalbard, Gipsvika S, shore terrace below Templet	78.4259	16.603	32	0.027	77.8	BXA:CLU	9083866	133676	1	97.7	5885	1	224.8	245517	458.1	99620	0	0	20354042
TROM_V_57995	Taraxacum recedens	Asteraceae	2005316	2005316				1996-08-02	August	Nettelbladt, Mats	Norway, Jan Mayen, Brinken/Jøssingdal.	70.9893	-8.4637	22	0.0178	42.4	CDM:ACP	11870212	151428	1	148.9	NA	NA	NA	44744	478.4	55214	44025	49391	10480284
TROM_V_58805	Thuja plicata	Cupressaceae	3316	3316				1964-06-01	June	Grimsgård, Øyvind Holst	Sweden, Orebro, Oeland.	56.6644	16.611	54	0.0221	12.7	CDM:ATC	6455600	40492	17	10.5	8407	1	13.7	217130	427.7	43284	10404	10355	6030
TROM_V_59344	rosa canina	Rosaceae	74635	74635		Y		1996-06-27	June	Vågen, Inger; Engelskjøn, Torstein	Norway, Flekkefjord, Vest-Agder, Hidra : Flekkefjord: Barlastskuffa, Rasvågen, Hidra.	58.2176	6.5742	22	0.0264	29.8	BXA:CII	10908022	128890	13	19.6	NA	NA	NA	120455	525.6	50964	2	1000	9245805
TROM_V_59345	Sorbus rupicola	Rosaceae	476181	476181				1996-07-01	July	Engelskjøn, Torstein; Larsen, Ove; Vågen, Inger	Norway, Flekkefjord, Vest-Agder, Lega, Hidra.	58.2352	6.5559	21	0.04	104	BXA:CHP	6760562	160321	1	101.6	6768	1	56.8	117549	425	35715	202798	286381	625926327
TROM_V_59409	Rumex sp	Polygonaceae	3618	3618		Y		1996-07-05	July	Engelskjøn, Torstein; Vågen, Inger	Norway, Sokndal, Rogaland, Lund: Helvetesfossen i Åna-Sira.	58.2964	6.4664	22	0.0391	15.4	BXA:CIG	7187408	126827	18	17.8	NA	NA	NA	225835	514.3	60049	385	49434	60595522
TROM_V_59411	Hypericum pulchrum	Hypericaceae	626748	626748				1996-07-05	July	Engelskjøn, Torstein; Vågen, Inger	Norway, Sokndal, Rogaland, Lund: Helvetesfossen, Nord.	58.2964	6.4664	22	0.0204	6.94	CDM:AGF	8425450	138925	82	290.7	NA	NA	NA	69835	403.7	40820	610	1458	7819476
TROM_V_59430	Festuca gigantea	Poaceae	29677	29677				1991-08-10	August	Engelskjøn, Torstein; Steilnes, Anne	Norway, Lier: Glitra v/Damstua v/sti.	59.8598	10.1336	27	0.0239	30.1	CDM:ARN	5202278	753	1	13.7	8203	1	204.8	141539	436.1	37798	174744	212236	401060433
TROM_V_59501	Hieracium dovrense	Asteraceae	1891490	102745	Used the TaxonID for Hieracium			1997-08-13	August	Sortland, Andy	Norway, Vestvågøy, Nordland, Vestvågøy : Vestvågøy: Rise: Krikktindan.	68.2226	13.6353	20	0.0195	17.6	BXA:AFS	8443186	153169	1	117.7	6786	1	475.6	61942	457	27768	6552	17103	8191320
TROM_V_59639	Eleocharis palustris subsp. waltersii	Cyperaceae	754387	754387				1997-07-18	July	Vågen, Inger	Norway, Flekkefjord: Hidra; Ytre Prestoyna.	58.2342	6.5049	21	0.0318	18	CDM:ART	5364328	56236	30	13.4	5913	1	27.9	97075	476.7	40504	39	549	12296897
TROM_V_59643	Crataegus rhipidophylla	Rosaceae	510738	510738				1997-07-20	July	Vågen, Inger	Norway, Flekkefjord, Vest-Agder, Flekkefjord: Husøyna, Hidra	58.2086	6.5748	21	0.0424	5.4	CDM:AHN	5915710	133968	7	55.1	7141	1	100.1	361204	554.9	70976	500	2217	46484687
TROM_V_60149	Carex brunnescens	Cyperaceae	240691	240691				1984-08-07	August	Fredriksen, Knut; Sarre, Kjell M.	Norway, Karasjakka, Jaembaelesnjarga.	69.4427	25.6603	34	0.0192	4.11	CDM:APN	9664434	NA	NA	NA	9297	1	420.5	81286	490.5	75346	21936	22935	54301183
TROM_V_60506	Sorbus aucuparia subsp. aucuparia	Rosaceae	1891594	36599	Used the TaxonID from S. aucuparia			1997-08-24	August	Alm, Torbjørn; Often, Anders	Norway, Tana, Finnmark, Ruoksadas/Rødberget.	70.4558	28.3794	21	0.0383	15.3	BXA:BDS	5269978	116260	19	15.2	NA	NA	NA	260757	562.2	40127	60	236	57298430
TROM_V_60602	Saxifraga hyperborea	Saxifragaceae	669826	669826				1985-08-05	August	Engelskjøn, Torstein; Brochmann, Christian	Norway, Nordenskiöld Land, Svalbard, M. Reindalen, Battfjellet.	78.0395	16.2687	33	0.0201	7.84	CDM:AEW	10065082	151424	1	1275.6	NA	NA	NA	125304	430	80878	1239	2166	26972458
TROM_V_61077	Dupontia fisheri	Poaceae	227222	227222				1985-07-21	July	Elvebakk, Arve; Engelskjøn, Torstein; Hodin, Lars	Norway, Bünsow Land, Svalbard, Gipsdalen, middle part SW of Gipsdalshytta.	78.53	16.9598	32	0.02	34.8	BXA:CLZ	7863972	136525	1	62.6	6300	1	75	116345	424.1	80851	0	721	13156721
TROM_V_61105	Dupontia fisheri subsp. pelligera	Poaceae	376119	376119				1967-07-31	July	Borgen, Liv; Engelskjøn, Torstein	Norway, Bjørnøya, NE-kysten: Haugtjørnene, østligste, ved E-bredden	74.5108	19.1122	51	0.0236	21.6	CDM:ALE	9373222	273008	1	22.2	7607	1	34.8	335472	457.2	43361	4	401	19162669
TROM_V_6169	Rosa glauca	Rosaceae	74637	74637				1990-08-18	August	Alm, Torbjørn	Norway, Måsøy, Finnmark, Porsangerhalvøya, Austerbotn i Kobbfjorden.	70.8121	25.3233	28	0.0239	10.5	BXA:BCK	12506492	136205	30	23.4	NA	NA	NA	187590	479.7	100381	0	7100	45459939
TROM_V_61770	Oxytropis campestris subsp sordida	Fabaceae	1891508	669736	Used the TaxonID from Oxytropis sordida, a synonym of O. campestris ssp. sordida			1997-08-20	August	Alm, Torbjørn; Often, Anders	Norway, Tana, Finnmark, Tana: Stuorraoaivi.	70.4849	28.0595	20	0.0249	33.7	BXA:ASV	9525234	123405	1	121.7	8626	1	962.3	133881	474.3	53782	97	2136	15460407
TROM_V_61840	Poa abbreviata	Poaceae	227213	227213				1985-07-20	July	Spjelkavik, Sigmund	Norway, Bünsow Land, Svalbard, Gipsvika, between Gipsvikvatnet and Gipsvika	78.4463	16.5655	32	0.0211	36.8	BXA:CDZ	7712046	135534	1	274.3	7442	1	127.6	86888	536.8	79860	1413	32111	17119349
TROM_V_61848	Pleuropogon sabinii	Poaceae	669780	669780				1981-08-28	August	Elvebakk, Arve; Spjelkavik, Sigmund	Norway, Haakon VII Land, Svalbard, Liefdefjorden N, Sørdalsodden N	79.705	13.1704	36	0.017	43	BXA:CJT	6373876	134388	1	139.2	7188	1	543	59717	548.7	14905	859	2775	52172534
TROM_V_61867	Juncus triglumis ssp Albescens	Juncaceae	223682	223682				1985-07-20	July	Engelskjøn, Torstein; Elvebakk, Arve; Hodin, Lars	Norway, Bünsow Land, Svalbard, Upper Gipsdalen, NW of Rinkbreen, SW of Gipsdalselva.	78.5564	17.2105	32	0.0175	13.1	BXA:CLR	4741876	NA	NA	NA	7201	1	84.5	143729	431.4	56483	346	2605	37522422
TROM_V_61992	Hierochloe alpina	Poaceae	368343	368343				1986-08-02	August	Engelskjøn, Torstein	Norway, Nordenskiöld Land, Svalbard, Colesbukta SW: Eriksonodden. Dryas - Cassiope	78.1037	14.8327	31	0.0233	47.6	BXA:CLS	8084958	84892	19	13	7767	1	223.7	439068	537.2	47226	863	1308	68881284
TROM_V_6237	Carex rupestris	Cyperaceae	100286	100286				1992-06-17	juni	Often, Anders; Alm, Torbjørn	Norway, Andøy, Nordland, [Andøya nord] Bleik: VSV-vendt grasbakke ned for Røyken.	69.2894	15.9945	24	0.0239	28.9	BMB:AI	11629318	NA	NA	NA	6084	1	541.4	50361	462.6	37877	187	2260	54222728
TROM_V_62523	Alopecurus pratensis subsp pratensis	Poaceae	1891451	15304	Use the TaxonID from Alopecurus pratensis			1996-07-25	July	Alm, Torbjørn; Alsos, Inger Greve; Often, Anders	Norway, Sør-Varanger, Finnmark, Jarfjord, Strømsneset.	69.6693	30.3044	22	0.0234	13.6	BXA:ARM	6689442	41546	35	14.9	7681	1	63	439478	499.1	45029	518	3292	163636932
TROM_V_62567	Carex bigelowii	Cyperaceae	241200	241200				1997-07-16	July	Elvebakk, Arve; Elven, Reidar	Svalbard, Adventfjorden: Hotellneset S of airport.	78.2426	15.4989	21	0.0324	53	CDM:ASK	12819372	NA	NA	NA	6465	1	90.1	314840	549.3	78690	73350913	73350777	92361712
TROM_V_62720	Brassica rapa	Brassicaceae	3711	3711				1997-08-10	august	Nettelbladt, Mats	Norway, Beiarn, Nordland, Arstad: Stiøyra.	67.0306	14.5649	19	0.0259	15.6	BMB:MT	11789200	153505	1	587.8	6312	1	4320.3	271000	472.3	23070	1204	39433	80324721
TROM_V_62723	Phacelia tanacetifolia	Hydrophyllaceae	94424	94424				1997-08-10	August	Nettelbladt, Mats	Norway, Beiarn, Nordland, Arstad: Stiøyra.	67.0306	14.5649	21	0.02	7.9	BXA:BSN	12849614	154030	1	317.4	NA	NA	NA	121935	446.4	80215	38468	38604	14288951
TROM_V_62785	Lolium multiflorum	Poaceae	4521	4521				1994-08-13	August	Alm, Torbjørn	Norway, Alta, Finnmark, Øvre Alta, nær Lampe.	69.9266	23.2585	24	0.0235	6.62	BXA:CBC	12091880	135349	1	139.7	NA	NA	NA	180388	561.3	93530	2517	7882	39112806
TROM_V_6313	Scrophularia nodosa	Scrophulariaceae	90363	90363				1992-07-15	July	Often, Anders	Norway, Berg, Troms, [Senja:] Berg: SV-vendt skrent under Durmålshøgda.	69.4091	17.2105	26	0.0195	9.06	CDM:AGK	8107142	152417	1	427.8	NA	NA	NA	386312	494.5	43702	169	4453	44336224
TROM_V_63342	Cardamine pratensis ssp Angustifolia	Brassicaceae	82354	82354				1967-08-07	August	Borgen, Liv; Engelskjøn, Torstein	Norway, Nordenskiöld Land, Svalbard, Advent Bay distr.: Adventdalen - Todalen, i dalbunnen ved hovedveien NW for Todalelvas delta.	78.1902	15.8754	50	0.0269	17.6	BXA:CDQ	12137482	154552	1	349.2	8471	1	83.3	118260	442.6	59883	0	11820	14161005
TROM_V_63424	Braya glabella Richardson ssp Purpurascens	Brassicaceae	1205702	1205702				1985-07-18	July	Brochmann, Christian; Elven, Reidar; Spjelkavik, Sigmund	Norway, Bünsow Land, Svalbard, Gipsdalen: NE of Gipsvikhytta	78.4334	16.6308	32	0.0199	18.7	BXA:CDS	6349390	307940	1	32.3	7986	1	88.9	255335	453.8	82051	473	2048	45057770
TROM_V_64124	Centaurea nigra	Asteraceae	75633	75633				1997-07-12	July	Vågen, Inger	Norway, Flekkefjord, Vest-Agder, Hidra : Hersdalen (nedre del).	58.2159	6.5574	21	0.0489	120	CDM:AOF	11584700	152645	1	123.1	6481	1	862.4	233199	467.2	81668	202798	286381	625926327
TROM_V_64149	Rumex sp	Polygonaceae	3618	3618		Y		1997-07-14	July	Engelskjøn, Torstein; Grimsby, P.; Vågen, Inger	Norway, Flekkefjord, Vest-Agder, Hidra : Valåsbakkene.	58.2336	6.5391	20	0.0241	20.2	BXA:CIH	9619566	129246	6	138.3	6780	1	53.3	298734	494.5	44619	340458	354394	463977950
TROM_V_64150	Rubus sp.	Rosaceae	23216	23216				1997-07-14	July	Engelskjøn, Torstein; Grimsby, P.; Vågen, Inger	Norway, Flekkefjord, Vest-Agder, Hidra: Barlastskuffa, Rasvåg.	58.215	6.577	21	0.0427	11.4	CDM:AMD	10397160	NA	NA	NA	6745	1	451.7	277113	521.2	42585	29	10240	44873854
TROM_V_64171	Draba pauciflora	Brassicaceae	311962	311962				1990-08-04	August	Elvebakk, Arve	Norway, Nordenskiöld Land, Svalbard, Sveagruva, 0,5 km sør for Susesjøen.	77.8863	16.6905	28	0.042	64.2	CDM:ANI	9549316	153671	1	397.2	8895	1	1010.4	117964	396.2	28210	27709	9514	14097295
TROM_V_64523	Poa annua	Poaceae	93036	93036				1997-07-21	July	Alm, Torbjørn	Norway, Loppa, Finnmark, På tråkk i Loppaværet, nær den gamle skolen.	70.3349	21.4659	20	0.0155	46	BXA:BKI	8761462	213170	1	28.1	6925	1	402.8	183769	534.8	41070	2969	9082	44359782
TROM_V_64627	Eutrema edwardsii	Brassicaceae	347888	347888				1985-07-18	July	Elven, Reidar; Spjelkavik, Sigmund; Brochmann, Christian	Norway, Bünsow Land, Svalbard, Gipsdalen. NE of Gipsvikhytta.	78.4334	16.6308	32	0.0131	21.2	BXA:CHB	7274328	154119	1	556.4	8339	1	544.9	261644	487.5	36949	31	1622	32982429
TROM_V_64714	Carex paupercula	Cyperaceae	140845	140845				1997-08-23	august	Alm, Torbjørn; Often, Anders	Norway, Nesseby, Finnmark, Unjarga : Varangerbotn, nord for Boncajavri.	70.1777	28.4467	19	0.0253	7.9	BMB:NC	8723106	NA	NA	NA	8298	1	456.6	134511	421.3	58362	9867	12192	14998156
TROM_V_64732	Alopecurus aequalis	Poaceae	114194	114194				1997-08-22	August	Alm, Torbjørn; Often, Anders	Norway, Vadsø, Finnmark, Varangerhalvøya: Skallbukta, liten tjønn i sørvest, vest for veien.	70.1541	30.3205	20	0.0198	60.8	BXA:ARK	7801282	115603	10	21.1	NA	NA	NA	104851	463.7	31479	23575	22428	19784645
TROM_V_64751	Honckenya peploides ssp peploides	Caryophyllaceae	169223	169223				1997-08-21	August	Alm, Torbjørn; Often, Anders	Norway, Vadsø, Finnmark, Vadsøya, østenden.	70.0629	29.7729	20	0.0276	83	BXA:CMB	9630448	141018	1	86.2	NA	NA	NA	62771	478	21082	64	241	11009488
TROM_V_64793	Callitriche cophocarpa	Plantaginaceae	119585	119585				1995-09-10	September	Alm, Torbjørn; Iversen, Marianne	Norway, Nesseby, Finnmark, Bergbyelva/Suovvejohka, ved bekken vest for Geatkegorsa.	70.2261	28.9733	23	0.0132	6.4	BXA:BTD	7147022	125809	11	42.9	NA	NA	NA	90505	440.1	47861	69358	94125	604864606
TROM_V_64976	Alchemilla norvegica	Rosaceae	1892839	23138	Used the TaxonID from Alchemilla			1978-07-01	July	Mølster, Liv	Norway, Alta, Finnmark, Tverrelvdalen.	69.9456	23.4302	40	0.0163	6	BXA:CAG	9749226	110236	70	84.6	NA	NA	NA	221479	459.7	83811	620	1624	57223410
TROM_V_650196	Papaver radicatum subsp. macrostigmum	Papaveraceae	1891512	357475	Used the TaxonID from Papaver radicatum			2003-08-28	August	Elverland, Ellen	Norway, Porsanger, Finnmark	69.9179	25.1822	15	0.0231	16	BXA:BBE	12916614	153766	1	248.2	NA	NA	NA	126372	450.5	48668	1548	10438	20143802
TROM_V_650210	Potamogeton alpinus	Potamogetonaceae	246694	246694				2003-07-10	juli	Elverland, Ellen; Bjerke, Jarle W.	Norway, Balsfjord, Troms, Malangshalvøya, Myrlivatnet.	69.3801	18.6982	13	0.0306	55.2	BMB:KE	7293050	114722	28	13.7	9070	1	1063.7	204049	515.6	30557	5931	10591	38865248
TROM_V_650212	Myriophyllum sibiricum	Haloragaceae	24953	24953				2003-07-10	July	Elverland, Ellen; Bjerke, Jarle W.	Norway, Balsfjord, Troms, Malangshalvøya, Skutvikvatnet, along eastern shore In lake at 0,5-1 m depth.	69.3815	18.7311	14	0.0403	73.2	BXA:BHK	9197596	133872	12	176	8271	1	567.3	265674	552.1	39814	4175	7241	70195455
TROM_V_650236	Utricularia vulgaris	Lentibulariaceae	192324	192324				2003-07-24	July	Risdal, Trond; Skoglund, Trond	Norway, Bodø, Nordland, Kiskvatnet, nordsida.	67.0643	15.0034	15	0.0243	0.484	BXA:BNP	10722132	129676	15	318.9	NA	NA	NA	140358	479.9	76576	1447	28749	24164766
TROM_V_650252	Daphne mezereum	Thymelaeaceae	66680	66680				2003-07-24	July	Risdal, Trond; Skoglund, Trond	Norway, Bodø, Nordland, Skjerstad: Kåsmo, Bjørnlia.	67.0338	15.031	14	0.0219	46.8	BXA:AFH	8412734	129990	10	44.4	7789	1	95.5	178849	459.8	37077	1647	21974	39474660
TROM_V_650260	Impatiens noli-tangere	Balsaminaceae	127129	127129				2003-07-25	July	Breivik, Åse Bøilestad; Waldmann, Carola	Norway, Bodø, Nordland, Skjerstad: Misvær, øst for Hellforselva.	67.1231	15.0216	14	0.0194	29.4	BXA:AHT	7065560	152094	1	228.1	8016	1	1540.2	81706	494.5	41467	33024	156109	51698932
TROM_V_650282	Lycopodium annotinum subsp. annotinum	Lycopodiaceae	1891501	3251	Used the TaxonID from Lycopodium			2003-07-24	July	Breivik, Åse Bøilestad; Skjerstad, Ragnar; Waldmann, Carola	Norway, Bodø, Nordland, Skjerstad: Gjømmervasslia.	67.07	14.9131	15	0.021	8.08	BXA:BTL	8713808	154512	114	32.3	NA	NA	NA	161060	436.7	25958	3202	29040	21598084
TROM_V_650292	Athyrium distentifolium	Athyriaceae	157494	157494				2003-07-24	July	Brun, Knut; Evje, Geir Arne; Rønning, Gunhild	Norway, Skjerstad: Tirifjell, SV-skrent	67.1115	15.0946	15	0.0492	38.8	CDM:AUW	10860310	150582	40	26	6510	1	270.3	282216	464.2	42839	17	2759	24909175
TROM_V_65034	Draba corymbosa	Brassicaceae	381151	381151				1985-07-17	July	Elvebakk, Arve; Engelskjøn, Torstein; Hodin, Lars	Norway, Bünsow Land, Svalbard, Upper Gipsdalen, to N of Methuenbreen moraine, on a hillock of Kulm shale.	78.5456	17.1046	32	0.0211	20.4	BXA:CDE	11737098	153713	1	137.2	NA	NA	NA	170011	413.2	37418	5409	6088	20768174
TROM_V_650465	Elymus caninus	Poaceae	129741	129741				2003-07-24	July	Brun, Knut; Evje, Geir Arne; Rønning, Gunhild	Norway, Bodø, Nordland, Tirifjell, SV-skrent..	67.1115	15.0946	15	0.0189	30	BXA:BLI	11545622	270596	1	19.7	NA	NA	NA	212144	497.2	72662	1867	1377	26672153
TROM_V_650483	Euphrasia stricta var. stricta	Orobanchaceae	1891484	374709	Used the TaxonID from Euphrasia stricta			2002-07-20	July	Sortland, Andy	Norway, Tromsø, Troms, Tromsøya: Langnes/Håpet	69.6795	18.9226	16	0.0193	8.24	BXA:BVQ	11101186	145009	1	215.4	NA	NA	NA	135787	472.3	48766	94188	94454	28104443
TROM_V_650490	Hyoscyamus niger	Solanaceae	4079	4079				1994-07-09	July	Sortland, Andy	Norway, Larvik, Vestfold, Mølen.	58.9775	9.8349	24	0.0223	49.4	CDM:ABG	7751108	156141	1	182.2	NA	NA	NA	164715	479	45578	553	607	19357462
TROM_V_650529	Carex arenaria	Cyperaceae	234466	234466				1994-07-09	July	Sortland, Andy	Norway, Larvik, Vestfold, Mølen.	58.9731	9.8261	23	0.0318	12.1	BXA:ARA	6210182	NA	NA	NA	6443	1	453.6	114232	456	53597	43029	44455	24974956
TROM_V_650595	Silene dioica	Caryophyllaceae	39879	39879				2003-06-09	June	Skoglund, Trond	Norway, Sørfold, Nordland, Straumvatnet: Straumvassbotn.	67.3187	15.6994	15	0.0199	14.1	BXA:ATT	8140952	151760	1	74.4	NA	NA	NA	186759	427.6	84334	6565	8819	62849044
TROM_V_650615	Caltha palustris	Ranunculaceae	3449	3449				2003-05-31	mai	Skoglund, Trond	Norway, Tysfjord, Nordland, Tysfjord: Botn.	68.1848	16.0262	13	0.0287	51.4	BMB:B	10338564	155320	1	84.5	6936	1	58.4	225454	426.9	55786	1	1410	30981370
TROM_V_650623	Stellaria borealis	Caryophyllaceae	669842	669842				2002-07-26	July	Nettelbladt, Mats; Breivik, Åse Bøilestad	Norway, Fauske, Nordland, [Sulitjelma sørvest]: Øst for Kjelvatnet.	67.0689	16.0488	16	0.0187	8.2	BXA:BSM	12635180	148612	1	68.9	NA	NA	NA	176353	416.9	69328	39	85	12221802
TROM_V_650654	Hieracium schmidtii	Asteraceae	269344	269344				2002-07-25	July	Nettelbladt, Mats; Breivik, Åse Bøilestad; Kure, Anders	Norway, Fauske, Nordland, Tverrfjellet.	67.1485	16.1561	15	0.0164	70.8	BXA:AIL	10114886	NA	NA	NA	6144	1	229.9	180083	480	51053	95	1136	28147037
TROM_V_650812	Gentianella aurea	Gentianaceae	84892	84892				2001-07-22	juli	Sirnes, Johan	Norway, Flakstad, Nordland, Kvalvika v. nordenden av sandstranda.	68.0786	13.1	15	0.025	12	BMB:GN	8995790	NA	NA	NA	7112	1	582.4	221277	592.4	56102	1146	46568	61431742
TROM_V_650840	Androsace septentrionalis	Primulaceae	184985	184985				1986-07-29	July	Thannheiser, Dietbert	Canada, Nunavut: Victoria Island: Richardson Island	68.5609	-110.661	32	0.0169	4.16	CDM:AIU	9872108	150483	1	194.9	NA	NA	NA	86889	559.7	43937	1957	9536	16041672
TROM_V_650845	Anemone parviflora	Ranunculaceae	666727	666727				1973-07-14	July	Thannheiser, Dietbert	Canada, Northwest Territories: Banks Island: Sachs Harbour	69.5542	-93.5054	45	0.0236	6.5	CDM:AFA	14810708	160792	1	328.1	NA	NA	NA	87937	438.8	79976	38	3127	9510939
TROM_V_650965	Anthoxanthum odoratum subsp odoratum	Poaceae	1211431	1211431				2004-06-22	June	Skoglund, Trond	Norway, Gildeskål, Nordland, Gildeskål: Innervika.	67.0831	14.3277	13	0.0181	71.6	BXA:ARN	5316282	271498	1	27	9030	1	29.8	272183	496.9	42210	603	880	45037670
TROM_V_650990	Carex capillaris	Cyperaceae	241203	241203				2005-08-12	august	Knutssøn, May-June	Norway, Beiarn, Nordland, Beiarn: Beiarfjellet: Leirvasshågen.	67.0131	14.8245	11	0.0205	21.6	BMB:HI	9925724	NA	NA	NA	6456	1	839.7	181148	519.1	49768	4911	18749	118766892
TROM_V_651013	Veronica serpyllifolia subsp. serpyllifolia	Plantaginaceae	1891617	164258	Used the TaxonID from V. serpyllifolia			2005-07-21	July	Breivik, Åse B.; Larsen, Marit; Knutssøn, May-June; Olsen, Knut-Jørgen; Røyne, Odd	Norway, Saltdal, Nordland, Veg sør for Risnakken.	67.0791	15.3022	13	0.0192	0.16	BXA:BPL	8343052	150930	1	608.2	NA	NA	NA	45868	482.8	35937	497	2122	22028078
TROM_V_651025	Juniperus communis subsp Nana	Cupressaceae	244309	244309				2005-07-22	July	Breivik, Åse B.; Larsen, Marit; Knutssøn, May-June; Olsen, Knut-Jørgen; Røyne, Odd	Norway, Saltdal, Nordland, Saltdal: Storryggen.	67.0573	15.4776	12	0.0287		BXA:ARF	9091976	78216	21	11.3	12347	1	30.6	244184	493.4	61321	75772	75556	62212045
TROM_V_651027	Thlaspi arvense	Brassicaceae	13288	13288				2005-07-23	July	Breivik, Åse B.; Larsen, Marit; Knutssøn, May-June; Olsen, Knut-Jørgen; Røyne, Odd	Norway, Saltdal, Nordland, Saltdal: Evensgård.	66.9806	15.3466	12	0.0243	19.6	BXA:BMQ	9285268	153668	1	641.2	8564	1	1739.9	438977	568.7	49061	29350	49639	128338198
TROM_V_651039	Descurainia sophia	Brassicaceae	89411	89411				2005-07-21	July	Nettelbladt, Mats G.; Bing, Ted; Hagen, Normann; Navjord, Inger; Olsen, Aud Borgsø	Norway, Saltdal, Nordland, Saltdal: Borkamo.	66.8483	15.3141	12	0.0219	12.2	BXA:AFM	10708808	153919	1	714.7	8548	1	1839.5	261302	465.1	56786	1682	11810	56316469
TROM_V_651053	Viola epipsila	Violaceae	669863	669863				2005-07-21	July	Nettelbladt, Mats G.; Bing, Ted; Hagen, Normann; Navjord, Inger; Olsen, Aud Borgsø	Norway, Saltdal, Nordland, Saltdal: Berghulnes.	66.8523	15.2975	12	0.0238	9.4	BXA:BQE	12497910	157629	1	182.5	7706	1	327.4	174890	501.9	40259	56707	56714	7681993
TROM_V_651060	Brassica napus subsp oleifera	Brassicaceae	138011	138011				2005-07-21	July	Nettelbladt, Mats G.; Bing, Ted; Hagen, Normann; Navjord, Inger; Olsen, Aud Borgsø	Norway, Saltdal, Nordland, Saltdal: Berghulnes.	66.8568	15.3089	12	0.0204	15.3	BXA:AFC	8765440	153522	1	187.5	6418	1	3487	112803	451.1	72600	0	13814	18581969
TROM_V_651108	Anthemis ruthenica	Asteraceae	589788	589788				2005-10-04	October	Sortland, Andy	Norway, Tromsø, Troms, Tromsøya: Hamna: mellom Ringveien og fjæra.	69.707	18.9716	12	0.019	16.7	BXA:ALN	7041972	125421	4	62.5	8946	1	263.6	171662	449.7	69970	897	4959	39210738
TROM_V_651374	Silene wahlbergella Chowdhuri	Caryophyllaceae	269082	269082				2008-07-27	July	Gaarder, Geir	Norway, Bardu, Troms, Bardu. Liveltskardelva.	68.775	18.2173	9	0.0175	43.2	BXA:BFG	7770892	149779	1	62.5	7935	1	238.4	259531	453	55037	16	726	30007556
TROM_V_651531	Erigeron borealis	Asteraceae	91254	91254				2006-07-25	juli	Gaarder, Geir	Norway, Hadsel, Nordland, Gårdsdalen.	68.4151	14.8988	10	0.0193	28.6	BMB:IV	12214628	127976	7	232.1	8443	1	965.1	309510	534.8	62457	380	935	34726391
TROM_V_651544	Eriophorum brachyantherum	Cyperaceae	205739	205739				2006-07-13	July	Gaarder, Geir	Norway, Skardet - Stormyra.	69.0647	19.4512	12	0.0218	9.64	CDM:AOO	8924156	NA	NA	NA	7402	1	768.1	136329	437.5	34975	347	573	17330201
TROM_V_651545	Gentianella amarella	Gentianaceae	137095	137095				2006-07-13	July	Gaarder, Geir; Røsok, Øystein	Norway, Balsfjord, Troms, Stormyra.	69.062	19.4565	11	0.015	22.5	BXA:AKE	7681522	NA	NA	NA	6678	1	340.7	405106	471.7	32221	4154	4741	66619724
TROM_V_651551	Luzula parviflora	Juncaceae	46323	46323				2006-07-27	July	Gaarder, Geir; Mikkelsen, Pål	Norway, Storelva.	69.3202	20.0953	12	0.0161	15.6	CDM:ASG	16553882	NA	NA	NA	7631	1	1577.7	284670	426.7	27236	10512	13175	56465958
TROM_V_651572	Eleocharis mamillata	Cyperaceae	280064	280064				2008-07-24	July	Skjerstad, Ragnar; Nyaas, Olav; Nyaas, Birgit; Krumsvik, Leiv	Norway, Batsvika: Halsen.	67.2314	15.4386	10	0.0263	47.5	CDM:ARU	16519338	NA	NA	NA	8420	1	609.9	312809	522.2	30700	1916	24523	99703062
TROM_V_651574	Gnaphalium uliginosum	Asteraceae	702247	702247				2008-07-24	July	Sortland, Andy; Jakobsen, Kristine L.; Edvardsen, Finn A.	Norway, Fauske, Nordland, Sjønstådalen, Parkeringsplass.	67.1877	15.7165	9	0.0135	19.2	BXA:AIV	8858568	128674	5	184.5	9168	1	1622.8	314704	535.1	38951	4563	10154	53345683
TROM_V_651589	Viola mirabilis	Violaceae	369422	369422				2008-07-24	July	Skjerstad, Ragnar; Nyaas, Olav; Nyaas, Birgit; Krumsvik, Leiv	Norway, Fauske, Nordland, Båtsvika: Krykkja.	67.2342	15.416	10	0.0256	0.988	BXA:BQF	10947514	158187	1	857.2	NA	NA	NA	178574	434.7	73105	1894	4538	24425003
TROM_V_651620	Petasites hybridus	Asteraceae	278673	278673				2008-06-06	June	Østerkløft, Bernt-Gunnar	Norway, Bodø, Nordland, Rønvikveien mot jernbanen.	67.2884	14.4068	9	0.0231	57.6	BXA:BEL	9585758	150223	1	110.3	6907	1	288.2	231726	444.4	38149	32493	13273	40494826
TROM_V_651632	Vicia sepium	Fabaceae	347188	347188				2008-06-05	juni	Østerkløft, Bernt-Gunnar	Norway, Bodø, Nordland, Nyholmen, ved fyrvokterboligen.	67.2877	14.3703	8	0.0236	223	BMB:BL	11909392	125014	1	313.8	6380	1	426.1	254127	421.6	24090	1895	17387	39904741
TROM_V_651701	Avenula pubescens	Poaceae	87471	87471				2008-06-11	juni	Skoglund, Trond	Norway, Meløy, Nordland, Meløya: Skagen.	66.8384	13.3959	8	0.0317	81.2	BMB:HC	14610510	113610	7	76.7	7578	1	252.1	52730	505.4	34323	0	107	3065495
TROM_V_651702	Alchemilla subcrenata	Rosaceae	1844630	1844630				2008-06-11	June	Skoglund, Trond	Norway, Meløy, Nordland, Meløya: Skagen.	66.8384	13.3959	9	0.0157	20.3	BXA:AMQ	4360488	126628	5	84	7328	1	176	38946	564.5	33258	140	6716	6368058
TROM_V_651714	Actaea spicata	Ranunculaceae	64025	64025				2008-06-15	juni	Skoglund, Trond	Norway, Fauske, Nordland, Solvikmarka.	67.2032	15.5181	8	0.0241	67	BMB:GH	7112914	128987	7	117.4	6832	1	215.6	232107	530.6	50738	831	12964	69700050
TROM_V_651758	Veronica alpina subsp. alpina	Plantaginaceae	1734435	165325	Used the TaxonID from V. alpina			2008-08-06	August	Skoglund, Trond	Norway, Meløy, Nordland, Bjærangsdalen.	66.7567	13.8668	10	0.0143	0.476	BXA:BPB	11636872	150848	1	1120.8	NA	NA	NA	298343	784.4	233525	281	6981	45655825
TROM_V_651765	Sagina saginoides	Caryophyllaceae	669803	669803				2008-08-06	august	Skoglund, Trond	Norway, Meløy, Nordland, Bjærangsdalen.	66.7602	13.8841	8	0.0227	16	BMB:GT	8802396	151577	1	265.8	9263	1	254	239122	461.3	38474	0	976	23260074
TROM_V_65366	Papaver radicatum subsp. dahlianum	Papaveraceae	669750	669750				1985-07-20	July	Engelskjon, Torstein	Norway, Svalbard, Buensow Land, Gipsdalen, innermost part: Hecla.	78.5641	17.2029	32	0.0453	17	CDM:ACX	13198478	153747	1	234	6892	1	200.4	187282	456.1	85309	96	3138	37883376
TROM_V_65472	Polemonium boreale	Polemoniaceae	363810	363810				1985-08-10	August	Brochmann, Christian; Engelskjøn, Torstein	Norway, Nordenskiöld Land, Svalbard, Battfjell (Middle Reindalen), SW part, S-facing slope.	78.0183	16.096	32	0.0251	68.2	BXA:CMQ	10712572	155183	1	143.3	7386	1	237	319142	508	62451	0	16	21425483
TROM_V_65504	Potentilla lyngei	Rosaceae	2005308	2005308				1985-07-26	July	Brochmann, Christian; Elven, Reidar; Engelskjøn, Torstein	Norway, Bünsow Land, Svalbard, SW slope of Templet.	78.4049	16.6714	33	0.0382	54.6	CDM:ACG	10241570	156442	1	145.9	NA	NA	NA	114071	525.5	110929	2488	6245	11655401
TROM_V_65680	Ranunculus lapponicus	Ranunculaceae	286926	286926			Species corrected from Phippsia concinna	1987-07-20	July	Engelskjon, Torstein; Steilnes, Anne	Norway, Nordenskiold Land, Svalbard, Adventdalen, outlet of Endalen, on bog to S of coal cable conveyor.	78.1876	15.838	29	0.0242	16.4	BXA:CDJ	5861698	160255	1	88.2	NA	NA	NA	95710	518.1	83007	239	238	1850911
TROM_V_66143	ranunculus pygmaeus	Ranunculaceae	286984	286984				1985-07-28	July	Brochmann, Christian; Engelskjøn, Torstein	Norway, Bünsow Land, Svalbard, Tempelfjorden: Bjonadalen, interior part, NW side	78.4151	16.8357	33	0.0184	70	BXA:CEK	9235008	156252	1	108	NA	NA	NA	220812	510.5	45474	0	4384	37720610
TROM_V_66325	Saxifraga platysepala	Saxifragaceae	1301454	1301454				1986-08-13	August	Engelskjøn, Torstein	Norway, Nordenskiöld Land, Svalbard, Reindalen E, Vegbreen N	78.0573	16.9266	31	0.0219	14.2	BXA:CCW	11741470	149437	1	247.2	9308	1	542.8	232164	506.7	60166	529	662	39900794
TROM_V_66732	Luzula campestris	Juncaceae	218141	218141				1991-05-18	May	Engelskjøn, Torstein; Vågen, Inger	Sweden, Uppland, Stockholms lån: Målaren, Birka, rundt Ansgar-	59.33	17.56	27	0.0193	2.92	CDM:AJO	10250678	NA	NA	NA	7637	1	653.4	203140	523.9	145027	282	2768	25464886
TROM_V_66866	Sabulina rossii	Caryophyllaceae	270396	270396				1987-08-10	August	Elven, Reidar; Schwenke, Jan-Thomas	Norway, Bünsow Land, Svalbard, Gipsdalen upper part: SE-slope of Meakinfjellet NE of Stenhousebreen.	78.5246	16.8868	31	0.0299	70.2	CDM:AMQ	10587360	154018	1	325.1	6914	1	240.3	229783	443.9	54973	802	14601	60998849
TROM_V_66926	Agrimonia eupatoria	Rosaceae	57912	57912				1978-08-02	August	Lanes, Kristian	Norway, Rygge, Østfold, Revlingen.	59.3977	10.6346	40	0.0325	4.6	CDM:AKA	12316774	155244	1	85.9	NA	NA	NA	92023	545.1	42850	6890	18127	21516179
TROM_V_66951	Aethusa cynapium	Apiaceae	40954	40954				1944-08-30	August	Benum, Peter	Norway, Vefsn, Nordland, Vefsn: Mosjøen, Vollan, ved tysk brakketomt.	65.8511	13.1926	74	0.0198	13.7	BXA:ALT	13736968	128348	14	122.7	NA	NA	NA	151676	543.5	61038	319043	316681	33583329
TROM_V_66976	Ajuga reptans	Lamiaceae	38596	38596				1973-05-22	May	Knutz, Harald	Denmark, Ved Knapstien, Aabenraa (distr.48)	55.057	9.458	45	0.0285	8.64	CDM:AGE	8529436	150259	1	334.8	NA	NA	NA	133499	469.2	50173	0	100	9166635
TROM_V_67149	Taraxacum acromaurum	Asteraceae	2005315	2005315				1983-08-17	August	Engelskjøn, Torstein; Dunfjeld, Sigbjørn	Norway, Bjørnøya, SE-kysten: Bekkedal S Røedvika, N-flanken i S-	74.3928	19.182	35	0.0205	16.3	CDM:ACF	8652374	151317	1	35.7	NA	NA	NA	141705	427.9	47071	198	513	8935258
TROM_V_67643	Hieracium murorum	Asteraceae	212671	212671				1997-08-16	August	Engelskjøn, Torstein	Norway, Lyngen, Troms, Heinelva.	69.6774	19.8777	20	0.0267	32.4	BXA:AIP	7997930	153169	1	43.8	9983	1	39.4	125520	402.1	27676	8221	11329	22512172
TROM_V_67649	Orthilia secunda	Ericaceae	93819	93819				1997-08-16	August	Engelskjøn, Torstein	Norway, Lyngen, Troms, [Ullsfjorden, austside] Heinelva [sør for Jægervatnet].	69.6774	19.8777	20	0.0258	89.2	BXA:AHD	9960946	NA	NA	NA	9151	1	43.9	229728	501.9	24462	488	754	31686605
TROM_V_67682	Carex chordorrhiza	Cyperaceae	240692	240692				1997-08-17	august	Aasen, Mari	Norway, Lyngen, Troms, Storåsen.	69.6682	19.8524	19	0.0181	5.8	BMB:EL	7695716	NA	NA	NA	6883	1	984.4	196976	443.1	50428	1452	1370	18311892
TROM_V_68187	Antennaria dioica	Asteraceae	49054	49054				1963-09-01	september	Skifte, Ola	Norway, Nordreisa, Troms, Javreoaivit (nordaust).	69.5463	21.2564	53	0.0281	93.8	BMB:MM	11948400	127256	7	29.8	9196	1	33.1	130622	482.9	84246	264662	270554	404744470
TROM_V_68403	Taraxacum torvum	Asteraceae	49743	49743				1930-08-18	August	Lid, Johannes	Norway, Jan Mayen, Kapp Fishburn	70.9971	-8.147	88	0.0434	9.06	CDM:AGH	9175780	151427	1	123	NA	NA	NA	74790	445.7	37791	0	1041	5347262
TROM_V_69312	Alchemilla filicaulis subsp filicaulis	Rosaceae	1891442	1891442				1998-07-04	July	Alm, Torbjørn	Norway, Alta, Finnmark, Turelv, ovenfor Setersletta.	70.0346	23.4108	19	0.0196	10.6	BXA:AMC	5812424	124576	6	17.8	8136	1	332.5	370250	524.8	62810	2601	2876	42451684
TROM_V_69401	Rhynchospora alba	Cyperaceae	241642	241642				1992-06-12	June	Løken, Astri	Norway, Mosvolddalen.	66.8867	13.733	26	0.023	4.42	CDM:APD	9524954	NA	NA	NA	7421	1	375.5	202253	474.2	54485	10012	13895	44104479
TROM_V_69697	Anethum graveolens	Apiaceae	40922	40922				1965-10-02	October	Anderssen, Harald	Norway, Bodø, Nordland, Bodø, Bodin, Hammerviken.	67.2761	14.3389	52	0.0215	30.1	BXA:ALG	11125774	153661	1	399.5	9874	1	892.4	114283	495.9	46886	2925	12131	20618458
TROM_V_700009	Tussilago farfara	Asteraceae	118778	118778				2003-07-25	July	Nettelbladt, Mats; Nyaas, Birgit; Nyaas, Olav; Olsen, Knut-Jørgen	Norway, Bodø, Nordland, Klettkovfjellet	67.1709	15.0361	14	0.0139	10.8	BXA:BNK	9668120	150310	1	371.7	7347	1	447.4	501520	518.6	51744	99	979	101686558
TROM_V_700157	Oxycoccus microcarpus	Ericaceae	1734433	669730	Used the TaxonID from Vaccinium microcarpum, a synonym of Oxycoccus microcarpus			2007-08-25	august	Larsen, Elisabeth	Norway, Tromsø, Troms, Tromsøya; N for Mortensnes skole.	69.6882	18.9385	9	0.0244	12	BMB:GK	14871180	NA	NA	NA	7127	1	913.1	50918	544.4	72616	1073	26730	41980414
TROM_V_700160	Lysimachia thyrsiflora	Primulaceae	174664	174664		Y		2008-07-24	juli	Hanssen, Even W.; Braathen, Reidun	Norway, Fauske, Nordland, Liosen.	67.2682	15.3589	8	0.0221	8.5	BMB:EB	8907424	NA	NA	NA	7222	1	57	310483	486.5	84613	46	471	17956268
TROM_V_700160	Lysimachia thyrsiflora	Primulaceae	174664	174664				2008-07-24	juli	Hanssen, Even W.; Braathen, Reidun	Norway, Fauske, Nordland, Liosen.	67.2682	15.3589	8	0.0221	8.5	BMB:KI	5138846	155174	1	69.2	6829	1	322.4	91823	434.1	34980	1073	26730	41980414
TROM_V_700173	Salix phylicifolia	Salicaceae	470269	470269				2008-07-25	juli	Hanssen, Even W.; Utz, Carola; Braathen, Reidun	Norway, Fauske, Nordland, Sulitjelma: Kjelvatnet, N-enden.	67.0758	16.052	8	0.0364	6.2	BMB:AQ	10210400	83737	28	15.1	9428	1	512.2	273231	473.2	55473	9964	9862	40161326
TROM_V_70100	Atriplex prostrata	Chenopodiaceae	190330	190330				1998-07-08	juli	Skoglund, Trond	Norway, Meløy, Nordland, Reipå, Stia.	66.9055	13.6406	18	0.02	75.8	BMB:MG	10719862	152174	1	145.1	9455	1	532	300695	448.9	53110	11	37	30632494
TROM_V_70245	Alchemilla micans	Rosaceae	1572673	1572673				1998-08-29	August	Alm, Torbjørn; Often, Anders	Norway, Sør-Varanger, Finnmark, Kirkenes, nordre del av sentrum.	69.7296	30.0377	19	0.0185	19.9	BXA:AMI	13109580	152007	1	112.3	7549	1	387.4	208235	504.8	70752	4026	10906	50082736
TROM_V_70277	Caragana arborescens	Fabaceae	20484	20484				1998-08-29	August	Alm, Torbjørn; Often, Anders	Norway, Sør-Varanger, Finnmark, Elvenes, på østsiden av elva.	69.6772	30.1225	19	0.02	70.4	BXA:AGK	9973294	129060	1	385.6	8240	1	420.9	110435	449.6	79629	8324	38985	19941101
TROM_V_70281	Consolida orientalis	Ranunculaceae	565971	565971				1998-08-30	August	Alm, Torbjørn; Often, Anders	Norway, Sør-Varanger, Finnmark, Pasvikdalen: Skogfoss.	69.6772	30.1225	19	0.0154	20.1	BXA:AFT	8579604	155719	1	117.6	6551	1	607.4	156232	550.6	43327	22615	25240	42537090
TROM_V_70509	Fraxinus excelsior	Oleaceae	38873	38873				1998-06-20	June	Alm, Torbjørn; Gamst, Unni Bjerke	Norway, Harstad, Troms, Harstad, Forhamn, flere store trær på eng ved det	68.7337	16.5936	19	0.0216	37.7	BXA:AKK	8571126	140301	17	267.4	5874	1	536.3	81759	514.9	55004	5340	5345	8090500
TROM_V_70512	Doronicum orientale	Asteraceae	118769	118769				1998-06-20	June	Alm, Torbjørn	Norway, Andøy, Nordland, Andøya, Bleik, Forvillet ved kirkegårdene.	69.2855	15.9753	20	0.0287	9.4	BXA:AVV	6825732	152619	1	232.1	NA	NA	NA	123761	430.5	89646	410	13085	22629412
TROM_V_70774	Gentiana pneumonanthe	Gentianaceae	49950	49950				1998-08-26	August	Alm, Torbjørn; Often, Anders	Russian Federation, Murmansk Oblast, [Murmansk] Kaitakoski.	68.9385	28.6047	19	0.0213	9.3	BXA:AKF	6589354	149350	1	71.9	7392	1	50.7	128571	451.5	28316	264662	270554	404744470
TROM_V_71246	Taraxacum spectabile	Asteraceae	1891610	49743	Used the TaxonID from Taraxacum			1998-06-29	June	Brattland, Eli	Norway, Meløy, Nordland, Bjærangen.	66.7573	13.7862	19	0.0204	7.4	BXA:BME	7674624	151039	1	105.3	6017	1	393.5	49197	576.2	36565	3136	57697	9990908
TROM_V_71372	Mercurialis perennis	Euphorbiaceae	3985	3985				1995-04-13	April	Engelskjøn, Torstein	Norway, Flekkefjord, Vest-Agder, Hidra: Nordaust av Sele.	58.2249	6.5567	22	0.0162	43.2	BXA:BHI	3506234	135689	5	238.6	7406	1	110.3	86382	492.4	26331	6841	99202	10877090
TROM_V_71408	Asplenium viride	Aspleniaceae	147940	147940				1998-10-31	oktober	Skoglund, Trond	Norway, Meløy, Nordland, Ørnes: Våtvik.	66.8536	13.7107	18	0.0184	11.9	BMB:MR	5910598	189093	49	47.1	6696	1	22	237118	511.5	91202	371	20539	49450234
TROM_V_71535	Arenaria norvegica	Caryophyllaceae	940194	940194				1975-06-30	June	Nettelbladt, Mats	Norway, Karlsøy, Karlsøy, Karlsøy[a], Bogen.	70.0006	19.939	43	0.0217	7.52	BXA:BTK	11987810	147403	1	267.8	NA	NA	NA	132379	515.9	50881	5246	43252	31891115
TROM_V_72246	Chenopodium polyspermum	Chenopodiaceae	434244	434244				1998-08-11	August	Nettelbladt, Mats	Norway, Beiarn, Nordland, Beiarn: Arstad, Stiøyra.	67.0297	14.5626	19	0.0244	24	BXA:AGC	6840064	153474	1	290.4	9408	1	713.5	245000	488.5	57469	18041	26917	60758184
TROM_V_72249	Ammi majus	Apiaceae	48026	48026				1998-09-26	September	Nettelbladt, Mats	Norway, Beiarn, Nordland, Beiarn, Solheim.	67.0082	14.5744	19	0.0199	12.8	BXA:ALD	12512574	153079	1	633.9	9728	1	1137.8	256191	457.7	18238	688905	790384	4469662109
TROM_V_72629	Carex pediformis	Cyperaceae	13398	13398				1984-09-29	September	Engelskjøn, Torstein; Knaben, Gunvor; Rykkja, Sigrun	Tjernslitjern SW.	60.2963	10.4925	34	0.0241	10.1	CDM:ASW	9069298	NA	NA	NA	9519	1	36.6	187329	430.3	46347	22	705	24942402
TROM_V_73253	Artemisia norvegica	Asteraceae	401918	401918				1982-08-10	August	Engelskjøn, Torstein	Norway, Folldal, Hedmark, Flåman sør, nedre del av Sandbekkens ravine.	62.2951	9.8386	35	0.0236	40	BXA:BIN	9643054	151285	1	45.5	NA	NA	NA	140105	429.1	74112	21769	24978	14122639
TROM_V_7339	Hieracium pilosella	Asteraceae	221204	221204				1992-07-29	July	Sortland, Andy	Norway, Steigen, Nordland, Engeløya: Laskestad.	67.9322	15.0119	25	0.0239	49.2	BXA:AFR	9065718	128507	2	65.2	9362	1	36.9	195957	484.9	23163	28	48	14954808
TROM_V_73765	Carex lyngbyei	Cyperaceae	657479	657479				1989-09-07	September	Elvebakk, Arve	Iceland, Island: Akureyri, 2-3 km S of the city.	66.66	-18.05	29	0.0367	19.9	CDM:ATT	7479824	NA	NA	NA	6201	1	748.1	212353	509.1	89261	793	12720	54039467
TROM_V_742	Sparganium erectum	Typhaceae	767568	767568				1983-07-16	July	Elven, Reidar	Norway, Brønnøy, Nordland, Tilremvatnet, NV-enden.	65.5199	12.2646	35	0.022	19.5	BXA:CHO	8569864	161792	1	283.7	NA	NA	NA	447479	615.8	79814	736	1114	46008555
TROM_V_74211	Carex disperma	Cyperaceae	312740	312740				1958-07-28	July	Kaasa, Inger; Kaasa, Jon	Norway, Naer Pasvikelva inn for grensepel 109, ca. 5 km SW for Skogfoss.	69.351	29.6166	60	0.0211	4.53	CDM:APM	10512406	NA	NA	NA	7698	1	1128.3	172995	425	66056	5419	7327	31679356
TROM_V_7454	Ranunculus sceleratus	Ranunculaceae	147635	147635				1986-07-27	July	Fredriksen, Knut; Lerengen, Gro	Norway, Bodø, Nordland, Bliksvær, midtdelen.	67.271	13.9784	31	0.0162	33.4	BXA:CIK	10454288	3298	1	7.8	8439	1	109.9	145859	412.8	99861	0	53	13147663
TROM_V_74568	Festuca prolifera	Poaceae	1301364	1301364				1999-06-12	June	Skoglund, Trond: Brattland, Eli: Fagertun, Thor	Norway, Nordland, Meloy, Engenbreen, V for breen.	66.6911	13.743	18	0.0159	68.6	BXA:APK	11328560	NA	NA	NA	6140	1	24.3	116480	465.4	24303	312	425	12609491
TROM_V_75125	Carex hirta	Cyperaceae	15193	15193				1991-07-29	July	Lampinen, Raino; Lampinen, Tuula	Finland, Ahvenanmaa, Aland: Sund, Kastelholm. 700 m NNE of the castle. By the road to the church of Sund, less than 100 m N of the main road Mariehamn - Bomarsund.	60.24	20.09	27	0.0318	14.2	CDM:AUB	5024550	NA	NA	NA	7826	1	194.2	224636	518.1	35595	27	1483	13209538
TROM_V_75263	Carex lepidocarpa subsp. jemtlandica	Cyperaceae	1088035	1088035				1977-07-28	July	Elven, Reidar	Sweden, Jaemtland, Kyrkas nord for Storsjoen.	63.31	14.2	41	0.0362	12	CDM:ATZ	7230050	NA	NA	NA	7932	1	73.7	233477	570.6	42603	50442	55483	73057708
TROM_V_75552	Barbarea vulgaris	Brassicaceae	50459	50459				1999-06-23	June	Sætra, Hartvig	Norway, Sørreisa, Troms, Gumpedalen.	69.1167	18.0047	19	0.0225	10.7	BXA:BLT	7492836	155103	1	628.3	NA	NA	NA	227084	495	63831	163	3993	23625120
TROM_V_75595	Carex ligerica	Cyperaceae	240664	240664				1984-07-13	July	Elven, Reidar	Sweden, Orebro, Sandby: Vaelle nord for S.Sandby.	55.75	13.34	34	0.0306	13.9	CDM:ATV	10110718	NA	NA	NA	12753	1	71.1	181240	441.2	49036	5541	5573	25625974
TROM_V_75978	Arctium minus	Asteraceae	143172	143172				1999-09-01	September	Blixgård, Brynjulf	Norway, Nordreisa, Troms, Storslett: Straumfjordnes.	69.88	21.1954	18	0.02	23.6	BXA:BIQ	9640964	152708	1	89.2	9566	1	750.4	416176	535	45603	161	1176	43755854
TROM_V_76522	Arabis caucasica	Brassicaceae	50453	50453				1989-05-22	May	Reiersen, Johannes	Norway, Harstad, Troms, Ved Trondenes Kirke, ca. 100 m syd for kirka.	68.8217	16.575	29	0.02	11.83	BXA:BIR	14774236	153102	1	456.9	NA	NA	NA	75222	508.5	32153	69358	94125	604864606
TROM_V_76794	Alchemilla cymatophylla	Rosaceae	1891441	23138	Used the TaxonID from Alchemilla			1999-06-02	June	Skoglund, Trond	Norway, Meløy, Nordland, Meløy, Neverdalsneset.	66.8334	13.7619	18	0.0205	23.9	BXA:AMD	5660868	127465	11	220.7	7303	1	172.3	240696	485.3	28282	2381	30919	72144472
TROM_V_76920	Arctostaphylos uva-ursi	Ericaceae	84009	84009				1999-07-06	July	Skoglund, Trond	Norway, Tysfjord, Nordland, Tysfjord: Vik NV for Hestvika, mellom Korsnes og Tysnes.	68.2628	16.0041	18	0.0296	36.1	BXA:BKN	8658650	128700	1	109.9	8764	1	592.4	203461	515.3	64189	1640	27823	50508069
TROM_V_77105	Goodyera repens	Orchidaceae	164261	164261				1999-08-13	August	Brattland, Eli; Fagertun, Thor	Norway, Meløy, Nordland, Åmøya.	66.7691	13.4436	19	0.0171	7.76	BXA:BTV	10573780	151927	1	273.1	NA	NA	NA	200577	441.8	33106	152	35581	41048931
TROM_V_78952	Trifolium medium	Fabaceae	97028	97028				1999-09-11	September	Sætra, Hartvig	Norway, Bardu, Troms, Bardu. Altevatn. Slåttmoberget.	68.6611	18.8831	18	0.0245	14.3	BXA:BMV	10159992	141385	76	109.3	6756	1	424.3	162000	594.5	27939	105895291	105892502	113590033
TROM_V_79845	Arabidopsis thaliana	Brassicaceae	3702	3702				2000-05-27	May	Skoglund, Trond	Norway, Meløy, Nordland, Meløy: Gåsvær.	66.8785	13.4812	18	0.0192	7.92	BXA:BAF	6537802	154497	1	315.5	6591	1	401.8	133960	437.9	104003	889	14577	26641784
TROM_V_79869	Echinops exaltatus	Asteraceae	9372	9372				1999-08-02	August	Nettelbladt, Mats	Norway, Bodø, Nordland, Bertnes: N for krysset ved riksvei 80 / Kanalveien.	67.2899	14.595	19	0.0382	36.4	BXA:BLQ	8123732	153054	1	45.1	NA	NA	NA	124527	578.9	48696	0	1985	27699009
TROM_V_79886	Corydalis intermedia	Papaveraceae	54425	54425				2000-05-15	May	Nettelbladt, Mats	Norway, Beiarn, Nordland, Beiran: Moldjord, Rønndalen.	67.01	14.5927	17	0.0195	37.9	BXA:AFF	7956960	NA	NA	NA	7461	1	530.7	291412	508	84167	11999	16302	95595543
TROM_V_80050	Amaranthus retroflexus	Amaranthaceae	124763	124763				1953-08-21	August	Apold, Wilhelm	Norway, Hamarøy, Nordland, Hmarøy, Hellansås.	68.1415	15.6859	65	0.0419	9.04	CDM:AEO	10392866	150703	1	260.2	NA	NA	NA	271228	455.7	45165	27370	97790	52196166
TROM_V_80420	Cystopteris fragilis	Cystopteridaceae	32112	32112				2000-07-02	juli	Løken, Astri	Norway, Meløy, Nordland, Meløy: Spilderdalen.	66.8801	13.8246	16	0.0155	30.4	BMB:LC	16543916	197713	48	41.2	7927	1	357.6	5029679	418.6	57373	92	447	424192824
TROM_V_80640	Salix glauca	Salicaceae	395314	395314				2000-07-23	juli	Aasen, Mari	Norway, Tranøy, Troms, Forøya, sørligst.	69.1609	17.4815	16	0.0322	30.7	BMB:LE	36681896	129442	5	148.6	9157	1	1201.6	337321	563.7	60178	479	1637	50868518
TROM_V_80982	Carex appropinquata	Cyperaceae	240679	240679				2000-08-01	August	Granmo, Alfred	Norway, Lavangsvatn: Myrdrag i foten av Tennasens vestside.	68.5226	16.6632	18	0.0384	8.83	CDM:AOW	9900808	NA	NA	NA	7340	1	708.1	150853	482.9	56247	71888	78147	59928998
TROM_V_81081	Rumex acetosa	Polygonaceae	41241	41241				2000-07-01	July	Løken, Astri	Norway, Meløy, Nordland, Fykandalen.	66.7902	14.0564	18	0.0234	21	CDM:ADO	10442606	128343	9	25.3	NA	NA	NA	455297	495.7	106761	0	3484	168427574
TROM_V_81132	Braya linearis	Brassicaceae	234458	234458		Y		2000-05-23	May	Løken, Astri	Under Horntind.	66.9122	13.5717	18	0.0142	11	CDM:AQY	14960232	NA	NA	NA	7319	1	1121.3	176934	578.5	54595	452	658	9755157
TROM_V_81136	Salix myrsinifolia myrsinifolia	Salicaceae	1623474	339964	Used the TaxonID from S. myrsinifolia			2000-07-01	juli	Løken, Astri	Norway, Meløy, Nordland, Fykandalen, rasteplass ved utløpet av Fykanåga.	66.7901	14.0336	16	0.0242	50	BMB:CS	7856034	155681	1	317.8	4034	1	316.2	314265	439.7	51051	244	399	31369781
TROM_V_81191	Sorbus hybrida	Rosaceae	1775740	1775740				2000-07-15	July	Nettelbladt, Mats; Breivik, Åse B.; Løken, Astri	Norway, Steigen, Nordland, Engeløya, Laskestad.	67.925	15.0358	18	0.0239	6.36	BXA:BSH	14926184	160204	1	84.3	NA	NA	NA	258144	498.5	39948	9138	10916	118777578
TROM_V_81259	Eleocharis quinqueflora	Cyperaceae	46325	46325				2000-07-16	July	Skoglund, Trond; Løken, Astri; Risdal, Trond	Norway, Lauvoya, sordelen.	67.907	14.869	18	0.0203	6.02	CDM:AOP	9294144	NA	NA	NA	6983	1	549	105985	450	49177	174744	212236	401060433
TROM_V_81302	Hieracium hieracium	Asteraceae	907198	102745	Used the TaxonID for Hieracium			2000-07-14	juli	Skoglund, Trond; Nettelbladt, Mats; Edvardsen, Hanne; Løken, Astri; Breivik, Åse B.	Norway, Steigen, Nordland, Nordfold: Lakså, Kvitneslia.	67.7991	15.3202	16	0.0269	17.3	BMB:IG	5913326	152713	1	74.3	6878	1	74.7	138201	446.2	32446	150	3273	14707415
TROM_V_81502	Rosa pimpinellifolia	Rosaceae	74630	74630				1974-06-18	June	Knutz, Harald	Denmark, Tonder, Romo, ost for Lakolk. (distr. 50)	55.1352	8.5172	44	0.0276	3.37	CDM:AXW	7310846	108040	29	14.5	8524	1	534.9	257192	570.6	41070	285	10749	41783295
TROM_V_81913	Epilobium parviflorum	Onagraceae	644182	644182				1991-07-27	July	Lampinen, Raino; Lampinen, Tuula	Finland, Ahvenanmaa, Åland (A/Al). Saltvik: Haraldsby. 50 m W of Högvalla, NW margin of the main road Mariehamn - Bomarsund.	60.25	20.04	27	0.0277	4.4	CDM:AKD	10618762	136016	15	28.8	7882	1	978.9	279930	564.1	65422	107	177	55251412
TROM_V_81991	Anthyllis vulneraria subsp. lapponica	Fabaceae	209194	209194				1985-08-17	August	Elvebakk, Arve	Norway, Alta, Finnmark, St. Raipas, Langstilla.	69.8935	23.2875	33	0.0551	2.14	CDM:AJV	10423370	299860	1	153.7	NA	NA	NA	153046	427.9	34815	51	683	23861929
TROM_V_82019	Calamagrostis purpurea	Poaceae	570168	570168				2000-07-21	July	Skifte, Astha; Skifte, Ola	Norway, Gratangen, Troms, Skifte, ytre - indre; øvre Skifte.	68.4425	17.4507	18	0.0205	21.5	BXA:BLB	10098772	105145	13	12.7	NA	NA	NA	410768	583.8	42910	84	116	14154093
TROM_V_82194	Carex demissa	Cyperaceae	241204	241204				2000-06-24	June	Skoglund, Trond	Norway, Valnesfjord: Alvenes.	67.2709	15.047	18	0.0284	24	CDM:ATR	11011924	NA	NA	NA	8197	1	570.7	215047	487.3	72293	246	1595	40436824
TROM_V_82458	Hypericum montanum	Hypericaceae	673929	673929				1971-07-08	July	Løjtnant, Bent; Pedersen, P.	Denmark, Stagsevold Wood at Vejle Fjord. In young spruce	55.68	9.85	47	0.0261	2.6	CDM:AHR	7230206	125920	52	116.3	9811	1	510.6	21751	545.5	46659	2142	4110	4213848
TROM_V_82711	Anemone canadensis	Ranunculaceae	167997	167997				2000-07-28	July	Nettelbladt, Mats	Norway, Bodø, Nordland, Bodø, Grønnåsen, Koch-hagen.	67.2787	14.4699	17	0.0215	69.2	BXA:ALK	6844792	15177	8	12.5	6107	1	107	133923	430.5	82689	27268	30516	22482125
TROM_V_82767	Matricaria recutita	Asteraceae	127986	127986				2000-07-30	July	Nettelbladt, Mats	Norway, Saltdal, Nordland, Saltdal: Medby, nye Dugnadsveien.	67.0635	15.3334	17	0.0209	11.8	BXA:BHC	8168360	149799	1	56.8	6698	1	512.1	123672	441.7	80959	51	683	23861929
TROM_V_82810	Calamagrostis purpurea	Poaceae	570168	570168				2000-08-20	august	Nettelbladt, Mats	Norway, Beiarn, Nordland, Tvervik: Langstiberget.	67.035	14.5739	16	0.0308	185.1	BMB:AD	8485892	12810	4	19.2	5963	1	169.2	160593	529.2	36121	41	1810	13432383
TROM_V_82817	Draba micropetala	Brassicaceae	311954	311954				1986-08-09	August	Engelskjøn, Torstein	Norway, Nordenskiöld Land, Svalbard, Reindalen, eastern part.	78.0573	16.9266	31	0.035	18.2	BXA:CDC	6953898	153681	1	284.1	NA	NA	NA	346620	580.1	79203	70	282	52057596
TROM_V_8381	Carex disticha	Cyperaceae	240695	240695				1904-06-26	June	Fridtz, R. E.	Norway, Buskerud, Hole, N. Sonerud	60.12	10.28	114	0.0552	1.44	CDM:APL	11124454	NA	NA	NA	6569	1	109.9	123832	492.5	50522	1012	3341	22447380
TROM_V_83851	Maianthemum bifolium	Asparagaceae	191662	191662				2001-07-08	July	Solbakken, Ole Isak	Norway, Nordreisa, Troms, Sansvarri i Oksfjorddalen.	69.8689	21.3893	16	0.0212	45.2	BXA:APF	12717932	156972	1	321.1	4599	1	35.6	148313	454	19034	193	12986	24857244
TROM_V_83896	Rubus grabowskii	Rosaceae	1546422	1546422				1957-07-26	July	Olsson, Olof	Sweden, Blekinge, Foerkaerla: Enegarden.	56.1977	15.4339	61	0.033	9.08	CDM:AXT	6455860	111752	45	16.1	9539	1	79	116059	437.5	39541	18100	19313	25586122
TROM_V_84182	Fallopia sachalinensis	Polygonaceae	76036	76036				2000-07-23	July	Sortland, Andy	Norway, Vestvågøy, Nordland, Farstad.	68.1976	13.6609	17	0.0224	29.3	BXA:AKM	10105220	54060	31	12.1	6008	1	580.7	199727	421	50103	780	2520	49340232
TROM_V_84238	Glyceria fluitans	Poaceae	254778	254778				1997-08-17	August	Sortland, Andy	Norway, Tromsø, Troms, Tromsøya: Nordspissen, Ringveien.	69.7076	19.0232	20	0.0228	55	BXA:APL	10746076	NA	NA	NA	7651	1	786.9	135964	490.6	48181	146	65	23756496
TROM_V_84363	Senecio sylvaticus	Asteraceae	121557	121557				1997-08-18	August	Sortland, Andy	Norway, Tromsø, Troms, Tromsøya: Hamna, Fredlundtomta til RIMI-butikken.	69.698	18.9725	21	0.0232	6.48	CDM:AGJ	10572148	151099	1	99.7	NA	NA	NA	126390	478	41539	4023	5350	54195725
TROM_V_84552	rumex obtusifolius	Polygonaceae	3619	3619				2001-10-02	October	Sortland, Andy	Norway, Nesna, Nordland, Nesna tettsted: Høgskolen.	66.1975	13.0347	17	0.039	91.2	BXA:CIF	6760594	159152	1	84.1	NA	NA	NA	322718	534.6	42360	2336	36304	102371293
TROM_V_84676	Chaenorhinum minus	Plantaginaceae	105913	105913				2001-10-01	October	Sortland, Andy	Norway, Rana, Nordland, Mo sentrum: Ved jernbanestasjonen, Gammel, nedlagt sidespor av jernbanen.	66.3169	14.141	17	0.0188	7.12	BXA:BVL	12226652	151457	1	1238.3	NA	NA	NA	140301	471.9	84183	264662	270554	404744470
TROM_V_84788	Taraxacum boreigena	Asteraceae	1734432	49743	Used the TaxonID from Taraxacum			2001-06-02	juni	Skoglund, Trond	Norway, Gildeskål, Nordland, Finnes.	66.9692	13.7401	15	0.0437	14	BMB:IK	6934498	151323	1	42.3	7344	1	553.7	154303	433.7	83978	6210	6300	21207289
TROM_V_85064	Arctium lappa	Asteraceae	4217	4217				2001-08-08	August	Sætra, Hartvig	Norway, Balsfjord, Troms, Malangen : Sørfjorden: Hamnvåg, i hagen til Tordis Nilsen.	69.32	18.834	16	0.0217	72.4	BXA:BKD	8947948	152707	1	51.2	9635	1	605	377541	529.5	70095	313	1593	30385153
TROM_V_85223	Carex atrata	Cyperaceae	241196	241196				2001-06-24	juni	Skoglund, Trond	Norway, Meløy, Nordland, Holandsfjorden: Kilvika, ved utløpet av kraftstasjonen.	66.7277	13.9011	15	0.0404	20.2	BMB:HH	10857056	NA	NA	NA	8587	1	689.2	182405	458.9	73673	1704	2168	44941386
TROM_V_85430	Galium spurium	Rubiaceae	1117032	1117032				1994-08-04	August	Sortland, Andy	Norway, Vågan, Nordland, Storemolla: Vottvika, Langvågen.	68.2298	14.8188	24	0.0194	6.2	BXA:BVT	9459970	152769	1	242	NA	NA	NA	94407	526.1	66629	1344	2070	11588084
TROM_V_85570	Diphasiastrum complanatum	Lycopodiaceae	34168	34168				1995-09-29	September	Kukkonen, Ilkka; Nurmi, K.A.	Finland, Satakunta, St. Saekylae, Iso-Saekylae village, Saekylae esker. C.200 m army shooting range, by road across the esker. 27degE 67782:2569.	61.062	22.324	23	0.0397	3.24	CDM:APQ	8886536	148704	53	51.9	NA	NA	NA	572583	510.6	41501	15792	16221	117321293
TROM_V_856	Oxycoccus palustris	Ericaceae	516948	516948				1991-07-03	juli	Sortland, Andy	Norway, Vågan, Nordland, Kabelvåg: Åvikmyra.	68.2274	14.5048	25	0.027	12.3	BMB:HN	16548962	NA	NA	NA	6994	1	381	261273	440.7	54524	69358	94125	604864606
TROM_V_85710	Alchemilla semilunaris	Rosaceae	1891447	23138	Used the TaxonID from Alchemilla			2002-07-07	July	Piirainen, Mikko	Norway, Sør-Varanger, Finnmark, East Finnmark: SSE of Snevebukta (on the E side of Bökfjorden, opposite to Kirkenes), between Jakobsnes and Svartaksla, in the N part of the meadow area called Snevejordet.	69.7207	30.1316	17	0.0198	24.6	BXA:AMM	11858410	127162	13	70.5	9186	1	806.9	162894	433.4	34653	32	309	13986992
TROM_V_85718	Alchemilla plicata	Rosaceae	478334	478334				2000-07-21	July	Piirainen, Mikko	Finland, Kainuu, [Ostrobottnia kajanensis] Kainuu (Kn/Ok). Suomussalmi. Junyusranta, WNW of the church (Ruhtinansalmen rajaseutukirkko).	65.2061	29.4728	18	0.0223	44.4	CDM:AAM	9025378	152228	1	37.2	NA	NA	NA	241817	457.4	28315	179	7601	74199335
TROM_V_85761	Filago arvensis	Asteraceae	702219	702219				1993-08-03	August	Lampinen, Raino	Finland, Etelå-Håme, [Tavastia australis] South Håme (EH/Ta). Janakkala: Våhikkålå village between Lake Valajårvi and the road from Våhikkålå to Vehmainen (Vehmaistentie), 400 m N of Kivirinne homestead.	60.7833	24.4667	25	0.0194	13.8	CDM:ALT	8622164	127028	4	38.2	NA	NA	NA	146686	542.8	86261	1623	23180	23554277
TROM_V_85767	Scleranthus annuus	Caryophyllaceae	230712	230712				1993-09-18	September	Lampinen, Raino	Finland, Etelå-Håme, [Tavastia australis] South Håme (EH/Ta). Håmeenlinna: Ylånne, 300 m E-ENE of the main building of the remand home, near the NW corner of Lake Raimalammi, at the foot of the slope of Mielmalanharju esker.	60.9333	24.5333	24	0.0237	31.2	BXA:CIB	8050788	144037	1	34.8	7862	1	589.2	237141	436.9	43989	0	152	22026007
TROM_V_85852	Sorbus neglecta	Rosaceae	2005312	2005312				1984-08-08	August	Lundmo, Stig	Norway, Bindal, Nordland, Reppen. /=Reppå/	65.139	12.4736	34	0.0242	16.1	CDM:ACR	10649292	129160	11	39.4	NA	NA	NA	133543	526.9	46243	427	1349	26375947
TROM_V_86278	Veratrum album	Melanthiaceae	50243	50243				1964-06-30	June	Skifte, Astha; Skifte, Ola	Norway, Berlevåg, Finnmark, Trollfjorden [Gulgofjorden], gravelly banks of main river Gåselva [Cuonjejohka].	70.6687	28.6647	54	0.021	6.7	BXA:CAK	12734210	153678	1	489.2	NA	NA	NA	147155	498.4	64774	1864	38443	41195906
TROM_V_86534	Ceratophyllum submersum	Ceratophyllaceae	108412	108412				1971-09-02	September	Arenklit, F.; Hansen, A.; Hjerting, J.P.; Svendsen, Jette	Denmark, lolland: Grænge Gadekær. (T.B.U. Distr. 36).	54.792	11.771	47	0.0278	13.9	CDM:AOE	8628556	156553	1	143.4	7689	1	374.9	243095	454.3	33428	281007	293625	61443549
TROM_V_86562	Cichorium intybus	Asteraceae	13427	13427				2002-08-08	August	Skoglund, Trond	Denmark, Fyn, Langeland: Bagenkop.	54.75	10.6917	16	0.0258	95.4	CDM:AOB	12202252	153030	1	50.7	6035	1	597.3	389084	473.8	38551	15520	21019	76329789
TROM_V_86574	Melilotus albus	Fabaceae	47082	47082				2002-07-29	July	Skoglund, Trond	Norway, Porsgrunn, Telemark, Skjelsvik: Brattås.	59.0867	9.6867	16	0.0181	7.12	BXA:AVK	15937600	126545	1	731	NA	NA	NA	337099	550	48824	5076	63881	94042346
TROM_V_86579	Reseda lutea	Resedaceae	202615	202615				2002-07-31	July	Skoglund, Trond; Risdal, Trond	Norway, Bamble, Telemark, Stathelle: Brohodet.	59.9427	9.712	16	0.0258	17.5	BXA:BBS	13029912	151943	1	701	NA	NA	NA	218216	466.1	33829	1688	15918	53823794
TROM_V_86600	Clinopodium acinos	Lamiaceae	306377	306377				2002-07-31	July	Skoglund, Trond; Risdal, Trond	Norway, Bamble, Telemark, Trosbyfjorden: Tjønnøya, Hafsund.	59.8361	9.6372	16	0.038	76.6	CDM:AAQ	7883110	151974	1	354.5	NA	NA	NA	84337	500.5	76122	7150	40102	16010344
TROM_V_86686	Ophioglossum vulgatum	Ophioglossaceae	49227	49227				2002-07-09	July	Brevik, Åse Bøilestad	Norway, Gildeskål, Nordland, Gildeskål: Inndyr, Langholmen.	67.0462	14.0223	16	0.0198	7.52	BXA:BML	8371802	139652	1	77.3	NA	NA	NA	166159	388.7	15409	2773	3257	17367458
TROM_V_86873	Bromus hordeaceus	Poaceae	52147	52147				2003-09-08	September	Sortland, Andy	Tromsøya: Bjerkaker Lærerskolebakken	69.6328	18.9273	15	0.0199	33	CDM:AUM	11865800	NA	NA	NA	10080	1	26.9	439497	620.5	64591	1323	4002	144466090
TROM_V_86904	Trichophorum cespitosum	Cyperaceae	76515	76515				2003-07-31	July	Sortland, Andy	Norway, Sorvagen: Ved Stuvdalsvatnet o.	67.9022	13.0108	15	0.0325	3.57	CDM:APC	11458504	NA	NA	NA	7003	1	565.2	431290	503.5	38881	518	3292	163636932
TROM_V_86906	Carex bigelowii	Cyperaceae	241200	241200				2003-07-31	juli	Sortland, Andy	Norway, Moskenes, Nordland, Hermannsdalstinden.	67.9372	12.9362	13	0.0171	11.1	BMB:LV	12685928	NA	NA	NA	9715	1	1607.4	112147	476.5	53231	2304	1853	17929783
TROM_V_86921	Nuphar pumila	Nymphaeaceae	38861	38861				2001-07-26	July	Ravolainen, Virve; Elverland, Ellen	Norway, Hamarøy, Nordland, Tannøya: Støvikvatnan, lite tjønn mellom vann 7 m og 13 m o.h.	68.1416	15.7738	16	0.023	95.6	BXA:BGN	9398872	160668	1	92.6	8444	1	239.3	192005	678.5	93572	15401	30213	43422197
TROM_V_8693	Suaeda maritima	Chenopodiaceae	126913	126913				1992-07-22	July	Sichel, Hanne; Hatten, Lise	Norway, Skalvaeret, Smaloya, mellom Geiteroya og Lysthusoya.	65.8607	12.1824	26	0.0613	6.86	CDM:BAW	7422088	143982	57	15	8699	1	312.9	181528	425	59628	11606	1028	21706323
TROM_V_86967	Alopecurus arundinaceus	Poaceae	1227975	1227975				2001-07-05	July	Ravolainen, Virve; Granmo, Alfred	Norway, Dyrøy, Troms, Brøstadbotn. Finnlandsholmen.	69.0888	17.6241	16	0.0193	60.4	BXA:ARL	13827702	136149	1	111.5	6357	1	286.1	213620	474.7	34411	4024	8038	51859894
TROM_V_86969	Silene uniflora	Caryophyllaceae	39919	39919				2001-07-04	July	Ravolainen, Virve; Granmo, Alfred	Norway, Dyrøy, Troms, Lille Vinjevatn.	69.0175	17.3715	16	0.0218	44.4	BXA:AVE	11723736	151518	1	73.2	6904	1	68	158780	479.4	84237	440	2201	19281733
TROM_V_87043	Huperzia arctica	Lycopodiaceae	669708	669708				2003-07-30	July	Sortland, Andy	Norway, Vestvågøy, Nordland, Vestvågøy: Himmeltinden.	68.2237	13.5627	14	0.0346	69.6	BXA:ARE	9897432	153918	1	136.9	7561	1	33.9	82567	482.8	44208	18080	18319	18097039
TROM_V_87174	Thalictrum flavum	Ranunculaceae	150094	150094				2001-08-22	August	Engelskjøn, Torstein	Norway, Dyrøy, Dyrøy, Dyrøygommen sørøst-skråning.	69.365	16.4087	17	0.0232	4.28	BXA:BMN	5884446	156223	1	41.3	NA	NA	NA	180865	481.8	81949	5787	6658	41947161
TROM_V_87177	Stachys sylvatica	Lamiaceae	53175	53175				2001-08-22	August	Ravolainen, Virve; Jaklin, Trond H.	Norway, Dyrøy, Troms, Dyrøygommen sørøst-skråning.	69.365	16.4138	16	0.0195	15.9	BXA:BEK	8952668	150535	1	150.6	6839	1	698.7	42730	491.3	41436	69358	94125	604864606
TROM_V_87193	Alchemilla borealis	Rosaceae	1891440	23138	Used the TaxonID from Alchemilla			2001-08-21	August	Ravolainen, Virve; Jaklin, Trond H.	Norway, Dyrøy, Troms, Svinryggen ved Børingen.	69.1031	17.8521	16	0.0191	15.2	BXA:AME	4096714	125367	23	16.3	7542	1	223.8	279462	419.6	47013	374	428	24852287
TROM_V_87248	Hieracium alpinum	Asteraceae	261240	261240				2001-08-21	august	Ravolainen, Virve; Jaklin, Trond H.	Norway, Dyrøy, Troms, SW for Svinryggen, ved høyde 475.	69.0974	17.815	15	0.0131	71.2	BMB:IQ	14411402	NA	NA	NA	6687	1	334.2	307230	500.1	46257	0	0	19930878
TROM_V_87555	Draba arctogena	Brassicaceae	381144	381144				2003-07-25	July	Engelskjøn, Torstein	Norway, Bodø, Nordland, Klettkovfjellet.	67.1711	15.0335	15	0.0145	16.6	BXA:BLP	9523842	153587	1	187.8	NA	NA	NA	215010	466.1	31566	25139	11634	45523674
TROM_V_87582	neotorularia humilis subsp. arctica	Brassicaceae	98020	98020				1986-08-16	August	Thannheiser, Dietbert	Canada, Minto Julet, Victoria Isl. N. W. T..	71.2925	-116.932	32	0.0228	11.3	BXA:CJS	13833370	153700	1	260.4	NA	NA	NA	118669	507	60704	216	1680	11726737
TROM_V_88143	Taraxacum lacerum	Asteraceae	669850	669850				1972-08-09	August	Thannheiser, Dietbert	Canada, Northwest Territories, Boothia Isthmus N.W.T.: Spence Bay.	69.5542	-93.5054	46	0.0272	7.2	CDM:AEV	12353056	151201	1	225	NA	NA	NA	114216	441.4	29017	836	1451	11883137
TROM_V_88231	Asplenium x adulterinum	Aspleniaceae	468249	468249				1935-08-09	August	Bjørlykke, Bj.	Norway, Bjorkedalen.	62.0057	6.0491	83	0.0251	4.71	CDM:APT	11276590	NA	NA	NA	7513	1	37.2	79666	483.5	22487	415	19175	27963056
TROM_V_88475	Juncus alpinoarticulatus	Juncaceae	253143	253143				1994-08-08	August	Sortland, Andy	Norway, Stortemolla: Brettesnes, Nordmarka.	68.2371	14.8671	24	0.0399	13.7	CDM:ARH	5812198	59231	57	10.5	8204	1	357.5	325007	503.2	29121	600	4518	42516184
TROM_V_88605	Sparganium natans	Typhaceae	669840	669840				2003-07-07	July	Breivik, Åse Bøilestad	Norway, Gildeskål, Nordland, Storgjerdsvatnet.	67.0529	14.0527	15	0.0202	7.81	BXA:AVP	11674040	161854	1	472.1	NA	NA	NA	489072	841.7	36773	2490	4863	67981632
TROM_V_88641	Erysimum cheiranthoides	Brassicaceae	330168	330168				2003-07-08	July	Breivik, Åse Bøilestad	Norway, Gildeskål, Nordland, Inndyr.	67.03	14.0281	14	0.018	5.9	BXA:ALB	14946364	NA	NA	NA	8267	1	7496.2	154380	464.9	75076	6607	18145	28291110
TROM_V_88644	Mycelis muralis	Asteraceae	75960	75960				2003-07-13	July	Breivik, Åse Bøilestad	Norway, Gildeskål, Nordland, Inndyr.	67.0562	14.0571	14	0.0292	40.8	BXA:CIX	9285132	152746	1	37.7	9317	1	114.7	91384	420	79176	30	1088	18720834
TROM_V_88806	Festuca richardsonii	Poaceae	464075	464075				2002-06-01	June	Sortland, Andy	Norway, Sandoya.	70.0429	18.5712	16	0.0245	22.4	CDM:ARM	6341196	NA	NA	NA	6615	1	260.5	506240	550.1	52092	3211	44015	145341756
TROM_V_89052	Narthecium ossifragum	Nartheciaceae	114204	114204				2003-07-01	juli	Lund, Leidulf	Norway, Tromsø, Troms, Kvaløya: Ersfjordbotn, Buren. Ovenfor vannene.	69.704	18.6243	13	0.0614	14	BMB:FQ	14237620	155312	1	502.6	7860	1	659.2	157371	421.3	37799	137661	137623	10944366
TROM_V_89059	Hieracium umbellatum	Asteraceae	268065	268065				1991-09-14	September	Alsos, Inger Greve	Norway, Tromsø, Troms, Kvaløya: Åslandhaugen.	69.6819	18.7545	26	0.019	26.8	BXA:AHP	9270004	153306	1	29.3	6759	1	115.4	259837	418.4	24977	5788	7111	36803347
TROM_V_89334	Lathyrus vernus	Fabaceae	313120	313120				2004-05-20	May	Breivik, Åse Bøilestad	Norway, Gildeskål, Nordland, Holmsundsfjorden, Bjørnvika.	67.0595	14.2699	13	0.0223	181	BXA:AIC	13069154	NA	NA	NA	7387	1	219.4	158321	507.8	24532	1323	4002	144466090
TROM_V_89446	Trichophorum cespitosum	Cyperaceae	76515	76515				2004-07-08	juli	Bjerke, Jarle W.	Norway, Andøy, Nordland, Andøya E, c. 13 km W of Breivik.	69.2118	16.0692	12	0.047	16	BMB:KB	5932640	NA	NA	NA	7619	1	215.1	187500	562.5	60064	178	336	31785410
TROM_V_89470	Luzula sudetica	Juncaceae	223705	223705				2004-07-06	July	Bjerke, Jarle W.	Norway, Andoya E, Nordelva, 200 m SE of Torddalselva.	69.1933	16.0103	14	0.0182	4.63	CDM:APG	10020894	NA	NA	NA	7402	1	474.3	179073	456	89051	756	928	23679356
TROM_V_89477	Sparganium hyperboreum	Typhaceae	669839	669839				2004-07-07	juli	Bjerke, Jarle W.	Norway, Andøy, Nordland, Andøya E, western part of Storelva.	69.2342	16.0703	12	0.0421	46	BMB:KC	7732594	NA	NA	NA	6788	1	385.6	121336	479.5	22474	256	1380	13449838
TROM_V_89484	Carex lasiocarpa	Cyperaceae	241213	241213				2004-07-08	July	Bjerke, Jarle W.	Norway, Andoya E, ca. 1,3 km W of Breivik.	69.2118	16.0692	14	0.0353	19.1	CDM:ATX	5344420	NA	NA	NA	8028	1	262.5	82704	441.7	52215	18589	19657	24186722
TROM_V_89485	Festuca rubra	Poaceae	52153	52153				2004-07-08	juli	Bjerke, Jarle W.	Norway, Andøy, Nordland, Andøya E, ca. 1,3 km W of Breivik.	69.2118	16.0692	12	0.0194	52.5	BMB:HF	6288040	99704	21	15.2	6231	1	34.1	368994	557.3	45830	426	1419	53237038
TROM_V_89490	Carex echinata	Cyperaceae	234467	234467				2004-07-08	juli	Bjerke, Jarle W.	Norway, Andøy, Nordland, Andøya E, about 1,3 km W of Breivik.	69.2118	16.0692	12	0.0365	13.5	BMB:HK	10323160	NA	NA	NA	7560	1	511	97457	532.4	32198	153	1191	30381928
TROM_V_89524	Luzula arcuata	Juncaceae	223686	223686				2004-07-31	July	Bjerke, Jarle W.	Norway, Goneldatvarri.	69.6645	21.7697	14	0.0106	10.9	CDM:AQV	5228988	NA	NA	NA	8040	1	404.8	85075	420.9	52583	317	424	27130113
TROM_V_89573	Agrostis mertensii	Poaceae	345918	345918				2004-07-22	July	Bjerke, Jarle W.	Norway, Måsøy, Finnmark, Snefjorden, Austre Middagsfjellet V.	70.8009	24.3932	14	0.0183	36.8	BXA:ARR	6980448	7692	3	9.3	NA	NA	NA	100430	461.4	85737	11176	12081	17373758
TROM_V_89624	Ranunculus reptans	Ranunculaceae	286986	286986				2004-07-10	July	Bjerke, Jarle W.; Elverland, Ellen	Norway, Lenvik, Troms, Senja, Stønnesbotn, Bukkedalselva. (Bukke-elva).	69.4427	17.8332	14	0.0132	8.8	CDM:AGP	8826348	174359	1	34.8	8862	1	48.3	194549	443.4	43914	204	907	34643266
TROM_V_89632	Gentianella propinqua	Gentianaceae	137116	137116				1998-08-14	August	Thannheiser, Dietbert	Canada, Victoria Island NWT.: Richardson Bay, Johansen Bay.	68.5845	-110.973	20	0.0247	16.4	CDM:AMZ	10631524	NA	NA	NA	6840	1	606.3	159020	474.8	122704	491	48794	36341854
TROM_V_89636	Hedysarum boreale var. mackenziei	Fabaceae	759843	759843				1983-07-23	July	Thannheiser, Dietbert	Canada, Boothia Peninsula NWT.: Spence Bay.	69.5542	-93.5054	35	0.0435	53.4	CDM:AMW	11980714	121540	1	266.5	7356	1	972.6	343917	525.4	49465	171	2627	67948821
TROM_V_89652	Kobresia sibirica	Cyperaceae	140874	140874				1998-07-21	July	Thannheiser, Dietbert	Canada, Northwest Territories, Victoria Island NWT.:Richardson Island.	68.5609	-110.661	19	0.0323	3.53	CDM:AIM	12408348	NA	NA	NA	7653	1	768.5	145304	505.1	37299	204	20139	31250767
TROM_V_89659	Physaria arctica	Brassicaceae	669743	669743				1973-07-07	July	Thannheiser, Dietbert	Canada, Northwest Territories, Banks Island NWT.: Sachs Harbour.	71.9838	-125.244	44	0.0258	42.2	BXA:CMR	6862852	154328	1	99.3	8407	1	318.2	1021789	563	45753	118	893	87047064
TROM_V_89680	Carex bigelowii subsp. lugens	Cyperaceae	395287	395287				1998-07-16	July	Thannheiser, Dietbert	Canada, Nunavut: Victoria Island , Richardson Island, Johansen Bay.	68.57	-110.72	20	0.0411	25.3	CDM:ASI	24695222	NA	NA	NA	8468	1	450.2	169533	497.6	49675	2497	11674	21160300
TROM_V_89707	Oxytropis arctobia	Fabaceae	747378	747378				1971-07-26	July	Thannheiser, Dietbert	Canada, Nunavut: Boothia Island. Spence Bay.	69.5542	-93.5054	47	0.0206	7.84	CDM:AFZ	11006458	129678	49	129.5	NA	NA	NA	191015	466.4	71643	176	1094	24916122
TROM_V_89720	Silene ostenfeldii	Caryophyllaceae	269081	269081				1986-07-22	July	Thannheiser, Dietbert	Canada, Victoria Island NWT.: Richardson Island.	68.5609	-110.661	32	0.0182	3.12	CDM:AIP	11955226	NA	NA	NA	6755	1	43.7	195747	457.9	53228	54148	83323	330652762
TROM_V_89727	Spiraea billardii	Rosaceae	1891284	23224	Used the TaxonID from Spiraea			2003-08-12	August	Skoglund, Trond	Norway, Meløy, Nordland, Åmøya, nordsida.	66.7778	13.4382	15	0.0401	2.8	BXA:BRT	7706598	129971	4	58.1	NA	NA	NA	112998	456.4	66287	29	3079	20362912
TROM_V_89749	artemisia borealis subsp. richardsoniana	Asteraceae	401881	401881				1986-08-15	August	Thannheiser, Dietbert	Canada, Northwest Territories: Victoria Island, Minto Inlet.	71.2925	-116.932	32	0.0188	37.6	BXA:CDW	8554686	302634	1	26.5	NA	NA	NA	171296	445.5	51975	363	4383	42275514
TROM_V_89752	Artemisia borealis	Asteraceae	401879	401879				1986-08-15	August	Thannheiser, Dietbert	Canada, Northwest Territories: Victoria Island, Minto Inlet.	71.2925	-116.932	31	0.0299	63	BXA:CDX	9678394	150972	1	36.3	7544	1	36.3	130723	532.8	61067	143	5172	23791924
TROM_V_89768	Symphyotrichum pygmaeum	Asteraceae	481946	481946				1973-07-17	July	Thannheiser, Dietbert	Canada, Northwest Territories: Banks Island, Sachs Harbour.	69.5542	-93.5054	45	0.0204	1.87	CDM:AIO	10130192	153493	1	155.9	7797	1	274.3	85370	479.7	46053	137	2304	15201726
TROM_V_89769	Artemisia tilesii	Asteraceae	200866	200866				1973-07-17	July	Thannheiser, Dietbert	Canada, Northwest Territories: Banks Island, Sachs Harbour.	69.5542	-93.5054	45	0.0213	7.06	CDM:AEZ	9515720	126700	4	30.3	NA	NA	NA	198183	524.1	33608	285	35431	57975447
TROM_V_89771	Astragalus richardsonii	Fabaceae	989179	989179				1973-07-11	July	Thannheiser, Dietbert	Canada, Northwest Territories: Banks Island, Sachs Harbour.	69.5542	-93.5054	44	0.0445	41.6	BXA:CDV	9034134	123889	1	481.3	8020	1	490.6	211963	521.5	59503	0	289	11826671
TROM_V_89775	salix niphoclada	Salicaceae	669810	669810				1998-08-10	August	Thannheiser, Dietbert	Canada, Northwest Territories. Victoria Island, Surrey Lake.	69.6613	-107.254	20	0.0351	21.4	BXA:CEE	9483136	155495	1	129.9	NA	NA	NA	183629	428.6	109272	0	8918	20370697
TROM_V_89827	Hieracium blyttianum	Asteraceae	1405028	1405028				1989-07-21	July	Engelskjøn, Torstein; Seier, Lars; Steilnes, Anne	Norway, Nore og Uvdal, Buskerud, Tunsennvatnet E, Nysætri, vollen.	60.484	8.7726	28	0.0197	45.2	BXA:AIR	9956136	152696	1	64.3	NA	NA	NA	130616	431.1	62570	6794	7346	16552543
TROM_V_89844	Artemisia campestris	Asteraceae	72337	72337				1995-09-07	September	Vågen, Inger	Norway, Asker, Akershus, Blakstadbukta.	59.822	10.4713	22	0.0188	33.6	BXA:BIM	9133576	151047	1	35.5	6359	1	79.6	324163	554.9	76132	342	732	49217530
TROM_V_89846	Carex muricata	Cyperaceae	140838	140838				1993-06-18	June	Vågen, Inger	Norway, Vestre Baerum, Jong.	59.8936	10.4923	25	0.0208	9.31	CDM:AOV	9229036	NA	NA	NA	6816	1	428.7	133867	420.6	45038	6382	19552	18638600
TROM_V_89848	Lathyrus niger	Fabaceae	313121	313121				1993-06-04	June	Vågen, Inger	Norway, Asker, Akershus, Blakstadbukta, sør/innafor.	59.822	10.4713	25	0.0193	72	CDM:AAT	6827302	114283	38	15	NA	NA	NA	197506	533.8	30738	918	1269	24959372
TROM_V_89859	Carex sylvatica	Cyperaceae	241234	241234				1996-06-16	June	Vågen, Inger	Norway, Konglungen.	59.8395	10.5077	22	0.0211	15.8	CDM:ARZ	6360374	NA	NA	NA	7852	1	356.2	210584	462.1	27456	4664	25261	61998234
TROM_V_89860	Lycopus europaeus	Lamiaceae	260603	260603				1994-08-21	August	Vågen, Inger	Norway, Asker, Akershus, Konglungen.	59.8395	10.5077	24	0.0188	21.2	CDM:ALV	6776434	124489	18	17.3	8287	1	359.5	893504	437.8	53807	142	4792	148171383
TROM_V_89863	Cardamine bulbifera	Brassicaceae	82356	82356				1994-05-27	May	Vågen, Inger	Norway, Bærum, Akershus, Kjaglidalen.	59.9439	10.4051	24	0.0217	7.04	BXA:BVP	10910398	155036	1	241.5	NA	NA	NA	22668	587.1	80175	445	35298	4887638
TROM_V_89877	Anchusa arvensis	Boraginaceae	170545	170545				1993-06-27	June	Vågen, Inger	Norway, Bærum, Akershus, Solberg.	59.9109	10.5467	25	0.0456	120	CDM:AAF	9877784	113143	24	16.6	NA	NA	NA	149052	476.9	68580	231	862	17550134
TROM_V_89879	Potentilla thuringiaca	Rosaceae	654642	654642				1993-06-06	June	Vågen, Inger	Norway, Solberg.	59.9109	10.5467	25	0.0466	17.7	CDM:BCN	5806364	156324	1	31.9	6034	1	515.7	129079	501.3	41959	26127	28133	28034625
TROM_V_89889	Lamium album	Lamiaceae	53159	53159				1996-06-11	June	Vågen, Inger	Norway, Asker, Akershus, [Oslofjorden] Nyland stasjon, på Grorudbanen.	59.9502	10.8708	22	0.0305	60.2	CDM:AAZ	6734192	150531	1	93.9	NA	NA	NA	169905	490.3	65244	25295	31629	34352445
TROM_V_89892	pastinaca sativa	Apiaceae	4041	4041				1996-07-19	July	Vågen, Inger	Norway, Nesodden, Akershus, [Oslofjorden] Groruddalen, Sven Oftedalsvei (Bredtvedt).	59.9413	10.8703	22	0.0254	49.4	BXA:CIP	13475012	149494	1	327	NA	NA	NA	87541	522.8	82354	448	49272	16263334
TROM_V_89984	Phlox hoodii	Polemoniaceae	40755	40755				1973-07-07	July	Thannheiser, Dietbert	Canada, Northwest Territories: Banks Island, Sachs Harbour.	69.5542	-93.5054	45	0.0194	5.88	CDM:AHF	7431500	153590	1	36.1	7619	1	288.5	119394	578.3	65947	51	4938	23698465
TROM_V_89985	Plantago canescens subsp. richardsonii	Plantaginaceae	669779	669779				1973-07-17	July	Thannheiser, Dietbert	Canada, Northwest Territories: Banks Island, Sachs Harbour.	69.5542	-93.5054	45	0.0168	8.8	CDM:AFV	7885182	136234	1	208.9	NA	NA	NA	174915	492.4	43568	325	14863	32957884
TROM_V_90009	Pedicularis capitata	Orobanchaceae	669764	669764				1971-07-09	July	Thannheiser, Dietbert	Canada, Nunavut, Nunavut: Boothia Isthmus, Spence Bay.	69.5542	-93.5054	46	NA	4.84	CDM:AJZ	10949836	148155	1	162.2	7004	1	387.9	216699	466.8	54500	385	17488	56679324
TROM_V_90044	Galium saxatile	Rubiaceae	715714	715714				1975-08-22	August	Reiersen, Johannes	Norway, Bergen, Hordaland, Loddefjord: Nedberglien.	60.2439	5.2419	43	0.0201	3.88	CDM:AHS	10066446	140267	1	29.8	9093	1	49.4	199610	455.6	109142	2045	9792	37553633
TROM_V_90116	Sonchus arvensis	Asteraceae	50192	50192				2002-08-07	August	Arnesen, Geir	Norway, Harstad, Troms, Sandsøy: Kolsland. Vest for gårdene Kolsland	68.9341	16.6687	16	0.0175	79.6	BXA:BEA	10888582	151992	1	134.5	7979	1	702	137406	443.4	83171	60	512	15173801
TROM_V_90143	Tephroseris yukonensis	Asteraceae	152003	152003				1953-08-08	August	Gjærevoll, Olav	United States, Alaska, Central Yukon R. district: Sourdough Mts.	61.413	-142.732	65	0.0411	60	CDM:ABU	8840392	301492	1	34.5	NA	NA	NA	242117	538.7	35287	103	1717	43214102
TROM_V_90232	erysimum pallasii	Brassicaceae	669694	669694				1971-07-26	July	Thannheiser, Dietbert	Canada, Nunavut: Boothia Isthmus, Spence Bay.	69.5542	-93.5054	47	0.0216	18.8	BXA:CHC	8863658	154621	1	401.8	NA	NA	NA	115272	447.2	70192	265	5239	22748986
TROM_V_90239	Hulteniella integrifolia	Asteraceae	669707	669707				1971-07-15	July	Thannheiser, Dietbert	Canada, Nunavut: Boothia Isthmus, Spence Bay.	69.5542	-93.5054	47	0.0223	10.2	CDM:AMU	10358330	121294	21	21.1	6609	1	153	280680	508.6	44834	78	780	19917744
TROM_V_90253	Potentilla rubricaulis	Rosaceae	654647	654647				1986-08-18	August	Thannheiser, Dietbert	Canada, Northwest Territories: Victoria Island, Minto Inlet.	71.2925	-116.932	32	0.0226	7.48	CDM:AFC	9596680	131003	5	185	NA	NA	NA	84332	450	51186	33	541	8736279
TROM_V_90267	caltha arctica	Ranunculaceae	669642	669642				1986-07-16	July	Thannheiser, Dietbert	Canada, Nunavut: Victoria Island, Cambridge Bay.	69.1147	-105.092	32	0.0229	20.8	BXA:CDR	9452320	130132	15	18.5	NA	NA	NA	160145	466.2	80457	476	1865	14605210
TROM_V_90269	Cerastium beeringianum	Caryophyllaceae	271549	271549				1986-07-16	July	Thannheiser, Dietbert	Canada, Nunavut: Victoria Island, Cambridge Bay.	69.1147	-105.092	31	0.0218	14.1	BXA:CDP	8609386	411531	1	30.7	15124	1	39	390145	603.4	46516	2145	14840	124232824
TROM_V_90283	Suaeda calceoliformis	Chenopodiaceae	381272	381272				1986-07-30	July	Thannheiser, Dietbert	Canada, Nunavut: Victoria Island, Richardson Island.	68.5609	-110.661	32	0.0249	5.76	CDM:AHH	9818018	151660	1	415.4	9156	1	812.6	253532	546	50680	0	406	23641334
TROM_V_90293	Carex marina subsp. marina	Cyperaceae	741073	741073				1986-07-28	July	Thannheiser, Dietbert	Canada, Nunavut: Victoria Island, Richardson Island..	68.56	-110.71	32	0.0219	6.97	CDM:AOQ	7871074	NA	NA	NA	7640	1	416.7	332236	506	28785	64	813	56948067
TROM_V_90311	Cardamine digitata	Brassicaceae	558113	558113				1973-07-08	July	Thannheiser, Dietbert	Canada, Northwest Territories: Banks Island, Sachs Harbour.	69.5542	-93.5054	45	0.019	4.44	CDM:AKB	12568532	155552	1	466.8	NA	NA	NA	777628	562.2	72015	317	3211	89272978
TROM_V_90346	Carex dioica	Cyperaceae	111420	111420				2005-08-04	august	Granmo, Alfred	Norway, Bardu, Troms, Bardujord, 0,5 km N for Nordhus.	68.8311	18.5193	11	0.0126	9	BMB:NG	22144122	NA	NA	NA	10713	1	1419.9	221811	451.1	41717	2896	3634	40541720
TROM_V_90427	Rumex acetosella	Polygonaceae	61450	61450				2004-07-25	July	Breivik, Åse Bøilestad; Skjerstad, Ragnar; Navjord, Inger	Norway, Hamarøy, Nordland, Kaldvåg: Berget ovenfor bebyggelsen.	68.0471	15.7444	14	0.0295	16	CDM:ALZ	10352072	129466	5	104.2	7674	1	107.7	378345	447	34087	136	2475	33776356
TROM_V_90449	Rosa dumalis	Rosaceae	291166	291166				2004-07-25	July	Utz, Carola; Gabrielsen, Ingvild; Risdal, Trond; Skoglund, Trond	Norway, Hamarøy, Nordland, Porsneset.	68.1144	15.8258	13	0.0421	23.3	BXA:AVA	14074100	131280	10	39.5	0	0	1111.8	89895	542.8	57989	32067	92085	191729001
TROM_V_90473	Euphrasia hyperborea	Orobanchaceae	1734423	46053	Used the TaxonID from Euphrasia			2004-07-25	juli	Nettelbladt, Mats; Bing, Ted; Bjørklund, Ole Martin	Norway, Tysfjord, Nordland, Hellandsberget sør.	68.0143	16.1661	12	0.0643	69.8	BMB:IR	5711336	145009	1	57.6	8395	1	815.2	416688	492.1	122031	29	12123	95962938
TROM_V_90477	Astragalus tenellus	Fabaceae	90222	90222				1961-07-06	July	Cody, W. J.; Spicer, K.W.	Canada, Northwest Territories; Mackenzie District, at mouth of Harris Creek on Mckenzie River, opposite Fort Simpson.	61.8667	-121.367	57	0.0337	24	CDM:ADL	14150798	122461	1	316.8	NA	NA	NA	172191	462	51375	79	5581	42064447
TROM_V_90480	Symphyotrichum ciliolatum	Asteraceae	526930	526930				1965-08-16	August	Cody, W. J.	Canada, Northwest Territories: Mackenzie District, Fortm Smith	60.0167	-111.867	53	0.0285	29	CDM:ADM	9794136	131277	10	51.4	NA	NA	NA	164820	486.3	35707	68	4531	26055594
TROM_V_90484	Salix serissima	Salicaceae	1120560	1120560				1965-08-05	August	Cody, W. J.	Canada, Northwest Territories: Mackenzie District, Ring Lake, east of Slave River.	61.2333	-113.133	53	0.0318	7.8	CDM:AFB	9545346	128066	7	177	NA	NA	NA	233654	460.5	69965	1145	26122	34953677
TROM_V_90521	Hedysarum alpinum	Fabaceae	57576	57576				1963-07-28	July	Cody, W. J.	Canada, Northwest Territories: Mackenzie District, Reindeer Station, East Branch of Mackenzie River.	68.7	-134.133	55	0.023	56.4	CDM:AMX	12052986	121311	1	225.6	7476	1	327.2	105777	451.1	32160	383	2171	14901321
TROM_V_90605	Pyrola minor	Ericaceae	93826	93826				2005-07-22	juli	Risdal, Trond; Skoglund, Trond; Nyaas, Olav; Nyaas, Birgit; Vigander, Kristin	Norway, Saltdal, Nordland, Vestsida av Botnvatnet.	67.0933	15.5064	11	0.0233	57.1	BMB:I	7696676	NA	NA	NA	7940	1	26.4	247507	430.9	78921	0	40	29255829
TROM_V_90668	Festuca trachyphylla	Poaceae	1249140	1249140				2005-07-22	July	Nettelbladt, Mats; Bing, Ted; Hagen, Normann; Navjord, Inger; Olsen, Aud Borgsø	Norway, Saltdal, Nordland, Saltfjellet: Stødi mot nord.	66.5812	15.3433	12	0.0167	58	BXA:API	14896008	NA	NA	NA	6623	1	558	347375	533.2	49413	174	1524	20218302
TROM_V_90669	Carex loliacea	Cyperaceae	240689	240689				2005-07-23	July	Nettelbladt, Mats; Bing, Ted; Hagen, Normann; Navjord, Inger; Olsen, Aud Borgsø	Norway, Junkerdalen: 2-2,5 km So for turistsenteret, nordvendt li.	66.7585	15.6594	13	0.0267	14.5	CDM:ATU	10045208	NA	NA	NA	9710	1	333.7	169717	480.6	24229	731	660	24492974
TROM_V_90687	Kobresia myosuroides	Cyperaceae	140873	140873				2005-07-23	juli	Skoglund, Trond; Risdal, Trond; Nyaas, Olav; Nyaas, Birgit; Vigander, Kristin	Norway, Saltdal, Nordland, Storengdalen: Nordskråning av Satertind.	66.9135	15.5611	11	0.0256	39.4	BMB:CG	6653552	NA	NA	NA	6768	1	123.8	175174	472	22633	64	102	13948271
TROM_V_90850	Carex adelostoma	Cyperaceae	912374	912374				2005-07-21	July	Skoglund, Trond; Risdal, Trond; Nyaas, Birgit; Nyaas, Olav; Vigander, Kristin	Norway, Saltfjellet: ostskraninga av Sorfjellet.	66.6906	15.4201	13	0.0251	25.2	CDM:AUG	6887386	NA	NA	NA	7001	1	674.1	275410	493.7	44247	40	658	18357368
TROM_V_90881	Potentilla rubricaulis	Rosaceae	654641	654641				1991-06-23	June	Karlsen, Stein Rune; Elvebakk, Arve	Greenland, Scoresby Sund area: Constable Pynt: N slope of Primuladalen.	70.7597	-22.7268	26	0.0392	31.6	BXA:CEH	8276592	156529	1	88.2	13427	1	25.8	176235	459.8	43456	65380	71649	211710135
TROM_V_90897	Puccinellia finmarchica	Poaceae	1891521	13648	Used the TaxonID from Puccinellia			1983-09-05	September	Elven, Reidar; Fredriksen, Knut	Norway, Sør-Varanger, Finnmark, Neiden/Munkfjord: Vestsida av Steinneset.	69.694	29.5437	34	0.0175	60	BXA:ANC	9535630	135627	1	182.7	8377	1	266.2	184765	537.9	56306	82007	90102	203011858
TROM_V_90902	Cochlearia	Brassicaceae	97854	97854				1937-07-08	July	Norberg, Ingv. L.	United States, Alaska, Prince William Sound: Hinchinbrook Island.	60.39	-146.45	81	0.0224	4.2	CDM:AJN	8192578	129022	8	136	9493	1	550.7	364949	488.8	49573	43	391	28145650
TROM_V_90988	Draba oblongata	Brassicaceae	311958	311958				1983-07-21	July	Feilberg, Jon	Greenland, W Greenland: N Disko, Kugangup ivnarta.	70.2833	-53.8833	34	0.035	19.4	BXA:CDA	11211578	153647	1	400.3	8459	1	592.7	118844	424.2	35064	230	524	10665181
TROM_V_91022	Poa leptocoma	Poaceae	368374	368374				1972-07-16	July	Eie, Sigrid: Knaben, Gunvor	United States, Alaska, Steese Highway Mile 12, west of Road House, Eagle Summit Path.	65.4844	-145.404	45	0.0216	3.6	CDM:AKP	8476506	23936	9	10.7	6001	1	392.4	581893	496.6	63447	394	1860	41126748
TROM_V_91069	Rosa acicularis	Rosaceae	117260	117260				2002-09-19	September	Sortland, Andy	Norway, Målselv, Troms, Målselv. Rundhaug.	69.0215	18.8985	16	0.0352	27.6	BXA:BCI	17537022	157310	1	114.2	NA	NA	NA	122529	460.5	61458	4495	10215	17493441
TROM_V_91084	sparganium glomeratum	Typhaceae	319741	319741				1992-08-03	August	Langangen, Anders	Norway, Ski, Akershus, Bråtenåsen.	59.8064	10.8805	26	0.0153	15.2	BXA:CHN	7492776	133807	6	62.7	NA	NA	NA	147878	403.9	47452	13058	78478	24474477
TROM_V_91101	Najas marina	Hydrocharitaceae	55316	55316				1992-07-09	July	Langangen, Anders	Norway, Kristiansand, Vest-Agder, Kristiansand: Gilsvann. /Gjelsvatnet/	58.1862	8.0222	25	0.0102	66.2	BXA:CIS	8419114	316008	1	32.8	7158	1	116.7	430703	634.9	29845	22269	16459	79222915
TROM_V_91194	Cardamine amara	Brassicaceae	50461	50461				2005-07-16	July	Gaarder, Geir	Norway, Salangen, Salangen, Holmen ved Elvebakken.	68.8599	18.0188	13	0.0214	7.24	BXA:BVM	11694022	154740	1	524.5	NA	NA	NA	93605	398.6	22867	5020	7014	19080054
TROM_V_91207	Helictochloa pratensis	Poaceae	49770	49770				2005-07-22	July	Gaarder, Geir	Norway, Bodo flyplass: Ytterodden.	67.2337	14.5484	13	0.0423	35.8	CDM:AUQ	7406346	118718	36	14.3	6794	1	13.5	320290	511.2	28534	1489	1400	33804692
TROM_V_91221	Eriophorum vaginatum	Cyperaceae	76438	76438				2006-05-07	mai	Eidsmo, Kirsti	Norway, Karlsøy, Troms, Ringvassøy. Like etter tunnellen mot Simavika.	69.8166	19.0221	10	0.0286	25.5	BMB:GS	10953596	NA	NA	NA	7191	1	1528.7	196355	438.1	40519	7374	41586	49862512
TROM_V_91226	Lychnis flos-cuculi	Caryophyllaceae	42036	42036				2005-07-12	juli	Gaarder, Geir; Mikkelsen, Pål	Norway, Andøy, Nordland, Lomstjønna: Nær riksveien.	69.2831	16.044	11	0.0254	4.3	BMB:EC	10561022	147462	1	149.2	9389	1	406.5	151192	449.9	68234	5735	5714	24378601
TROM_V_91243	Nuphar lutea	Nymphaeaceae	77113	77113				2004-07-25	July	Rønning, Gunhild; Brun, Knut	Norway, Hamarøy, Nordland, Kulvatnet.	68.1111	15.5948	13	0.0223	75.2	BXA:BGM	10400990	160696	1	79.4	8444	1	253.8	131589	441.1	75834	174744	212236	401060433
TROM_V_91262	Hieracium oreadea	Asteraceae	1734426	102745	Used the TaxonID for Hieracium			2004-07-23	juli	Navjord, Inger; Breivik, Åse Bøilestad; Olsen, Aud Borgsø; Skoglund, Toril; Skjerstad, Ragnar	Norway, Hamarøy, Nordland, Kaldvåg.	68.0453	15.7465	12	0.0336	49.4	BMB:IH	7533244	127517	2	65.7	6276	1	232.3	78115	500.9	75628	778	57505	14652760
TROM_V_91306	Lycopodium clavatum subsp clavatum	Lycopodiaceae	1891502	389496	Used the TaxonID from L. clavatum var. clavatum, synonym of L. clavatum ssp. clavatum			2004-07-24	July	Simones, Jorunn; Dalen, Lars; Hanssen, Even W.	Norway, Hamarøy, Nordland, Hamarøy: Kvannvatnet.	68.0572	15.9508	13	0.0241	21.6	BXA:BRK	6799472	151381	78	58.2	6949	1	24	846132	469.9	52465	6636	7804	108877714
TROM_V_91375	Cardamine pratensis	Brassicaceae	50465	50465				1995-06-04	June	Nettelbladt, Mats G.	Norway, Beiarn, Nordland, Beiarn: Navjord; Øvre Kobbåga.	67.001	14.6575	23	0.0202	5.08	BXA:BVN	10926138	154640	1	468.4	NA	NA	NA	257938	411.7	109415	463	482	19069872
TROM_V_91387	Hieracium prenanthoides	Asteraceae	268058	268058				1993-09-15	september	Nettelbladt, Mats G.	Norway, Evenes, Nordland, Kvitforselva ved Sørkvitfoss.	68.5362	16.7781	23	0.0254	35	BMB:IE	13232548	128422	3	30.5	6519	1	332.6	72519	496	32938	33	3850	8272407
TROM_V_91456	Diphasiastrum montellii	Lycopodiaceae	455306	455306				2002-07-07	July	Karlsen, Stein Rune	Norway, Akslebakken, ost om Vadso, nord om Kiby.	70.081	29.8808	16	0.0413	31.2	CDM:AUT	5857870	150612	67	64.8	10400	1	27.7	117166	475.6	35074	28425	28904	12223151
TROM_V_91544	Athyrium filix-femina	Athyriaceae	32110	32110				2005-08-05	august	Knutssøn, May-June	Norway, Beiarn, Nordland, Beiarfjellet. Leirvasshågen.	67.0185	14.829	11	0.0215	49.2	BMB:AV	7926826	NA	NA	NA	7470	1	35.3	63319	841.4	76613	123087	89045	7362209
TROM_V_91561	Equisetum hyemale	Equisetaceae	3262	3262				2005-07-24	July	Skoglund, Trond; Risdal, Trond; Nyaas, Olav; Nyaas, Birgit	Norway, Saltdal, Nordland, Saltdal: Sør for Kristendalsnes.	66.8568	15.3181	12	0.0192	32.9	BXA:ARH	6287626	97654	13	12.1	6208	1	16.6	172862	455.5	34213	12584	16550	48206386
TROM_V_91587	Nymphaea alba subsp alba	Nymphaeaceae	1891505	34301	Used the TaxonID from Nymphaea alba			2005-07-24	July	Breivik, Åse Bøilestad; Skjerstad, Ragnar; Dalen, Lars; Dalen, Randi H.	Norway, Saltdal, Nordland, Russånes: Gunhildvatnet.	66.9256	15.3044	12	0.0264	49.2	BXA:BGP	9243104	159949	1	67.5	9181	1	1082.1	200559	502.6	28909	153	1191	30381928
TROM_V_91680	Luzula arcuata	Juncaceae	223686	223686				2006-07-27	July	Sortland, Andy	Norway, Moysalen: ovre del.	68.5262	15.4443	12	0.0237	30.5	CDM:AQW	10141098	NA	NA	NA	8245	1	771	348936	505.9	46659	1758	2418	66995814
TROM_V_92060	Primula elatior	Primulaceae	175059	175059				2006-05-07	May	Mørkved, Brynhild	Norway, Andøy, Nordland, Bleik: Langs hele strekningen Risøyhamn - Andenes - Bleik.	69.2745	16.0001	12	0.0198	6.6	BXA:BSC	12886954	152631	1	351.2	NA	NA	NA	189713	436.4	50026	0	42	20646071
TROM_V_92179	Honckenya peploides	Caryophyllaceae	308172	308172				2006-06-18	juni	Haug, Janiche	Norway, Harstad, Troms, Krøttøya: Sørvest for Lankoneset.	68.996	16.538	10	0.0186	82.2	BMB:FH	13678204	124568	6	122.6	NA	NA	NA	152807	437.4	37999	0	263	12517164
TROM_V_92197	Alchemilla wichurae	Rosaceae	1572674	1572674				2006-06-18	June	Haug, Janiche	Norway, Harstad, Troms, Krøttøya: Rett nord for Stormyra.	69.0557	16.5306	12	0.0165	9.17	BXA:BKR	8549364	126604	10	28.1	NA	NA	NA	199308	447.9	70895	264662	270554	404744470
TROM_V_92445	Taraxacum ruderalia	Asteraceae	1891609	49743	Used the TaxonID from Taraxacum			2006-07-20	July	Hagen, Normann	Norway, Steigen, Nordland, Lilandsfjorden, kryss ved veg til Liland.	67.8775	15.0613	11	0.0348	4.4	BXA:BMD	9124702	151040	1	82.1	7802	1	1196.2	146005	455.5	61895	0	20	8792150
TROM_V_92518	Taraxacum croceum	Asteraceae	669848	669848				2006-07-22	juli	Utz, Carola; Breivik, Åse Bøilestad; Hagen, Normann; Olsen, Knut-Jørgen	Norway, Steigen, Nordland, Holmåkfjorden: Modalen, ur opp fra dalbotn.	67.8749	15.3005	10	0.0363	28	BMB:IL	7984756	151037	1	48.8	6014	1	641	176314	493.1	55173	1661	20389	47632415
TROM_V_92549	Viscaria alpina	Caryophyllaceae	39927	39927				2006-07-21	July	Breivik, Åse Bøilestad; Hansen, Gunnar; Hanssen, Even W.; Utz, Carola	Norway, Steigen, Nordland, Sagfjorden: Straumfjorden, Muddalen.	67.9216	15.6133	11	0.0206	13.5	BXA:BQL	9551918	NA	NA	NA	7246	1	189.5	266545	452.9	55293	167	629	19043109
TROM_V_92570	Rosa mollis	Rosaceae	267242	267242				2006-07-21	July	Dalen, Lars; Gylseth, Kjersti; Krumsvik, Leiv; Skjerstad, Ragnar	Norway, Steigen, Nordland, Brennsund.	67.6679	14.7842	12	0.0263	11.6	BXA:BCR	10097496	156527	1	78	NA	NA	NA	161698	434.2	100893	6648	10074	29924008
TROM_V_92604	Geum urbanum	Rosaceae	57919	57919				2006-07-21	July	Løfall, Bjørn Petter; Nyaas, Birgit; Nyaas, Olav; Sortland, Andy	Norway, Steigen, Nordland, Leinesfjord: Steinmerra, sørskråning.	67.776	15.048	11	0.021	22.5	BXA:AHF	9180872	129973	7	29.1	8794	1	302.7	276132	450.5	31360	12454	14813	25619961
TROM_V_92676	Eleocharis uniglumis	Cyperaceae	669671	669671				2006-07-22	July	Førland, Berit; Førland, Ove; Harildstad, Eli; Gylseth, Aasmund; Nettelbladt, Mats G.	Norway, Vinkenes: Osbakkan, fra brua og oppover elva.	67.721	15.2858	12	0.0236	19.8	CDM:ARS	15343558	NA	NA	NA	10945	1	419.6	135537	436	84362	460	1419	20398165
TROM_V_92713	Omalotheca sylvatica	Asteraceae	1754164	1754164				2006-07-21	July	Bing, Ted; Brun, Knut; Navjord, Inger	Norway, Steigen, Nordland, Lakså.	67.7862	15.2945	11	0.0183	58	BXA:AHA	8559808	127400	5	45.6	7977	1	284.1	168996	451.7	96456	1160	13490	61420590
TROM_V_92732	Tripleurospermum maritimum	Asteraceae	669858	669858				2006-07-22	July	Løfall, Bjørn Petter; Nyaas, Birgit; Nyaas, Olav; Sortland, Andy	Norway, Steigen, Nordland, Steigen: Lundøya, Øvre Oksøya (gårdene)	67.9763	15.2975	11	0.0369	61.2	BXA:BEP	9384086	300236	1	26.9	8940	1	401.9	145739	473	55289	3700	4700	12007087
TROM_V_92767	Malus sylvestris	Rosaceae	3752	3752				2006-07-21	July	Sollie, Gretha; Zahl, Hildur	Norway, Steigen, Nordland, Steigen: Engeløya, Steigberget.	67.9478	14.9535	12	0.0393	8.06	BXA:BTC	8148286	134895	13	51.2	NA	NA	NA	136812	477.4	69868	227	4765	33273422
TROM_V_92799	Trollius europaeus	Ranunculaceae	212754	212754				2006-07-22	July	Dalen, Lars; Gylseth, Kjersti; Krumsvik, Leiv; Skjerstad, Ragnar	Norway, Steigen, Nordland, Steigen: Sagfjorden, Lille Forra SV.	67.9445	15.71	11	0.025	16.1	BXA:BNI	9068424	159955	1	197.3	NA	NA	NA	276267	559.3	39227	1057	1189	53609595
TROM_V_92838	Scirpus sylvaticus	Cyperaceae	434052	434052				2006-08-10	August	Skoglund, Trond	Norway, Rodoy: Tjong.	66.6867	13.4687	12	0.0626	23.6	CDM:AQF	7575626	NA	NA	NA	7416	1	819.1	140112	438.9	57718	4644	12082	87305917
TROM_V_92851	Polygonum aviculare subsp boreale	Polygonaceae	1891519	137693	Used the TaxonID from P. aviculara			2006-07-07	July	Skoglund, Trond	Norway, Hamarøy, Nordland, Hamarøy: Kyllingmark.	68.1484	15.4999	11	0.0239	21.1	BXA:BDM	6898056	132636	4	37.1	8317	1	557.9	396829	607.6	51546	29	30997	82583529
TROM_V_92864	Juncus ranarius	Juncaceae	669712	669712				2006-07-07	July	Skoglund, Trond	Norway, Hamaroy: Buvag.	68.1467	15.4537	12	0.0223	16.1	CDM:ARW	12504478	162303	1	363.6	6338	1	4436.1	225926	489.2	38621	168	214	22262896
TROM_V_92880	Eriophorum angustifolium angustifolium	Cyperaceae	1540200	1540200				2007-06-04	juni	Skoglund, Trond	Norway, Meløy, Nordland, Meløya: Bremnes.	66.8459	13.435	9	0.0243	36.1	BMB:DA	8774910	NA	NA	NA	6597	1	435.6	213021	561	42217	956	2002	26331887
TROM_V_92881	Carex maritima	Cyperaceae	240694	240694				2007-06-04	juni	Skoglund, Trond	Norway, Meløy, Nordland, Meløya: Bremnes.	66.8459	13.435	9	0.0239	41.3	BMB:BQ	7901922	NA	NA	NA	7499	1	340.3	302556	538.1	41726	81	1172	33157930
TROM_V_92885	Potentilla pulchella	Rosaceae	395304	395304				2007-05-22	May	Eidsmo, Kirsti	Norway, Tromsø, Tromsø, Tromsø: Sørspissen av Tromsøya. (Gamle marinbiolgiske stasjon).	69.6349	18.9076	11	0.0255	6.34	BXA:BSB	9518032	156122	1	397.7	NA	NA	NA	217158	469.3	56964	392	44222	53933635
TROM_V_92927	Chamerion latifolium	Onagraceae	33138	33138				2004-09-01	September	Westergaard, Kristine	Canada, Depot Bay.	72.0156	-94.23	13	0.0226	20	BXA:CDM	11263390	134641	29	43.2	8100	1	932.6	462069	553.6	28333	817	1503	106343854
TROM_V_93004	Carex scirpoidea	Cyperaceae	69867	69867				1991-08-23	August	Granmo, Alfred; Eriksen, Jan Erik	Norway, NV-slutningen av Meraftestind sor for Vesterskaret.	68.1789	17.2097	27	0.0204	10.8	CDM:ASE	11193990	NA	NA	NA	7260	1	324.8	156857	420.2	77529	11786	17089	48492267
TROM_V_940048	Hesperis matronalis	Brassicaceae	264418	264418				2006-09-06	september	Vange, Vibekke	Norway, Evenes, Nordland, Evenes: Liland, gnr. 17/2,4.	68.4702	16.8669	10	0.0336	64.4	BMB:MB	8896548	127385	13	42.7	8578	1	278.9	257463	500.9	60129	928	9868	71438584
TROM_V_940077	Viola riviniana	Violaceae	214052	214052				2006-07-27	July	Vange, Vibekke; Simons, Sølvi	Norway, Evenes, Nordland, Evenes: Liland: Gnr. 17/2,4.	68.4729	16.8671	12	0.0248	0.338	BXA:BQH	10038932	158792	1	203.3	NA	NA	NA	92202	431.3	46181	17112	12104	83849206
TROM_V_940103	Phalaroides arundinacea	Poaceae	96050	96050				2006-08-07	august	Vange, Vibekke	Norway, Evenes, Nordland, Evenes: Liland: Volden, i strandsonen.	68.4698	16.8644	10	0.0664	20	BMB:FP	6856910	11972	3	13.2	6916	1	163.5	179203	427.8	52299	12202	15193	41774412
TROM_V_94019	Melampyrum sylvaticum	Orobanchaceae	86092	86092				2016-08-29	August	Endal, Arild	Norway, Målselv, Troms, Fredriksberg.	68.6967	18.6907	1	0.0167	24	BXA:CJF	9279716	143618	1	88	9504	1	378	207852	425.1	83584	463	4817	52321596
TROM_V_94020	Lepidotheca suaveolens	Asteraceae	883867	883867				2016-08-29	August	Endal, Arild	Norway, Målselv, Troms, Fredriksberg.	69	18.9017	1	0.0208	21.6	BXA:CCB	10314358	149790	1	58.5	9125	1	952.7	217731	418	53328	2316	5667	53716242
TROM_V_94021	Polemonium caeruleum	Polemoniaceae	174663	174663				2016-07-23	July	Endal, Arild	Norway, Torsken, Troms, Sifjordura.	69.2842	17.1232	1	0.0166	13.2	BXA:CJE	10860720	165463	82	61.5	8943	1	40.8	148145	495.3	91212	4014	2972	158565022
TROM_V_94022	Betula nana ssp Tundrarum	Betulaceae	216990	216990				2016-08-23	August	Endal, Arild	Norway, Målselv, Troms, Solvoll, Øverbygd.	69.0277	19.3685	1	0.0244	18.2	BXA:CCC	8290454	160589	1	111.3	6706	1	335.8	357608	433.5	43471	281	1184	50516744
TROM_V_94023	Erigeron acer ssp Politus	Asteraceae	91246	91246				2016-08-17	August	Endal, Arild	Norway, Bardu, Troms, Strømsøra.	68.6967	18.6907	1	0.0198	22	BXA:CJG	15154586	152423	1	161.9	7945	1	692	164202	438.3	30468	218	872	39353273
TROM_V_94026	Gentianella campestris	Gentianaceae	49940	49940				2016-08-09	August	Endal, Arild	Norway, Lenvik, Troms, Finnsnes gård.	69.2278	17.9923	1	0.014	14.9	BXA:CBW	8031558	NA	NA	NA	7128	1	444.4	184367	462.8	29194	1962	81927	22642690
TROM_V_94027	Botrychium lanceolatum	Ophioglossaceae	41922	41922				2016-06-10	June	Endal, Arild	Norway, Målselv, Troms, Fredriksberg.	69.1047	18.63	1	0.0176	17.8	BXA:CBX	9882084	133087	81	107.9	3532	1	23	97044	412.1	65972	3707	72722	15985355
TROM_V_94028	Moneses uniflora	Ericaceae	93817	93817				2016-06-19	June	Endal, Arild	Norway, Målselv, Troms, Vestby.	69.017	19.3437	1	0.0211	15.7	BXA:CCA	7813912	119853	13	24.4	7731	1	21.2	214457	424.2	36463	32	0	28527997
TROM_V_94029	Pyrola grandiflora ssp Norvegica	Ericaceae	395309	395309				2016-06-30	June	Endal, Arild	Norway, Målselv, Troms, Fjellfrøsbrua.	69.022	19.3007	1	0.0253	22.8	BXA:CJD	12993384	NA	NA	NA	8005	1	215.3	84732	627.9	63112	1952	32473	17272013
TROM_V_94031	Pinguicula alpina	Lentibulariaceae	192263	192263				2016-07-23	July	Endal, Arild	Norway, Kåfjord, Troms, Kåfjordfjellet.	69.3583	21.0658	2	0.017	9.24	CDM:AEP	6487746	150102	1	143.6	NA	NA	NA	215036	468	73513	176	9687	33281711
TROM_V_94032	Micranthes hieraciifolia	Saxifragaceae	90602	90602				2016-07-29	July	Endal, Arild	Norway, Kåfjord, Troms, Kåfjordfjellet.	69.3595	21.0532	1	0.0258	23.6	BXA:CBZ	13245102	150012	1	306.5	7376	1	203	180223	431.3	46400	174744	212236	401060433
TROM_V_95056	Hieracium tridentata	Asteraceae	1892834	102745	Used the TaxonID for Hieracium			2007-07-20	July	Skjerstad, Ragnar; Nyaas, Birgit; Nyaas, Olav; Harildstad, Eli	Norway, Sørfold, Nordland, Leirfjorden: Leirfjordgården.	67.5746	15.7721	10	0.0337	88.8	BXA:AIM	9858438	153169	1	159.3	7502	1	67	155461	425.1	26209	0	366	11181677
TROM_V_95121	Puccinellia vaginata	Poaceae	669797	669797				2007-08-04	August	Westergaard, Kristine; Dahl, Tina	Greenland, Kitaa Zackenberg.	74.4686	-20.6344	10	0.0244	106	BXA:CMH	8136160	135808	1	65.3	6062	1	68.2	121232	477.1	115500	202798	286381	625926327
TROM_V_9587	Rumex sp	Polygonaceae	3618	3618		Y		1987-08-31	August	Elven, Reidar; Edvardsen, Hanne	Norway, Dønna, Nordland, Åsvær: Burøya.	66.2297	12.2091	30	0.0153	21.6	BXA:CIJ	7519292	159140	1	173	6955	1	28	166384	506.5	61945	723	13648	94480756
TROM_V_960051	Thalictrum alpinum	Ranunculaceae	395328	395328				2004-07-23	juli	Alm, Torbjørn; Gamst, Unni Bjerke	Norway, Hammerfest, Finnmark, Sørøya: Akkarfjorden, på østsiden av Eidet.	70.7878	23.3733	12	0.0274	15.9	BMB:PV	7450542	155329	1	285.1	6857	1	364.4	147090	548.4	35844	36546	36546	6656180
TROM_V_960083	Brassica rapa subsp campestris	Brassicaceae	145471	145471				2004-07-23	July	Alm, Torbjørn; Gamst, Unni Bjerke	Norway, Hammerfest, Finnmark, Kvaløya: Hammerfest, på østsiden av Salen, i lia mot Storvannet.	70.6584	23.6925	13	0.0298	15.6	BXA:AFA	8929610	153505	1	888.4	6980	1	3279	137896	511.3	80212	770	7946	46940613
TROM_V_960099	Urtica dioica dioica	Urticaceae	1435599	1435599				2004-07-23	juli	Alm, Torbjørn; Gamst, Unni Bjerke	Norway, Hammerfest, Finnmark, Sørøya: Akkarfjord, i bebyggelsen.	70.7953	23.4206	12	0.0346	27.7	BMB:CI	7888020	146894	1	274.6	6676	1	549.2	139191	409.9	41754	270364	271193	41512808
TROM_V_960111	Pinus sylvestris	Pinaceae	3349	3349				2004-07-24	juli	Alm, Torbjørn; Gamst, Unni Bjerke	Norway, Hasvik, Finnmark, Sørøya: Finnkonvika, i nordvest.	70.6002	22.0453	12	0.0285	121.9	BMB:P	15458520	120805	28	31.5	8597	1	104.8	141076	458.6	50927	1661	20389	47632415
TROM_V_960119	Viscaria alpina	Caryophyllaceae	39927	39927				2004-07-25	juli	Alm, Torbjørn; Gamst, Unni Bjerke	Norway, Hasvik, Finnmark, Sørøya: Flågan.	70.5554	22.2516	12	0.083	21	BMB:IM	7656230	121476	12	34.1	6532	1	158	167593	460.1	76274	542	21902	29534205
TROM_V_960132	Puschkinia scilloides	Hyacinthaceae	81792	81792				2005-05-03	May	Gamst, Solveig Bjerke	Norway, Tromsø, Troms, Tromsøya: nær Tromsø maritime skole, i nedre del av Bodenhoffs vei.	69.6561	18.9545	12	0.021	102	BXA:ANA	11358852	155640	1	429.8	6194	1	581	71806	492.9	81431	788	21780	11636926
TROM_V_960141	Crocus chrysanthus	Iridaceae	481050	481050				2005-05-07	May	Alm, Torbjørn; Gamst, Unni Bjerke	Norway, Tromsø, Troms, Mellom Tomasjordnes og Myrland, på vestsiden av hovedveien, ved gammel utkjørsel mot sjøen.	69.6732	19.0382	12	0.0215	30.8	BXA:AQH	5490454	151019	1	102.1	NA	NA	NA	130448	386.9	16189	43871	47152	25368431
TROM_V_960164	Narcissus pseudonarcissus	Amaryllidaceae	39639	39639				2005-05-25	May	Alm, Torbjørn; Gamst, Unni Bjerke	Norway, Tromsø, Troms, Kvaløya: mellom Stakken og Selnes, ved sjøen.	69.6852	18.8456	12	0.0215	42	BXA:APG	10056882	NA	NA	NA	8534	1	67.1	174040	427.7	83466	1513	6894	31094684
TROM_V_960242	Papaver pseudoorientale	Papaveraceae	215228	215228				2005-07-09	July	Alm, Torbjørn; Gamst, Unni Bjerke	Norway, Kvænangen, Troms, Burfjord: litt nord for sentrum, på østsiden av E6.	69.942	22.0542	13	0.0211	15.9	BXA:BBB	11279020	152954	1	106	NA	NA	NA	183167	488.3	48200	25049	30559	85060503
TROM_V_960249	Lotus corniculatus	Fabaceae	47247	47247				2004-07-26	juli	Alm, Torbjørn; Gamst, Unni Bjerke	Norway, Hasvik, Finnmark, Sørøya: Bårvika, øst for Haraldseng, nær rv. 884.	70.5683	22.2591	12	0.0217	37.8	BMB:KK	7840978	126275	7	148.2	8156	1	835.8	177535	408.8	56221	585	1222	24692954
TROM_V_960265	Arctagrostis latifolia	Poaceae	227220	227220				2005-08-22	August	Alm, Torbjørn; Vange, Vibekke	Norway, Varangerhalvoya: Langbuneselva, vestsiden.	70.2619	30.7198	13	0.0469	38.5	CDM:AVN	10457170	12552	4	11.7	7008	1	92.8	113122	477.9	73548	1869	15176	92078092
TROM_V_960306	Stuckenia filiformis	Potamogetonaceae	397089	397089				2005-08-24	august	Alm, Torbjørn; Vange, Vibekke	Norway, Båtsfjord, Finnmark, Varangerhalvøya: Båtsfjorddalen, ved sørøstenden av Storvannet/Orusjávri.	70.5548	29.7042	11	0.0257	46.6	BMB:GA	7864218	128806	18	31.9	7704	1	871.4	120340	459.1	52564	114	111	13837535
TROM_V_960307	Ranunculus hyperboreus	Ranunculaceae	286916	286916				2005-08-22	August	Alm, Torbjørn; Vange, Vibekke	Norway, Vadsø, Finnmark, Varanger peninsula: Vadsø, upper part of the town, at the derelict camping site.	70.0807	29.7461	13	0.0248	60.6	BXA:BDI	6696608	158526	1	61	NA	NA	NA	209141	427.9	39979	864	1001	25031743
TROM_V_960337	Mulgedium sibiricum	Asteraceae	75950	75950				2005-08-25	August	Alm, Torbjørn; Vange, Vibekke	Norway, Tana, Finnmark, Tanadalen: litt øst for Sirbma, i bekkedal ned mot sundet innenfor Jeagilveajsuolu.	70.0313	27.518	12	0.019	20.7	BXA:BGF	9966010	152522	1	134.9	7551	1	519.1	231067	466.6	26655	2205	11842	44714212
TROM_V_960362	Thymus serpyllum subsp tanaensis	Lamiaceae	1891613	204219	Used the TaxonID from Thymus serpyllum			2005-08-19	August	Alm, Torbjørn; Vange, Vibekke	Norway, Karasjok, Finnmark, Tanadalen: Tana, ved Ahkguoika.	69.5955	25.9533	12	0.0213	7.2	BXA:BMR	9415824	151728	1	229.1	7892	1	1039.8	408594	554.7	80621	0	506	32285077
TROM_V_960387	Salix myrtilloides	Salicaceae	669809	669809				2005-08-19	August	Alm, Torbjørn; Vange, Vibekke	Norway, Karasjok, Finnmark, Karasjok: Suossjávri, på myr NV av fjellstua.	69.3791	24.2344	12	0.0249	5.84	BXA:CBS	13121510	128807	5	40	NA	NA	NA	104756	458.9	55830	12	1645	14916312
TROM_V_960395	Armeria scabra	Plumbaginaceae	395279	395279				2005-08-21	August	Alm, Torbjørn; Vange, Vibekke	Norway, Vardø, Finnmark, Varangerhalvøya: Sandbukta.	70.3804	31.0218	13	0.0207	15.75	BXA:BII	10500580	152995	1	58	NA	NA	NA	282232	486.4	26331	477	1730	36477126
TROM_V_960397	Carex laxa	Cyperaceae	418171	418171				2005-08-19	August	Alm, Torbjørn; Vange, Vibekke	Norway, Suossjavri: pa myr NV av fjellstua.	69.3791	24.2353	13	0.0273	26.2	CDM:ATW	10370452	NA	NA	NA	8911	1	718	132569	404.5	21818	270364	271193	41512808
TROM_V_960401	Pinus sylvestris lapponica	Pinaceae	1623471	3349	Used the TaxonID from Pinus sylvestris			2005-08-19	august	Alm, Torbjørn	Norway, Tana, Finnmark, Tanadalen: nær Deatnu/Tana litt ovenfor samløpet med Leavvajohka.	69.9296	26.4524	11	0.0238	103.1	BMB:BB	12997844	NA	NA	NA	8937	1	53.4	143345	492.4	47301	9506	10592	22809327
TROM_V_960404	Ranunculus repens	Ranunculaceae	137665	137665				2005-08-19	august	Alm, Torbjørn; Vange, Vibekke	Norway, Tana, Finnmark, Tanadalen: ved Deatnu/Tana litt ovenfor samløpet med Leavvajohka.	69.9361	26.4564	11	0.0218	28.2	BMB:HR	6979666	124721	9	20.4	7464	1	142.6	384216	576.6	114958	1198	810	39765538
TROM_V_960463	Carex pauciflora	Cyperaceae	140843	140843				2005-08-26	august	Alm, Torbjørn; Vange, Vibekke	Norway, Karasjok, Finnmark, Iesjohka: Jerggul: Sulajeaggi.	69.4055	24.6731	11	0.0248	20.4	BMB:NI	10837156	NA	NA	NA	7048	1	443.1	580776	571.2	62330	1297	2640	85798794
TROM_V_960472	Carex diandra	Cyperaceae	140803	140803				2005-08-03	august	Alm, Torbjørn; Gamst, Unni Bjerke	Norway, Kautokeino, Finnmark, Suolovuopmi: ved nordøstenden av Unna Suolojávras.	69.5805	23.5464	11	0.0228	13.8	BMB:NH	15603620	NA	NA	NA	7800	1	154.6	164752	433.3	63141	11227	12096	29754333
TROM_V_960476	Artemisia vulgaris	Asteraceae	4220	4220				2005-08-10	August	Alm, Torbjørn; Gamst, Unni Bjerke	Norway, Alta, Finnmark, Alta sentrum (city), nordvest i tettbebyggelsen.	69.9643	23.2627	13	0.0201	47.67	BXA:BIK	12693740	124171	7	21.8	NA	NA	NA	143946	435.9	61359	0	175	11184634
TROM_V_960516	Alchemilla glomerulans	Rosaceae	669616	669616				2005-07-22	juli	Alm, Torbjørn; Gamst, Unni Bjerke	Norway, Hasvik, Finnmark, Sørøya: Breivika, østlige del av bygda.	70.6004	22.117	11	0.0213	33.6	BMB:LP	8545568	122915	10	37.2	7530	1	50.2	362787	529.1	26185	283	18185	78879866
TROM_V_960534	Filipendula ulmaria	Rosaceae	57917	57917				2005-07-20	juli	Alm, Torbjørn; Gamst, Unni Bjerke	Norway, Hasvik, Finnmark, Sørøya: Breivikbotn, Høyvika.	70.6073	22.3044	11	0.0346	20	BMB:FN	10823468	130488	38	130.3	7133	1	1202.8	135598	499.5	37065	678	1539	13753276
TROM_V_960590	Luzula wahlenbergii	Juncaceae	223707	223707				2005-07-25	July	Alm, Torbjørn	Norway, oksfjorden: Vassdalen, Vassdalsvann, under Vassdalstinden.	70.2233	22.3727	13	0.0184	24.6	CDM:ASF	8385498	NA	NA	NA	7675	1	557.8	252607	497.6	34066	5316	5386	24784810
TROM_V_960647	Melampyrum pratense	Orobanchaceae	52725	52725				2005-07-23	juli	Alm, Torbjørn; Gamst, Unni Bjerke	Norway, Hasvik, Finnmark, Sørøya: Breivikbotn.	70.5819	22.2903	11	0.0419	25.7	BMB:L	12166042	143869	1	237.7	7370	1	752.3	1063666	681.8	30400	13430	17325	246421284
TROM_V_960658	Zannichellia palustris	Potamogetonaceae	29654	29654				2004-08-29	August	Alm, Torbjørn; Arnesen, Geir	Norway, Sor-Varanger: Munkelva: pa SV-siden av osen.	69.652	29.4559	14	0.0193	26.3	CDM:AQC	30791332	NA	NA	NA	9156	1	3595.2	278720	501.3	28946	12280	32435	84294034
TROM_V_960670	Glechoma hederacea	Lamiaceae	28509	28509				2004-08-29	August	Alm, Torbjørn; Arnesen, Geir	Norway, Sør-Varanger, Finnmark, Kirkenes: nord for Ternevann.	69.6859	30.0609	13	0.0167	15.1	BXA:AKA	10272402	151478	1	206.8	6727	1	1391.8	106247	395.7	21544	115	1274	10794540
TROM_V_960684	Arctophila fulva	Poaceae	227211	227211				2004-08-31	August	Alm, Torbjørn; Arnesen, Geir	Norway, Guovdageaidnu/Kautokeino (kirkestedet), Gorovuohppi.	69.0121	23.0574	14	0.0497	8.84	CDM:AOY	8925044	NA	NA	NA	8178	1	133.9	181769	454.4	40853	324	4581	25541533
TROM_V_960712	Stellaria crassipes	Caryophyllaceae	645214	645214				2004-08-25	August	Alm, Torbjørn; Arnesen, Geir	Norway, Alta, Finnmark, Talvik, Vassbotndalen, sørvest av Nonskaret.	69.9577	22.8733	13	0.0258	78.8	BXA:BEV	8238848	148756	1	188.4	6766	1	37.6	196445	449.2	75619	0	1583	47774397
TROM_V_960727	Papaver lapponicum	Papaveraceae	669753	669753				2004-08-24	August	Alm, Torbjørn	Norway, Alta, Finnmark, Alta: Talvik, Vassbotndalen, Dalbmejohka, ved brua.	70.0051	22.9033	14	0.0244	16	BXA:BBC	11217712	153784	1	128.8	NA	NA	NA	152175	534.1	46342	1841	6685	18839982
TROM_V_960749	Euphrasia salisburgensis	Orobanchaceae	475020	475020				2004-08-25	August	Alm, Torbjørn; Arnesen, Geir	Norway, Alta, Finnmark, Kåfjord: Strømsneset, i lifoten under Sáhkkobátni, nær nesrota i sørøst.	69.9371	23.0607	14	0.0223	7.14	BXA:CAB	8672968	144847	1	446.1	NA	NA	NA	168482	445.8	35031	218	872	39353273
TROM_V_960761	Gentianella campestris	Gentianaceae	49940	49940				2004-08-25	august	Alm, Torbjørn; Arnesen, Geir	Norway, Alta, Finnmark, Kåfjord/Kvenvik: Sáhkkobátni, på østsiden ovenfor Kvenvik.	69.9339	23.0799	12	0.0208	10.2	BMB:GP	8771260	NA	NA	NA	7146	1	589.2	152394	546.2	37538	0	17278	29293794
TROM_V_960765	Persicaria lapathifolia subsp. lapathifolia	Polygonaceae	1211590	1211590				2005-09-29	September	Gamst, Solveig Bjerke	Norway, Tromsø, Troms, Tromsøya: på sjøsiden av Strandveien litt nord for meieriet.	69.6397	18.9381	13	0.017	30.4	BXA:BBM	10136122	159468	1	794.5	NA	NA	NA	137328	421.5	51224	3027	3477	19100265
TROM_V_960784	Picea abies obovata	Pinaceae	331118	331118				2004-08-28	august	Alm, Torbjørn; Arnesen, Geir	Norway, Sør-Varanger, Finnmark, Sør-Varanger: Pasvikdalen, Svanvik, ved Mellesmo.	69.454	30.0591	12	0.0216	105.3	BMB:AM	11731702	119494	34	12.5	8260	1	25.4	108295	437.8	121840	2059896	2055658	12738742
TROM_V_960818	Pisum sativum	Fabaceae	3888	3888				2005-08-13	August	Alm, Torbjørn; Gamst, Unni Bjerke	Norway, Arnoya: Arnoyhamn, ved oppkjorselen til den nye kirkegarden.	70.0523	20.6336	13	0.0238	Too high, out of range	CDM:BCR	5242742	244345	1	27	6990	1	475	192069	492.8	84445	162897	165411	40662753
TROM_V_960823	Sonchus asper	Asteraceae	50193	50193				2005-10-02	October	Gamst, Solveig Bjerke	Norway, Tromsø, Troms, Tromsøya: mellom Tromsøbrua og det nye Tinghuset, i parken, i skråningen mot brua.	69.6544	18.9676	12	0.0197	27	BXA:BDV	9341976	151857	1	235.7	8706	1	1579.8	145355	467.1	29199	64	2029	13281811
TROM_V_960825	Botrychium boreale	Ophioglossaceae	401572	401572				2004-08-24	august	Alm, Torbjørn; Arnesen, Geir	Norway, Alta, Finnmark, Langfjorden: Sopnes, på haugen ovenfor kirka.	70.0563	22.3623	12	0.0174	34.7	BMB:MS	7458546	NA	NA	NA	7235	2	16	85605	435.5	60947	925	2202	37015631
TROM_V_960882	Veronica officinalis	Plantaginaceae	160511	160511			Species corrected from Myricaria germanica	2005-08-12	August	Alm, Torbjorn; Gamst, Unni Bjerke; Johannessen, Jan	Norway, Skjervoy, Troms, Arnoya: Akkarfjord, under Okshaugen.	70.0485	20.4886	11	0.0212	2.06	BXA:BPI	5759126	150915	1	219.2	NA	NA	NA	125986	421.1	56464	94702	89185	13966695
TROM_V_960900	Agrostis stolonifera	Poaceae	63632	63632				2005-08-11	August	Alm, Torbjørn; Gamst, Unni Bjerke	Norway, Skjervøy, Troms, Arnøya: østsiden, ved Løksletta.	70.1314	20.7578	12	0.0203	96	BXA:ARS	9709352	112416	7	15.2	6758	1	264.7	193933	474.7	42039	396	28618	50313098
TROM_V_960932	Pedicularis palustris	Orobanchaceae	462877	462877				2005-08-12	august	Alm, Torbjørn; Gamst, Unni Bjerke; Johannessen, Jan	Norway, Skjervøy, Troms, Arnøya: Langfjorden, Langfjordbotnen.	70.1149	20.5429	11	0.0226	58.2	BMB:AK	10569082	148728	1	129	8070	1	1354.3	286658	532.6	148892	177	331	63405817
TROM_V_960984	Micranthes nivalis	Saxifragaceae	90606	90606				2005-08-14	August	Alm, Torbjørn; Gamst, Unni Bjerke	Norway, Skjervøy, Troms, Arnøya: Tyvdalen, øverst i Fossbakken.	70.1312	20.698	13	0.0207	8.75	BXA:BHG	12751472	149785	1	1190	NA	NA	NA	106986	443.2	50651	188	36324	9622978
TROM_V_961015	Asplenium trichomanes subsp. trichomanes	Aspleniaceae	169387	169387				2005-08-12	August	Alm, Torbjørn; Gamst, Unni Bjerke; Johannessen, Jan	Norway, Arnoya: under sorvestaksla av Singeltinden, i omradet ved Elva.	70.0502	20.7243	13	0.0196	29.9	CDM:ATP	6021282	148368	1	35.6	8148	1	328.3	146751	462.8	31807	476	3095	23994909
TROM_V_961097	Aconitum septentrionale	Ranunculaceae	112593	112593				2006-06-18	June	Alm, Torbjørn; Gamst, Unni Bjerke; Jensen, Christin; Sælebakke, Randi	Norway, Skjervøy, Troms, Arnøya: Langfjorden, under Svarthamartind.	70.0847	20.5674	12	0.0189	68.4	CDM:AAO	9126782	157312	1	321.3	NA	NA	NA	224864	450.3	44035	69358	94125	604864606
TROM_V_961133	Alchemilla baltica	Rosaceae	1891439	23138	Used the TaxonID from Alchemilla			2003-07-16	July	Alm, Torbjørn; Gamst, Unni Bjerke	Norway, Båtsfjord, Finnmark, Varangerhalvøya: østsiden av Båtsfjorden, ved Blindvannet.	70.6276	29.7924	14	0.0187	20.6	BXA:AMF	10802840	126459	4	90.9	7274	1	628	46124	494.1	75042	476	3095	23994909
TROM_V_961147	Aconitum septentrionale	Ranunculaceae	112593	112593				2006-06-18	June	Alm, Torbjørn; Gamst, Unni Bjerke	Norway, Skjervøy, Troms, Arnøya: Langfjorden, under Svarthamartind.	70.0763	20.5825	11	0.0147	42.4	BXA:AMR	3189474	131485	4	32.1	8644	1	79.8	195171	497	45628	9898	44881	44301601
TROM_V_961161	Viola tricolor	Violaceae	214053	214053				2006-06-24	June	Alm, Torbjørn; Gamst, Harald; Gamst, Solveig Bjerke; Gamst, Unni Bjerke	Norway, Tromsø, Troms, Tønsvikdalen: sørsiden av Siriåsen, østlige del.	69.7405	19.2025	12	0.0201	0.542	BXA:BQK	11083772	155571	1	378.1	NA	NA	NA	92073	575.6	37210	13215	13791	11927291
TROM_V_961279	Catabrosa aquatica	Poaceae	368338	368338				2006-09-09	september	Alm, Torbjørn; Gamst, Unni Bjerke; Vange, Vibekke	Norway, Hasvik, Finnmark, Nordsandfjorden.	70.6385	22.2379	10	0.0184	91.8	BMB:DR	11693704	135674	1	112.1	9110	1	543.8	202807	441.6	55903	2308	17685	61614250
TROM_V_961303	Cystopteris montana	Cystopteridaceae	1133549	1133549				2006-07-30	July	Alm, Torbjørn; Gamst, Unni Bjerke	Norway, Tromsø, Troms, Tønsvikdalen: i Høgmelelvas gjel, nær munningen.	69.7331	19.2096	11	0.0236	53.6	BXA:ASF	10753920	151794	1	88.5	NA	NA	NA	153821	478.8	21846	1990	41506	23371641
TROM_V_961307	Woodsia ilvensis	Woodsiaceae	872911	872911				2006-07-30	July	Alm, Torbjørn; Gamst, Unni Bjerke	Norway, Tromsø, Troms, Tønsvikdalen: i Høgmelelvas gjel, på nordsiden.	69.7372	19.2185	11	0.0193	23.8	BXA:BNA	9262534	NA	NA	NA	6449	1	198.3	99095	503.3	36610	28154	28783	15420795
TROM_V_961348	Veronica gentianoides	Plantaginaceae	165334	165334				2006-06-28	June	Alm, Torbjørn	Norway, Tromsø, Troms, Tromsøya: Stakkevollan, ved Ringveien.	69.6892	19.0089	11	0.0212	6.6	BXA:BPF	7817532	151218	1	355.8	7277	1	16.5	160492	525.8	64928	126	12007	36853385
TROM_V_961363	Dactylorhiza lapponica	Orchidaceae	1572676	1572676				2006-07-16	juli	Alm, Torbjørn	Norway, Tromsø, Troms, Movikdalen: på myrflate under foten av Tønsnesvarden.	69.7131	19.1064	10	0.0182	15	BMB:MF	9688006	154110	1	282.9	7658	1	64.8	157705	474.8	28808	0	1204	20685445
TROM_V_961385	Vicia cracca	Fabaceae	3905	3905				2006-09-11	september	Alm, Torbjørn; Vange, Vibekke	Norway, Alta, Finnmark, Altaelva: Øvre Stengelse, på sør-/vestsiden av elva.	69.8741	23.3051	10	0.022	243.6	BMB:BM	7997888	127783	1	74.2	6979	1	168.5	143880	452.4	125482	1162	49683	19240164
TROM_V_96139	Drosera longifolia	Droseraceae	173389	173389				2008-07-24	juli	Olsen, Aud Borgsø; Førland, Berit; Førland, Ove	Norway, Fauske, Nordland, Fauske: Valnesfjord, Vollamyran.	67.2748	15.1464	8	0.0231	32.2	BMB:BD	10067968	NA	NA	NA	7837	1	409.6	142130	441.7	26002	715	2989	28567480
TROM_V_961553	Galium boreale	Rubiaceae	35896	35896				2006-09-13	september	Alm, Torbjørn; Vange, Vibekke	Norway, Karasjok, Finnmark, Anárjohka: nord for Iskurasjohka.	69.2517	25.6959	10	0.0206	22.3	BMB:DV	6434984	154416	1	90.1	6076	1	27.8	115037	482.3	51861	9168	32554	29439441
TROM_V_961640	Sanguisorba canadensis subsp latifolia	Rosaceae	1891589	137455	Used the TaxonID from S. canadensis			2006-08-19	August	Gamst, Solveig Bjerke	Norway, Tromsø, Troms, Kvaløya: Slettaelva, like nedenfor Vierringen.	69.7066	18.9006	11	0.0242	41.2	BXA:BFT	8615706	125295	7	26.8	6862	1	1105.3	228736	458.5	41598	143	10707	45278415
TROM_V_96171	Utricularia intermedia	Lentibulariaceae	192294	192294				2008-07-27	July	Nettelbladt, Mats G.	Norway, Fauske, Nordland, Tverråmarka sør.	67.322	15.455	10	0.0169	0.308	BXA:BNM	11233066	125553	9	628.2	NA	NA	NA	235584	569.4	48836	819	7949	65525582
TROM_V_961718	Prunus padus	Rosaceae	97307	97307				2007-06-23	juni	Alm, Torbjørn; Gamst, Unni Bjerke	Norway, Tromsø, Troms, Tønsvikdalen: NØ-rygg av Henrikheia, i vestskrenten.	69.7207	19.2329	9	0.025	26.9	BMB:NT	7955624	132869	6	199.2	8670	1	610.9	218155	518.9	53188	6958	9114	48786871
TROM_V_961737	Thalictrum kemense	Ranunculaceae	1891611	476039	Used the TaxonID from T. minus. Thalictrum kemense is a synonym of T. minus ssp. kemense.			2007-09-03	September	Alm, Torbjørn; Often, Anders	Norway, Tana, Finnmark, Tanadalen: mellom Ájanjárga og Horbma, nær førstnevnte.	70.0723	28.048	10	0.0257	37.8	BXA:BMM	10821732	156127	1	394.5	6988	1	587.9	183214	500.6	37955	11376	9406	43304598
TROM_V_961781	Aegopodium podagraria	Apiaceae	40902	40902				2007-08-29	August	Alm, Torbjørn	Norway, Sør-Varanger, Finnmark, Øst for veien mot Sandnes, ved SV-enden av Sandnesvannet.	69.6788	29.974	10	0.0229	22.5	BXA:ALV	5010656	128939	5	24.3	6962	1	318.8	77117	457.3	84842	1802	21188	13996192
TROM_V_961784	Sorbus aucuparia subsp glabrata	Rosaceae	1891595	36599	Used the TaxonID from S. aucuparia			2007-08-29	August	Alm, Torbjørn; Often, Anders	Norway, Sør-Varanger, Finnmark, Langfjorden, under Storfjellet, like nedenfor veien.	69.6109	29.9522	10	0.0322	6	BXA:AVD	9952354	134481	8	99.6	7862	1	473	255755	475.2	60460	21936	22935	54301183
TROM_V_961796	myosotis laxa subsp. cespitosa	Boraginaceae	192342	192342				2007-08-30	August	Alm, Torbjørn; Often, Anders	Norway, Sør-Varanger, Finnmark, Pasvikdalen: Svanevann, Langnes, utenfor grensepæl 151.	69.4481	30.0604	11	0.0394	17	BXA:CGU	3248946	149189	1	50.9	NA	NA	NA	32493	616.4	72203	2184	30308	6518020
TROM_V_961810	Molinia caerulea	Poaceae	38689	38689				2007-08-30	august	Alm, Torbjørn; Often, Anders	Norway, Sør-Varanger, Finnmark, Pasvikdalen: Bjørnsundhøgda, sørøst av høyde 137, mellom toppryggene.	69.4815	30.0854	9	0.0181	24.1	BMB:D	5585702	27441	12	25.6	7889	1	156.6	67488	464.8	58515	5075	7147	12785026
TROM_V_961822	Carex leporina	Cyperaceae	372273	372273				2007-08-28	August	Alm, Torbjørn; Often, Anders	Norway, Kirkenes: nordost av Ternevann.	69.686	30.0623	11	0.0177	11.3	CDM:AST	9213650	NA	NA	NA	10101	1	450	419538	573.9	63243	4	1998	49451045
TROM_V_961842	Stellaria humifusa	Caryophyllaceae	1137906	1137906				2007-09-03	September	Alm, Torbjørn; Often, Anders	Norway, Nesseby, Finnmark, Karlebotn, mellom skolen og Bigganjárga.	70.1241	28.5946	10	0.02	44.8	BXA:BET	11532478	148601	1	307.6	7055	1	251.4	235904	446.2	45571	288	2302	27635792
TROM_V_961851	Carex livida	Cyperaceae	312751	312751				2007-09-01	september	Alm, Torbjørn; Often, Anders	Norway, Sør-Varanger, Finnmark, Pasvikdalen: Skogfoss, på Engfjellet.	69.3779	29.6193	9	0.0206	31.4	BMB:BN	7357854	NA	NA	NA	7757	1	369.7	176824	470.9	23563	188	825	22126025
TROM_V_961856	Phragmites australis	Poaceae	29695	29695				2007-08-30	August	Alm, Torbjørn; Often, Anders	Norway, Pasvikdalen: Svanvann, Utnes.	69.4453	30.0533	11	0.0259	31.7	CDM:AQR	5581146	137500	1	138.7	6615	1	237.4	59123	509.1	82441	85935	86833	15205152
TROM_V_961857	Cypripedium calceolus	Orchidaceae	53038	53038				2007-08-29	August	Alm, Torbjørn; Often, Anders	Norway, Sør-Varanger, Finnmark, Pasvikdalen: Skrukkebukta, ved Koppervika, under Koppervikhøgda.	69.5683	30.154	10	0.0151	108	BXA:AQD	2877510	NA	NA	NA	0	0	7.3	13317	580.5	27577	7497	7497	2875532
TROM_V_961868	Salix lanata var. glandulosa	Salicaceae	1891588	218388	Used the TaxonID from S. lanata			2007-09-03	September	Alm, Torbjørn; Often, Anders	Norway, Tana, Finnmark, Tanadalen: mellom Ájanjárga og Horbma.	70.0756	28.0531	11	0.0231	6.76	BXA:BSG	11840560	155647	1	905.7	NA	NA	NA	300566	566.9	53298	20	734	25374520
TROM_V_96191	Hieracium foliosa	Asteraceae	1734424	102745	Used the TaxonID for Hieracium			2008-07-25	juli	Skjerstad, Ragnar; Nyaas, Olav; Nyaas, Birgit; Krumsvik, Leiv	Norway, Fauske, Nordland, Kvænflåget.	67.1959	15.4638	8	0.0207	46.4	BMB:II	7713140	128350	3	53.5	6782	1	400.9	144513	431.5	47072	174744	212236	401060433
TROM_V_961918	Capsella bursa-pastoris	Brassicaceae	3719	3719				2007-07-22	July	Alm, Torbjørn; Gamst, Unni Bjerke	Norway, Alta, Finnmark, Langfjorden: Ovenfor Tappeluft, Solstad, nær våningshuset.	70.0893	22.4896	10	0.0242	15.6	BXA:AGL	9290040	154529	1	614.9	8501	1	1384.5	237834	564.3	31516	47550	48903	45634548
TROM_V_961983	Dactylorhiza fuchsii	Orchidaceae	230571	230571				2007-07-17	July	Alm, Torbjørn	Norway, Alta, Finnmark, Langfjorden: Bognelvdalen, på nordsiden av Korselva, øst for veien.	70.0049	22.3316	11	0.0196	9.17	BXA:BLK	9886130	154221	1	428.5	NA	NA	NA	88726	577.1	25157	4453	4392	11421462
TROM_V_961992	Scorzoneroides autumnalis	Asteraceae	212686	212686				2007-07-20	July	Alm, Torbjørn; Gamst, Unni Bjerke	Norway, Alta, Finnmark, Langfjorden: Tappeluft, i lia under Storfjellet.	70.0898	22.4797	10	0.0214	16.9	BXA:BQR	9481450	152167	1	76.9	6840	1	412.2	183688	455.9	47001	501	17055	72729204
TROM_V_961999	Carex pallescens	Cyperaceae	140842	140842				2007-07-21	juli	Alm, Torbjørn; Gamst, Unni Bjerke	Norway, Alta, Finnmark, Langfjorden: Tappeluft, i en beitebakke høyt over bygda.	70.0875	22.4655	9	0.0146	14.9	BMB:KV	5663982	NA	NA	NA	5967	1	251.3	137466	466.7	21685	12681	12677	16729497
TROM_V_962015	Atocion rupestre	Caryophyllaceae	39910	39910				2007-07-18	juli	Alm, Torbjørn; Gamst, Unni Bjerke	Norway, Alta, Finnmark, Langfjorden, Tappeluft, i liene under Storfjellet.	70.0929	22.476	9	0.0267	47.3	BMB:PE	6124118	124353	10	31.4	10031	1	84.3	114530	451.9	54989	3282	27558	19503992
TROM_V_962017	Veronica serpyllifolia	Plantaginaceae	164258	164258				2007-07-18	juli	Alm, Torbjørn; Gamst, Unni Bjerke	Norway, Alta, Finnmark, Langfjorden: Tappeluft, i liene under Storfjellet.	70.0931	22.476	9	0.0152	2.3	BMB:EH	5898530	150927	1	211.9	9115	1	458.9	121194	548.4	82620	4911	18749	118766892
TROM_V_962020	Carex rostrata var. borealis	Cyperaceae	241230	241230				2007-07-18	July	Alm, Torbjørn; Gamst, Unni Bjerke	Norway, oksfjorden: Sorelvdalen/Giddavaggi.	70.0991	22.4594	11	0.0314	26	CDM:ASM	6225344	NA	NA	NA	6655	1	746.1	146695	499.6	26730	216	216	11635839
TROM_V_962021	Poa pratensis subsp alpigena	Poaceae	227212	227212				2007-07-18	July	Alm, Torbjørn; Gamst, Unni Bjerke	Norway, Alta, Finnmark, Langfjorden: Tappeluft, i liene under Storfjellet.	70.0929	22.476	10	0.016	82	BXA:ANN	11684782	212919	1	24.2	5874	1	335	185498	425.5	79754	161	281	17642754
TROM_V_962025	Vaccinium uliginosum uliginosum	Ericaceae	1734434	190548	Used the TaxonID from V. uliginosum			2007-07-18	juli	Alm, Torbjørn; Gamst, Unni Bjerke	Norway, Loppa, Finnmark, Øksfjorden. Slettfjellet/Áksovuonvárri, i sørvest, mot Sørelvvannet.	70.1112	22.4506	9	0.0205	14	BMB:FA	8891550	NA	NA	NA	7680	1	221.4	177282	472.5	46339	7512	11317	230500329
TROM_V_962037	Trifolium repens	Fabaceae	3899	3899				2007-07-17	July	Alm, Torbjørn; Gamst, Unni Bjerke	Norway, Alta, Finnmark, Langfjorden: Bognelvdalen. i lia på nordsiden av Korselva.	70.0085	22.3366	10	0.0231	18	BXA:BNB	8287324	132311	1	133.1	NA	NA	NA	153421	451.4	21310	1150873	1142154	50142974
TROM_V_962040	Valeriana sambucifolia	Caprifoliaceae	669861	669861				2007-07-17	juli	Alm, Torbjørn; Gamst, Unni Bjerke	Norway, Alta, Finnmark, Langfjorden: Bognelvdalen, på nordsiden av Korselva, øst for veien.	70.005	22.3312	9	0.0197	85	BMB:BS	8109648	136158	85	75.2	8750	1	261	160769	446.4	45696	11	25311	59021506
TROM_V_962041	Populus tremula	Salicaceae	113636	113636				2007-07-17	juli	Alm, Torbjørn; Gamst, Unni Bjerke	Norway, Alta, Finnmark, Langfjorden: Bognelvdalen, i lia på nordsiden av Korselva, ved skoggrensen.	70.0103	22.3457	9	0.0236	14.4	BMB:NS	11418516	132571	9	206.1	6507	1	1170.1	373515	549.4	106687	170540	171338	84576075
TROM_V_962043	Melica nutans	Poaceae	860324	860324				2007-07-17	juli	Alm, Torbjørn; Gamst, Unni Bjerke	Norway, Alta, Finnmark, Langfjorden: Bognelvdalen, i lia på nordsiden av Korselva.	70.0093	22.3389	9	0.0215	47.5	BMB:IB	10099582	269240	1	19	6660	1	230	154523	419.4	36726	855	6309	29256189
TROM_V_962127	Carum carvi	Apiaceae	48032	48032				2007-06-02	June	Alm, Torbjørn; Gamst, Unni Bjerke	Norway, Alta, Finnmark, Langfjorden: Tappeluft/Dáppeluokta. i en stor beitebakke på sørøstsiden av Storfjellet.	70.0877	22.4654	10	0.0171	30.7	BXA:AGN	8534068	154992	1	344.6	8031	1	1087.1	157967	483.6	55264	28404	23336	18360108
TROM_V_962130	Carex glareosa	Cyperaceae	513295	513295				2007-06-02	June	Alm, Torbjørn; Gamst, Unni Bjerke	Norway, Alta, Finnmark, Langfjorden: Litt vest for Tappeluft/Dáppelukta, ved Bjørndal.	70.0798	22.4395	10	0.0188	15.2	BXA:AQL	2828840	NA	NA	NA	7457	1	34.8	31437	481.9	43581	434	648	1492677
TROM_V_962133	Viola epipsila	Violaceae	669863	669863				2007-06-02	juni	Alm, Torbjørn; Gamst, Unni Bjerke	Norway, Alta, Finnmark, Langfjorden: litt vest for Tappeluft/Dáppeluokta, ved Elvedal.	70.0779	22.4335	9	0.023	182.7	BMB:BI	10156898	130970	6	449.4	8258	1	623.5	169440	551.7	57123	1682	11810	56316469
TROM_V_962134	Vaccinium myrtillus	Ericaceae	180763	180763				2007-06-02	juni	Alm, Torbjørn; Gamst, Unni Bjerke	Norway, Alta, Finnmark, Langfjorden: like øst for Kariberg.	70.0699	22.4087	9	0.0181	11.6	BMB:EV	12377014	NA	NA	NA	7603	1	1163.4	326065	533.2	67879	12105	13162	65397926
TROM_V_962136	Trollius europaeus	Ranunculaceae	212754	212754				2007-06-02	juni	Alm, Torbjørn; Gamst, Unni Bjerke	Norway, Alta, Finnmark, Langfjorden: Like vest for Kariberg.	70.0699	22.4087	9	0.0206	38.5	BMB:AA	7207986	134397	10	166.4	8876	1	78.1	106475	504.5	88713	227	4765	33273422
TROM_V_962153	Cochlearia officinalis	Brassicaceae	270110	270110				2007-06-03	June	Alm, Torbjørn; Gamst, Unni Bjerke	Norway, Alta, Finnmark, Langfjorden: Bognelva, på østsiden av osen.	70.0237	22.3015	11	0.0463	102	CDM:ANU	6767978	154515	1	153.2	9697	1	784.1	141978	531.2	42479	15588	18243	74589533
TROM_V_962154	Plantago maritima	Plantaginaceae	197809	197809				2007-06-03	juni	Alm, Torbjørn; Gamst, Unni Bjerke	Norway, Alta, Finnmark, Langfjorden: Bognelva, på østsiden av osen.	70.0237	22.3015	9	0.0837	21	BMB:HP	9009816	129770	48	106.7	6503	1	569.4	191365	510.1	48562	65569	66561	75473777
TROM_V_962165	Luzula pilosa	Juncaceae	223700	223700				2007-06-03	juni	Alm, Torbjørn; Gamst, Unni Bjerke	Norway, Alta, Finnmark, Langfjorden: Bognelvdalen, nederst i lia nord for Korselva.	70.0068	22.3357	9	0.0398	14.7	BMB:GV	6647326	NA	NA	NA	7292	1	365.9	105084	686.5	69434	833	2094	17828826
TROM_V_962166	Alnus incana subsp kolaënsis	Betulaceae	366499	366499				2007-06-03	June	Alm, Torbjørn; Gamst, Unni Bjerke	Norway, Alta, Finnmark, Langfjorden: Bognelvdalen, i lia nord for Korselva.	69.9939	22.3369	10	0.0186	38.7	BXA:ALF	12504702	135376	5	836.6	8209	1	448.9	306764	515.7	35042	0	140	56987753
TROM_V_962168	Viola biflora	Violaceae	214529	214529				2007-06-03	juni	Alm, Torbjørn; Gamst, Unni Bjerke	Norway, Alta, Finnmark, Langfjorden: Bognelvdalen, i lia nord for Korselva.	70.0102	22.335	9	0.0224	15.7	BMB:MN	15324984	131043	2	1171.8	8175	1	1001.2	453326	551	50625	5682	18540	104309179
TROM_V_962175	Phyllodoce caerulea	Ericaceae	49155	49155				2007-06-03	juni	Alm, Torbjørn; Gamst, Unni Bjerke	Norway, Alta, Finnmark, Langfjorden: Bognelvdalen, nederst i lia nord for Korselva.	70.0069	22.336	9	0.0191	57.3	BMB:V	8282868	NA	NA	NA	7632	1	483.9	184910	510.2	60393	3334	5101	50482152
TROM_V_962176	Draba norvegica	Brassicaceae	311957	311957				2007-06-02	juni	Alm, Torbjørn; Gamst, Unni Bjerke	Norway, Alta, Finnmark, Langfjorden: Tappeluft/Dáppeluokta, i en stor beitebakke på sørøstsiden av Storfjellet.	70.0858	22.4681	9	0.0251	67.8	BMB:GC	6428864	128721	13	251.7	8461	1	355.9	103592	542.7	30147	45	2779	8268577
TROM_V_962216	Telekia speciosa	Asteraceae	56539	56539				2007-07-26	July	Alm, Torbjørn	Norway, Harstad, Harstad, Hinnøya: Harstad, Kanebogen, nord for krysset til Normarka, på vestsiden av hovedveien og gang- og sykkelveien.	68.7678	16.5586	11	0.0355	12.5	BXA:BBG	8101598	126548	2	28.6	NA	NA	NA	146940	440.3	32749	1105	11843	32415442
TROM_V_962232	Lysimachia punctata	Primulaceae	213289	213289				2007-07-10	July	Alm, Torbjørn	Norway, Harstad, Troms, Hinnøya: sørvest av Bergsvågen, ved Bergsveien litt nord for sideveien ned til Hagan.	68.8157	16.513	11	0.0209	13.58	BXA:BHA	5920442	155372	1	32.5	NA	NA	NA	72116	458	72394	472	441	10049641
TROM_V_962234	Hieracium aurantiacum	Asteraceae	221188	221188				2007-07-10	July	Alm, Torbjørn	Norway, Harstad, Troms, Hinnøya: sørvest av Bergsvågen, på vestsiden av Bergsveien litt nord for sideveien til Hagan.	68.8159	16.5134	10	0.0188	43.6	BXA:AHH	11480360	805	1	8.9	6102	1	494.7	218477	395.3	44600	501	484	24133108
TROM_V_962238	Gentianopsis detonsa	Gentianaceae	669700	669700				2007-07-17	July	Alm, Torbjørn; Gamst, Unni Bjerke	Norway, Alta, Finnmark, Langfjorden: Langfjordbotn, øst for utløpet av Bognelva.	70.0236	22.3024	10	0.0147	26.3	BXA:AKD	8716984	150878	1	340.5	7593	1	216.2	153570	539.6	34673	136	44902	23288391
TROM_V_962240	Parnassia palustris	Celastraceae	38862	38862				2007-07-17	juli	Alm, Torbjørn; Gamst, Unni Bjerke	Norway, Alta, Finnmark, Langfjorden: Langfjordbotn, øst for utløpet av Bognelva.	70.0229	22.2986	9	0.0343	23.1	BMB:NN	12953356	169394	44	192.7	7807	1	506.5	258887	458.3	23320	5936	97983	52764763
TROM_V_962241	Elymus mutabilis	Poaceae	129748	129748				2006-09-11	September	Alm, Torbjørn; Vange, Vibekke	Norway, Alta, Finnmark, Altaelva: vestsiden av elva, ved Lampe.	69.9326	23.2588	11	0.0272	162	BXA:AQB	4858652	7167	3	10.7	6764	1	200.6	73735	411.9	46109	1975	2110	5086447
TROM_V_962251	Elymus caninus var muticus	Poaceae	1891477	129741	Used the TaxonID from Elymus caninus			2005-08-19	August	Alm, Torbjørn; Vange, Vibekke	Norway, Tana, Finnmark, Tanadalen: ved Deatnu/Tana litt ovenfor samløpet med Leavvajohka.	69.9354	26.4564	12	0.0206	90.4	BXA:APV	5246780	100333	13	11.7	7642	1	144.4	78804	434.3	56464	5409	6088	20768174
TROM_V_962260	Hierochloe odorata subsp arctica	Poaceae	1426240	1426240				2006-09-14	September	Alm, Torbjørn; Vange, Vibekke	Norway, Karasjok, Finnmark, Kárásjohka: Bieskkenjárga, i nord.	69.3949	25.1462	11	0.0229	146	BXA:APP	12944650	116361	14	41	5898	1	206.5	196373	418.4	63282	0	23	21587207
TROM_V_962267	Hierochloe odorata subsp. arctica	Poaceae	286619	286619				2007-07-19	July	Alm, Torbjørn; Gamst, Unni Bjerke	Norway, Langfjorden: Tappeluft/Dappeluokta, i liene under Storfjellet.	70.0928	22.4744	11	0.0196	51	CDM:ARJ	30026112	136654	1	234	6928	1	454	593106	421.9	47725	8285	1901	116281797
TROM_V_962274	Trifolium hybridum	Fabaceae	74517	74517				2007-07-10	July	Alm, Torbjørn	Norway, Harstad, Troms, Hinnøya: Harstad, Heggen: ved øvre del av Gamle Kirkevei, ved Heggen videregårende skole.	68.7938	16.5275	10	0.0219	11	BXA:BMT	8834958	135661	1	242.5	6398	1	1255.4	239589	485.8	71280	2163	38910	63218403
TROM_V_962289	Heracleum persicum x sphondylium sibiricum	Apiaceae	1623457	40917	Used the TaxonID from Heracleum			2007-07-11	juli	Alm, Torbjørn	Norway, Harstad, Troms, Hinnøya: Harstad, sentrum, i Verftsgate 6.	68.7956	16.5398	9	0.0221	130.1	BMB:DI	17125016	149455	1	282.4	7143	1	1797.2	332096	449.8	92542	31145	33867	125240006
TROM_V_962303	Veronica longifolia	Plantaginaceae	165317	165317				2007-07-10	July	Alm, Torbjørn	Norway, Harstad, Troms, Hinnøya: Harstad, Seljestad: ved St. Olavsgate like sør for krysset med Skoleveien.	68.7859	16.5314	10	0.0253	6.4	BXA:BPH	9786390	152240	1	372.7	6206	1	18.2	187792	523.9	73044	831	7072	39960394
TROM_V_962308	Trifolium pratense	Fabaceae	57577	57577				2007-07-10	July	Alm, Torbjørn	Norway, Harstad, Troms, Hinnøya: Harstad, Seljestad, ved: St. Olavsgate ved krysset med den gamle hovedveien inn til sentrum.	68.7834	16.5346	10	0.0351	19.8	BXA:BEN	9550664	NA	NA	NA	6635	1	2731.7	298091	514.5	52710	219012	212714	98919209
TROM_V_962318	Achillea ptarmica	Asteraceae	133233	133233				2007-07-11	July	Alm, Torbjørn	Norway, Harstad, Troms, Hinnøya: Ervik: ved veien mot Kasfjord, på nordsiden av gang- og sykkelveien.	68.8236	16.4685	10	0.0203	41.6	BXA:ALQ	5125748	125789	8	14.9	6478	1	282.3	79260	457	82615	23	3216	12889839
TROM_V_962375	Geranium lucidum	Geraniaceae	379949	379949				2003-06-22	June	Alm, Torbjørn; Berg, Tore; Gamst, Unni Bjerke; Often, Anders	Norway, Rygge, Østfold, Kurefjorden: Danmark, i nordøst.	59.3028	10.6972	15	0.019	9.62	CDM:AGG	12124940	161565	1	107	NA	NA	NA	366854	480.1	23799	837	65190	127273932
TROM_V_962377	Euphorbia palustris	Euphorbiaceae	492572	492572				2003-06-21	June	Alm, Torbjørn; Berg, Tore; Gamst, Unni Bjerke; Often, Anders	Norway, Oslo, Oslo fylke, Skilpadda.	59.8775	10.773	14	0.0273	64.6	BXA:CHJ	10437238	NA	NA	NA	8313	1	462.6	197793	420.3	43561	3978	6594	39217120
TROM_V_962409	Anthoxanthum nipponicum	Poaceae	669625	669625				2003-07-19	July	Alm, Torbjørn; Gamst, Unni Bjerke	Norway, Berlevåg, Finnmark, Varangerhalvøya: vest for Kjølnes.	70.8524	29.2307	15	0.0194	5.76	BXA:BTP	11008860	135515	1	184.2	NA	NA	NA	168272	463.5	53480	0	1013	26423475
TROM_V_962437	Viola canina subsp. nemoralis	Violaceae	502511	502511				2003-07-15	July	Alm, Torbjørn; Gamst, Unni Bjerke	Norway, Nordkapp, Finnmark, Magerøya: Honningsvåg, nord for Sørvågen, vestskrent av Storefjellet.	70.9842	25.9729	15	0.0384	0.936	BXA:BQD	8590050	158067	1	257.6	NA	NA	NA	176933	505.7	72598	760	13428	109269167
TROM_V_962443	Viola biflora	Violaceae	214529	214529				2003-07-15	July	Alm, Torbjørn; Gamst, Unni Bjerke	Norway, Nordkapp, Finnmark, Magerøya: Honningsvåg, nord for Sørvågen, på østsiden av hovedveien.	70.9824	25.9757	15	0.021	2.52	BXA:BQA	7262536	157920	1	394.1	NA	NA	NA	159738	559.6	98188	5682	18540	104309179
TROM_V_962459	Luzula spicata	Juncaceae	223703	223703				2003-07-16	juli	Alm, Torbjørn; Gamst, Unni Bjerke	Norway, Båtsfjord, Finnmark, Østsiden, Skovikdalen, et stykke inne i kløfta.	70.6308	29.8198	13	0.0255	16.6	BMB:FS	19569736	NA	NA	NA	7696	1	1089.1	552903	568.1	77498	347	1706	108152573
TROM_V_962464	Avenella flexuosa	Poaceae	29672	29672				2003-07-18	juli	Alm, Torbjørn; Gamst, Unni Bjerke	Norway, Berlevåg, Finnmark, Varangerhalvøya: Dikkavika, ved foten av Dikkavikfjellet.	70.8697	28.8853	13	0.0351	110	BMB:HD	10161874	135882	1	32.8	6449	1	256.3	162144	418.8	56197	1530	11135	31134919
TROM_V_962480	Epilobium palustre	Onagraceae	669682	669682				2003-07-17	juli	Alm, Torbjørn; Gamst, Unni Bjerke	Norway, Båtsfjord, Finnmark, Båtsfjorden: Maridalen.	70.6211	29.6861	13	0.0147	3.5	BMB:EF	12654008	160810	1	298.4	8374	1	3487.5	401533	633.1	56922	250	8654	46641598
TROM_V_962483	Calamagrostis phragmitoides	Poaceae	570167	570167				2003-07-17	July	Alm, Torbjørn; Gamst, Unni Bjerke	Norway, Båtsfjord, Finnmark, Varangerhalvøya: Båtsfjorden, Maridalen.	70.6211	29.6861	14	0.0203	25.9	BXA:AQT	4207448	NA	NA	NA	7985	1	65	52887	415.6	19430	0	469	3664076
TROM_V_962496	Hieracium cymosum	Asteraceae	221193	221193				2003-06-21	June	Alm, Torbjørn; Berg, Tore; Gamst, Unni Bjerke; Often, Anders	Norway, Oslo, Oslo fylke, Skilpadda.	59.8761	10.7728	14	0.023	68	BXA:AHK	7467978	153172	1	44.8	6679	1	33.8	139502	427.2	77682	95	1938	13297191
TROM_V_962500	Acorus calamus	Acoraceae	4465	4465		Y		2003-06-25	June	Alm, Torbjørn; Gamst, Unni Bjerke	Norway, Bastad: Mastad, vestenden av Mastadtjern.	59.7251	11.3554	15	0.0382	37.8	CDM:ATB	11153604	96826	16	11.7	9129	1	36.4	123902	427	45063	254239	294343	24474224
TROM_V_962503	Equisetum sylvaticum	Equisetaceae	231679	231679				2003-06-25	June	Alm, Torbjørn; Gamst, Unni Bjerke	Norway, Trøgstad, Østfold, Båstad: Måstad, ved veien opp til Måstadtjern.	59.7242	11.3536	15	0.0171	33	BXA:BKT	7865908	125895	26	21.7	NA	NA	NA	38492	536.4	65506	1244	32946	6595694
TROM_V_962526	Draba incana	Brassicaceae	311941	311941				2003-07-16	juli	Alm, Torbjørn; Gamst, Unni Bjerke	Norway, Båtsfjord, Finnmark, Varangerhalvøya: Båtsfjorden: østsiden, i Skovikdalen, et stykke inne i kløfta	70.6308	29.8171	13	0.0246	46.6	BMB:GD	8407226	174903	41	246.2	NA	NA	NA	227593	504	46257	285	13061	19591719
TROM_V_96256	Rosa subcanina	Rosaceae	267256	267256				2008-07-25	July	Olsen, Aud Borgsø; Førland, Berit; Førland, Ove	Norway, Fauske, Nordland, Alvenes.	67.2737	15.0797	10	0.0305	14.8	BXA:BCP	10921484	125944	12	14.3	NA	NA	NA	313562	446.1	57019	75	101	17093394
TROM_V_962577	Arnica angustifolia subsp alpina	Asteraceae	1891454	436192	Used the TaxonID from Arnica angustifolia			2003-07-16	July	Alm, Torbjørn; Gamst, Unni Bjerke	Norway, Båtsfjord, Finnmark, Varangerhalvøya: Båtsfjorden, østsiden, på vestsiden av Skovikdalen, høyde 110, i vestskrenten.	70.6291	29.8142	14	0.0198	20	BXA:BIH	7655176	152201	1	130.1	9352	1	92.7	148689	467.8	70202	614	4794	23432639
TROM_V_962584	Oxalis acetosella	Oxalidaceae	341461	341461				2008-05-25	mai	Alm, Torbjørn	Norway, Harstad, Troms, Hinnøya: Trondenes, i en liten skogteig mellom Blåveisbakken og fjæra.	68.8126	16.5493	8	0.0201	105.2	BMB:N	9358294	153705	1	319.6	8246	1	339.5	160795	529.2	65206	1652	47052	32584064
TROM_V_962587	Corydalis solida	Papaveraceae	38914	38914				2008-05-25	May	Alm, Torbjørn	Norway, Harstad, Troms, Hinnøya: Trondenes, nedenfor Blåveisbakken nær krysset med Liljeveien.	68.8134	16.5495	9	0.0189	17.8	BXA:AFE	9208532	NA	NA	NA	7879	1	789.9	152943	521.3	28737	1107	3310	35192695
TROM_V_962588	Tulipa gesnerana	Liliaceae	13306	13306				2008-05-25	May	Alm, Torbjørn	Norway, Harstad, Troms, Hinnøya: Trondenes, vis a vis Hagebyveien 91b.	68.8155	16.5507	9	0.0211	23.2	BXA:AMT	3689576	126981	11	38.5	2606	1	19	24648	603.9	58406	52890	66179	4654271
TROM_V_962628	Othocallis siberica	Hyacinthaceae	4702	4702				2008-05-25	May	Alm, Torbjørn	Norway, Harstad, Troms, Hinnøya: Trondesnes, vis a vis Hagebyveien 91B.	68.8155	16.5507	9	0.0174	176	BXA:AND	14830760	154942	1	307	4436	1	20.1	189311	437.7	70780	1607	20325	39137905
TROM_V_962655	Stellaria nemorum nemorum	Caryophyllaceae	325516	325516				2003-07-16	juli	Alm, Torbjørn; Gamst, Unni Bjerke	Norway, Båtsfjord, Finnmark, Varangerhalvøya: Båtsfjorden, på østsiden, i Eikebergvika.	70.6289	29.7655	13	0.0196	29.6	BMB:PT	7430820	123048	7	269.4	7574	1	523.5	148832	467.4	48511	486	26185	25518076
TROM_V_962660	Rumex acetosa acetosa	Polygonaceae	1623472	41241	Used the TaxonID from R acetosa			2003-07-18	juli	Alm, Torbjørn; Gamst, Unni Bjerke	Norway, Berlevåg, Finnmark, Varangerhalvøya: på nordsiden av Dikkavikfjellet.	70.8814	28.9288	13	0.0269	63.3	BMB:DH	11929826	160390	1	63.8	7653	1	55.2	199044	492.9	86202	71888	78147	59928998
TROM_V_96267	Hieracium subalpina	Asteraceae	1892833	102745	Used the TaxonID for Hieracium			2008-07-25	July	Dalen, Lars; Mohus, Åge; Simones, Jorunn	Norway, Fauske, Nordland, Sjønstå NØ, Kvantotinden.	67.212	15.7625	9	0.0174	53.6	BXA:AHM	7405388	128601	7	27.4	8044	1	161.1	141773	425.7	47048	174744	212236	401060433
TROM_V_962679	Catabrosa aquatica	Poaceae	368338	368338				2007-08-24	August	Alm, Torbjørn; Vange, Vibekke	Norway, Varangerhalvoya: Bergebydalen, pa vestsiden av Bergebyelva/Suovvejohka innenfor Mattavarjohka.	70.2192	28.9495	11	0.0195	30	CDM:ARB	7042778	135696	1	61.2	6959	1	501.2	130169	441.3	55954	2308	17685	61614250
TROM_V_962706	Lupinus nootkatensis	Fabaceae	53234	53234				2008-06-16	June	Gamst, Solveig Bjerke	Norway, Tromsø, Troms, Tromsøya: Langnes, nær NKL-lageret.	69.6795	18.9226	9	0.0203	27.5	BXA:BGS	9271836	150641	1	332.5	7692	1	1638.4	181869	494.7	67137	100	44	33851403
TROM_V_962756	Thalictrum aquilegifolium	Ranunculaceae	619227	619227				2008-07-28	July	Alm, Torbjørn; Gamst, Solveig Bjerke; Gamst, Unni Bjerke	Norway, Tromsø, Troms, Grøtsundet: nær Lyngnes, på nordsiden av veien.	69.7971	19.5175	9	0.0348	14.4	BXA:BMP	9499998	155961	1	593.1	6424	1	520.9	198560	501.7	44242	1312	7723	43665376
TROM_V_962798	Ligularia dentata	Asteraceae	217501	217501				2008-07-25	July	Alm, Torbjørn	Norway, Evenes, Nordland, Litt nord for Myrnes/Gállogieddi.	68.5325	16.7737	9	0.0206	79.6	BXA:AHV	12959976	126954	6	44.9	7126	1	177.5	243528	409.2	37361	869	2198	34034246
TROM_V_96280	Ranunculus glacialis	Ranunculaceae	235900	235900				2008-07-25	July	Østerkløft, Bernt-Gunnar; Navjord, Inger; Førland, Elin M	Norway, Fauske, Nordland, Sulitjelma, Storelvvatnan.	67.1674	16.1501	10	0.0246	17.5	BXA:BDH	12121070	156548	1	116.3	NA	NA	NA	150818	440.7	66186	1744	29901	64197083
TROM_V_962801	Elatine hydropiper	Elatinaceae	125027	125027				2008-08-23	August	Alm, Torbjørn; Gamst, Unni Bjerke; Often, Anders	Norway, Tranøy, Troms, Senja: Lakselva, Trollbuvann, sørsiden, ved Senja camping.	69.2333	17.7086	10	0.0321	63	CDM:ANT	10686902	155343	1	328.5	NA	NA	NA	253114	666.9	140612	197	63536	82512049
TROM_V_962807	Cannabis sativa	Cannabaceae	3483	3483				2008-08-26	August	Alm, Torbjørn; Gamst, Solveig Bjerke; Gamst, Unni Bjerke	Norway, Tromsø, Troms, Tromsøya: sentrum, i kirkeparken.	69.649	18.9591	9	0.0215	194	BXA:AGM	9761570	153895	1	927.7	8662	1	1155.6	151650	565.4	71875	347273	349586	30558459
TROM_V_96282	Micranthes tenuis	Saxifragaceae	1301395	1301395				2008-07-25	July	Østerkløft, Bernt-Gunnar; Navjord, Inger; Førland, Elin M	Norway, Fauske, Nordland, Sulitjelma, Storelvvatnan.	67.1674	16.1501	10	0.021	24	BXA:BGE	5176706	149799	1	244.8	NA	NA	NA	99065	608.6	82557	46	131	10156632
TROM_V_962827	Senecio pseudoarnica	Asteraceae	98725	98725				2008-08-22	August	Alm, Torbjørn; Gamst, Unni Bjerke; Often, Anders	Norway, Tromsø, Troms, Kvaløya: Sørfjorden, på vestsiden, mellom Moen og Sjøtun.	69.5891	18.2811	9	0.0236	28.8	BXA:BRC	9608768	302292	1	21.2	6807	1	70.2	143919	418	67641	231	4393	24123321
TROM_V_962829	Helianthus annuus	Asteraceae	4232	4232				2008-08-24	August	Alm, Torbjørn; Gamst, Unni Bjerke	Norway, Berg, Troms, Senja: Ersfjord.	69.4835	17.4034	9	0.0227	58	BXA:BKB	8594236	151810	1	106.3	9807	1	690.6	162556	437.4	23000	1216771337	1216762366	1216205461
TROM_V_962847	Galium verum	Rubiaceae	462873	462873				2008-09-02	September	Alm, Torbjørn; Often, Anders	Norway, Målselv, Troms, Målselv. Rossvoll.	69.192	18.4893	10	0.0179	6.18	BXA:BVH	9867396	153541	1	156.8	NA	NA	NA	163126	461.9	66375	8741	11028	31076287
TROM_V_962857	Spinacia oleracea	Chenopodiaceae	3562	3562			Species corrected from Ranunculus pallasii	2008-09-10	September	Alm, Torbjorn	Norway, Tromso, Troms, Tromsoya: sor for sentrum i Strandveien 19	69.6431	18.9171	8	0.0531	2.28	BXA:BRV	6121856	150739	1	105.2	NA	NA	NA	100725	458.5	46764	397754748	397788041	391047455
TROM_V_962880	Potamogeton berchtoldii	Potamogetonaceae	108425	108425				2008-09-03	September	Alm, Torbjørn; Often, Anders	Norway, Senja: sorsiden av Trollbuvannet, ost for Senja camping.	69.2338	17.7194	10	0.0466	29.8	CDM:AQP	9075734	156819	1	263.5	6218	1	685.4	304691	536.5	51085	3568	8706	60424597
TROM_V_962891	Sparganium emersum	Typhaceae	361423	361423				2008-08-23	August	Alm, Torbjørn; Gamst, Unni Bjerke; Often, Anders	Norway, Senja: Lakselva, sorsiden av Trollbuvannet, ved Senja camping.	69.2333	17.7086	10	0.0419	39.5	CDM:AQE	15756684	161725	1	500.3	6416	1	2418.9	518024	511.4	68177	5207	8127	88813492
TROM_V_962908	Saxifraga oppositifolia	Saxifragaceae	29771	29771				2008-09-04	september	Alm, Torbjørn; Often, Anders	Norway, Ibestad, Troms, Andørja: Årbostad, i lia ovenfor veienden.	68.9196	17.3809	8	0.0321	38.4	BMB:AC	10255398	151515	1	145.5	6470	1	103.8	163468	540.4	58361	4872	18868	39843665
TROM_V_962915	Galinsoga parviflora	Asteraceae	176602	176602				2008-09-07	September	Gamst, Solveig Bjerke	Norway, Tromsø, Troms, Tromsøya: Tromsø sentrum, på nordsiden av Stortoget, ved Intersportbutikken.	69.6516	18.9579	9	0.0218	11.1	BXA:AKG	6628934	152443	1	105.6	8564	1	539.9	127773	492.1	43223	7096	10475	32963676
TROM_V_962923	Empetrum nigrum hermaphroditum	Ericaceae	199171	199171				2008-07-18	juli	Alm, Torbjørn	Norway, Hadsel, Nordland, Hadseløya: Teigan, øst for Elvevika, ved Støa.	68.5781	14.6526	8	0.0225	35.3	BMB:E	11858262	NA	NA	NA	7185	1	340.8	311030	497.3	52685	266	1555	90221412
TROM_V_96294	Salix reticulata	Salicaceae	75717	75717				2008-07-25	juli	Østerkløft, Bernt-Gunnar; Navjord, Inger; Førland, Elin M	Norway, Fauske, Nordland, Sulitjelma, Storelvvatnan.	67.1674	16.1501	8	0.0218	28.2	BMB:BC	11359836	155658	1	100.7	NA	NA	NA	379105	555.3	90770	1101	1849	32998561
TROM_V_962961	Hesperis matronalis	Brassicaceae	264418	264418				2008-07-15	July	Alm, Torbjørn	Norway, Harstad, Troms, Hinnøya: Trondenes, på sjøsiden av Blåveisbakken nær krysset med Liljeveien.	68.8135	16.5493	9	0.0239	39.5	BXA:AHE	9737076	154395	1	241.5	8837	1	219.5	163640	457.5	40807	11786	17089	48492267
TROM_V_962979	Silene vulgaris	Caryophyllaceae	42043	42043				2008-07-19	July	Alm, Torbjørn; Gamst, Unni Bjerke	Norway, Hadsel, Nordland, Hadseløya: Melbu, i sørskrenten på Haugnyken.	68.5063	14.782	9	0.0363	16.1	BXA:BED	11460838	151768	1	240	6464	1	673.4	243748	464.5	49512	873103	866296	36812478
TROM_V_963000	Solanum nigrum subsp nigrum	Solanaceae	513306	513306				2008-09-28	September	Gamst, Solveig Bjerke	Norway, Tromsø, Troms, Tromsøya: Tromsø sentrum, på nordsiden av Stortorget, ved Intersportbutikken.	69.6516	18.9579	9	0.0228	48.4	BXA:BFL	10448664	155432	1	421.7	6672	1	671.4	184932	493.4	52771	554	1448	35974617
TROM_V_963026	Lepidotheca suaveolens	Asteraceae	883867	883867				2008-07-18	juli	Alm, Torbjørn	Norway, Hadsel, Nordland, Hadseløya: på østsiden av hovedveien litt nord for sideveien opp til Hadsel kirke.	68.5432	14.9934	8	0.0536	90.1	BMB:DD	7549410	125743	6	45	8347	1	656.7	110501	461.6	79471	463	4817	52321596
TROM_V_963118	Eleocharis acicularis	Cyperaceae	280053	280053				2008-08-23	August	Alm, Torbjørn; Gamst, Unni Bjerke; Often, Anders	Norway, Senja: Lakselva, Trollbuvannet, pa sorsiden, ved Senja camping.	69.2333	17.7086	10	0.0192	37.2	CDM:ARV	11846448	175407	1	141.3	7358	1	448.7	260067	482.9	50278	10041	94290	71529476
TROM_V_963181	Urtica urens	Urticaceae	473050	473050				2008-08-16	august	Alm, Torbjørn; Gamst, Unni Bjerke; Often, Anders	Norway, Tranøy, Troms, Senja: Stonglandet, innenfor Sandmoen.	69.0185	17.1289	8	0.0519	42	BMB:CV	10373082	147501	1	443.6	7781	1	2202.8	274719	506.5	79359	6050	56062	77187562
TROM_V_963192	Rosa multiflora	Rosaceae	74647	74647				2008-08-15	August	Alm, Torbjørn; Gamst, Unni Bjerke; Often, Anders	Norway, Senja: Rubbestad.	69.1636	17.7843	10	0.0537	56	CDM:AXU	9141470	120017	17	15.4	8077	1	371.8	260113	444.6	27545	75430	78490	23119497
TROM_V_963315	Cassiope tetragona	Ericaceae	423282	423282				2007-08-11	August	Alm, Torbjørn; Gamst, Harald; Gamst, Solveig Bjerke; Gamst, Unni Bjerke	Norway, Tromsø, Troms, Trollvassbu: på østsiden av Trollvasselva, på nordenden av fjellryggen øst for Trollvannet (høyde 961).	69.7312	19.5131	10	0.0225	48	BXA:AGR	8938918	NA	NA	NA	7746	1	522.6	156600	449.5	46357	2419	4198	32803019
TROM_V_963323	Lapsana communis	Asteraceae	268080	268080				2006-09-24	September	Alm, Torbjørn; Gamst, Unni Bjerke	Norway, Tromsø, Troms, Tromsøya: Tromsø sentrum, Strandveien 19.	69.6431	18.9171	12	0.0169	44	CDM:AAW	9251296	151768	1	173.4	NA	NA	NA	167167	472.4	83805	1524	13808	38287658
TROM_V_963340	Lathyrus japonicus	Fabaceae	154493	154493				2003-07-16	July	Alm, Torbjørn; Gamst, Unni Bjerke	Norway, Båtsfjord, Finnmark, Varanagerhalvøya: Båtsfjorden, østsiden, mellom Blidvannet og Eikebergvikvannet.	70.6284	29.7695	14	0.0173	143	BXA:AIE	11552414	127015	26	57.8	7799	1	310.8	216308	423	124086	15384	17699	30765870
TROM_V_963404	Polemonium caeruleum	Polemoniaceae	174663	174663				2008-08-24	august	Alm, Torbjørn; Gamst, Unni Bjerke; Often, Anders	Norway, Berg, Troms, Senja: Bøvær, i vest.	69.4704	17.2323	8	0.0236	81.8	BMB:NR	13694706	155223	1	58.4	7878	1	318	280669	427.1	85341	2316	5667	53716242
TROM_V_963406	Ribes spicatum	Grossulariaceae	135520	135520				2008-08-24	august	Alm, Torbjørn; Often, Anders	Norway, Berg, Troms, Senja: Skaland: sørberg i foten av Sommardalhaugen.	69.4492	17.293	8	0.035	22.4	BMB:NL	7063640	157834	1	63.4	9278	1	296.3	146917	457.5	54856	237	13388	125048483
TROM_V_963449	Pedicularis sylvatica	Orobanchaceae	204401	204401				2005-06-23	June	Alm, Torbjørn; Gamst, Unni Bjerke	United Kingdom, Mainland: between Channerwick and Bigton.	59.9774	-1.3047	12	0.0129	21	BXA:CIO	7458128	317500	1	21.4	NA	NA	NA	141704	451.5	46203	777	20547	23581671
TROM_V_963473	Galium uliginosum	Rubiaceae	715724	715724				2005-08-26	august	Alm, Torbjørn; Vange, Vibekke	Norway, Kautokeino, Finnmark, Kautokeino (kirkestedet): ved Gorovuohppi.	69.016	23.0396	11	0.0191	64.3	BMB:DM	12360846	153428	1	468	6748	1	316.7	402179	489.4	45356	215	19191	103046370
TROM_V_96352	Trisetum spicatum	Poaceae	100813	100813				2008-07-26	July	Østerkløft, Bernt-Gunnar; Navjord, Inger; Førland, Elin M	Norway, Fauske, Nordland, Ny-Sulitjelma, hytte Ø av Gikenelva.	67.1483	16.146	10	0.0181	35.33	BXA:BLL	8370644	214161	1	36.2	NA	NA	NA	148157	429.2	60947	1106	10946	25195007
TROM_V_963559	Sagina nodosa	Caryophyllaceae	1155358	1155358				2007-07-17	juli	Alm, Torbjørn; Gamst, Unni Bjerke	Norway, Alta, Finnmark, Langfjorden: Langfjordbotn, øst for utløpet av Bognelva.	70.0235	22.2989	9	0.0389	22.4	BMB:PL	7281034	151345	1	181	9321	1	255.6	165828	660.6	101931	5004	20647	75223120
TROM_V_963566	phalaris arundinacea	Poaceae	96050	96050				2007-07-21	July	Alm, Torbjørn; Gamst, Unni Bjerke	Norway, Alta, Finnmark, Langfjorden: Tappeluft, i øst, på engteig ovenfor veien.	70.0816	22.4742	10	0.0218	128	BXA:ANT	10860836	29747	6	14.9	6824	1	365.2	159350	410.4	56069	17112	12104	83849206
TROM_V_963582	Allium schoenoprasum subsp. nova	Amaryllidaceae	1891450	74900	Used the TaxonID from Allium schoenoprasum			2006-07-19	July	Alm, Torbjørn; Gamst, Unni Bjerke; Palmer, Marion	Norway, Kvalsund, Finnmark, Vargsundet: Saraby, ved veienden.	70.3797	23.569	12	0.0193	19.83	BXA:BKS	9162316	152901	1	101.6	NA	NA	NA	145013	447.4	55324	11349	16129	43143158
TROM_V_963598	Picea sitchensis	Pinaceae	3332	3332				2008-08-24	August	Alm, Torbjørn; Gamst, Unni Bjerke; Often, Anders	Norway, Senja: Skaland, i ost.	69.4424	17.3117	10	0.0234	26.1	CDM:AVG	10664972	120472	1	39.5	8003	1	20.8	98764	413.7	39131	5589093	5590324	20254908
TROM_V_963618	Chrysosplenium tetrandrum	Saxifragaceae	40784	40784				2002-07-20	July	Alm, Torbjørn; Gamst, Unni Bjerke	Norway, Båtsfjord, Finnmark, Varangerhalvøya: Hamningberg, ca. 2 km øst for veienden.	70.5087	30.4819	16	0.0179	5.86	BXA:BVK	10610418	152933	1	499.2	NA	NA	NA	302737	536.1	51108	40	9343	69274726
TROM_V_963689	Stellaria crassifolia	Caryophyllaceae	395325	395325				2003-07-19	juli	Alm, Torbjørn; Gamst, Unni Bjerke	Norway, Berlevåg, Finnmark, Varangerhalvøya: Kjølnes.	70.8524	29.2334	13	0.0208	23.6	BMB:PQ	8858428	148589	1	248.7	7564	1	373.7	185295	468.8	47853	112	5082	14073942
TROM_V_963741	Cerastium nigrescens	Caryophyllaceae	271557	271557				2002-08-24	August	Alm, Torbjørn; Iversen, Marianne	Norway, Alta, Finnmark, Seiland: Uvssotrássa, nordsiden mot Søkkmyrdalen/Leaksevággi.	70.3289	23.2004	15	0.0234	55.2	BXA:AGI	9215050	147940	1	63.8	10265	1	452.7	184918	442.9	65629	665	2529	18444808
TROM_V_963742	Cochlearia officinalis integrifolia	Brassicaceae	1623468	270110	Used the TaxonID from Cochlearia officinalis			2002-08-24	august	Alm, Torbjørn; Iversen, Marianne	Norway, Alta, Finnmark, Seiland: Uvssotrassa, på topp-platået.	70.3151	23.1949	14	0.0257	52	BMB:CR	8213488	154675	1	362.4	6843	1	1470.3	173140	545.8	46183	15588	18243	74589533
TROM_V_963744	Equisetum arvense subsp. arvense	Equisetaceae	1303115	1303115				2002-08-24	August	Alm, Torbjørn; Iversen, Marianne	Norway, Seiland: Uvssotrassa, pa nordsiden mot Sokkmyrdalen/Leaksevaggi.	70.3245	23.1946	16	0.0281	51	CDM:AUR	13021406	123780	6	69	6065	1	18.9	94164	588.4	49976	0	2150	16491250
TROM_V_963810	Potamogeton gramineus	Potamogetonaceae	55319	55319				2005-07-22	July	Alm, Torbjørn; Gamst, Unni Bjerke	Norway, Soroya: Stupavatna, i vann 136, i ost.	70.6299	22.1792	13	0.0206	18.2	CDM:AQN	6126336	128290	3	22.5	6771	1	1269.2	112810	470.4	112586	2370	8975	18366896
TROM_V_963824	Salix lanata	Salicaceae	218388	218388				2002-07-20	July	Alm, Torbjørn; Gamst, Unni Bjerke	Norway, Båtsfjord, Finnmark, Varangerhalvøya: ved Sandfjordelva snaut 2 km øst for veienden.	70.5077	30.4768	15	0.027	21.6	BXA:BGB	6814478	155559	1	406.3	8927	1	639.2	145187	597.8	56188	20	734	25374520
TROM_V_963828	Cerastium alpinum lanatum	Caryophyllaceae	1532332	271556	Used the TaxonID from Cerastium alpinum			2002-08-22	august	Alm, Torbjørn; Iversen, Marianne	Norway, Alta, Finnmark, Seiland: Lille Kufjord, i fjordbunnen.	70.3657	22.9695	14	0.0231	29.6	BMB:MV	18055250	NA	NA	NA	8980	1	647.6	437941	443.7	53800	789	3943	85337340
TROM_V_963829	Carex flava	Cyperaceae	140816	140816				2002-08-22	august	Alm, Torbjørn; Iversen, Marianne	Norway, Alta, Finnmark, Seiland: Lille Kufjord, Lille Kufjorddalen.	70.3666	22.9723	14	0.0248	15.3	BMB:NF	14523960	NA	NA	NA	6209	1	134.6	659094	598.3	52752	292	312	48941025
TROM_V_963840	Equisetum arvense arvense	Equisetaceae	1303115	1303115				2002-08-28	august	Alm, Torbjørn; Iversen, Marianne	Norway, Alta, Finnmark, Seiland: Lille Bekkarfjorden, ved den nordlige delen av fjordbunnen.	70.3647	23.4177	14	0.0184	74.2	BMB:LS	5124526	10731	6	9.3	6033	1	22.2	37518	675.1	34983	0	2150	16491250
TROM_V_963843	Cirsium heterophyllum	Asteraceae	675739	675739				2002-08-28	august	Alm, Torbjørn; Iversen, Marianne	Norway, Alta, Finnmark, Seiland: Lille Bekkarfjorden, ved den nordlige delen av fjordbunnen.	70.3647	23.4177	14	0.0536	26.5	BMB:DC	15841788	NA	NA	NA	6135	1	157.8	275182	505.6	104852	0	32	44427628
TROM_V_963892	Saxifraga rivularis	Saxifragaceae	93340	93340				2002-08-21	august	Alm, Torbjørn; Iversen, Marianne	Norway, Hammerfest, Finnmark, Seiland: på ryggen vest for Spisstind/Suolovárri.	70.4198	23.0283	14	0.0196	8.4	BMB:PG	8014108	151452	1	452.1	8972	1	314.2	166019	570.5	67213	453	3311	34001525
TROM_V_963947	Kalmia procumbens	Ericaceae	45912	45912				2004-06-19	juni	Alm, Torbjørn; Gamst, Unni Bjerke	Norway, Ballangen, Nordland, Håfjellet: Håfjelltuva, i sørvest.	68.3635	16.6928	12	0.0234	7.3	BMB:KL	10834118	NA	NA	NA	10316	1	662.8	294924	497.3	37109	9948	14441	85774985
TROM_V_963958	Aconitum lycoctonum	Ranunculaceae	112589	112589				2004-06-19	June	Alm, Torbjørn	Norway, Ballangen, Nordland, Håfjellet: Håfjelltuva, i sørvest.	68.3582	16.6876	14	0.0353	120	CDM:AAP	9031600	131724	4	56.2	NA	NA	NA	160933	429.3	88399	460	479	21776033
TROM_V_963971	Diphasiastrum alpinum	Lycopodiaceae	73625	73625				2004-06-19	juni	Alm, Torbjørn; Arnesen, Frank	Norway, Ballangen, Nordland, Håfjellet: Håfjelltuva, vestsiden.	68.3651	16.665	12	0.0207	12.2	BMB:BK	10671422	NA	NA	NA	10430	1	71	167847	471.2	40554	809	3117	21638593
TROM_V_963980	Huperzia selago	Lycopodiaceae	70001	70001				2004-06-19	juni	Alm, Torbjørn	Norway, Ballangen, Nordland, Håfjellet: Håfjelltuva, vestsiden.	68.3649	16.6893	12	0.0335	74.8	BMB:T	7284246	160902	1	80.9	7614	1	15.6	104343	511.5	80752	19835	22019	10521612
TROM_V_963983	Dryas octopetala	Rosaceae	57948	57948				2004-06-19	June	Alm, Torbjørn	Norway, Ballangen, Nordland, Ballangen: Hafjelltuva, vestsiden.	68.3649	16.6893	14	0.0423	8.18	BXA:BVB	7321874	158101	1	43.3	NA	NA	NA	276750	532.9	78498	13702	20063	55623919
TROM_V_963984	Botrychium lunaria	Ophioglossaceae	37231	37231				2004-06-19	juni	Alm, Torbjørn; Gamst, Unni Bjerke; Lund, Leidulf	Norway, Ballangen, Nordland, Håfjellet: Håfjelltuva, vestsiden.	68.3649	16.6893	12	0.0545	99	BMB:IC	10023122	NA	NA	NA	2156	1	23.8	186836	443.7	36998	11444	9827	21736326
TROM_V_963998	Lotus corniculatus	Fabaceae	47247	47247				2004-06-20	June	Alm, Torbjørn	Norway, Ballangen, Nordland, Pundsvika.	68.4166	16.7626	13	0.0143	39.9	BXA:BGR	9567566	150896	1	343.3	8762	1	1276.1	255042	483.7	73182	25049	30559	85060503
TROM_V_964055	Bellis perennis	Asteraceae	41492	41492				2009-05-30	May	Alm, Torbjørn	Norway, Harstad, Troms, Hinnøya: Kilbotn, ved veien gjennom bygda.	68.7198	16.5395	9	0.0289	26.4	BXA:BLR	7819802	151870	1	98.6	NA	NA	NA	144335	453.5	35953	5131	30274	23901552
TROM_V_964061	Primula elatior x vulgaris	Primulaceae	1891285	49647	Used the TaxonID from Primula			2009-05-30	May	Alm, Torbjørn	Norway, Harstad, Troms, Hinnøya: Kanebogen, i sørvest, på vestsiden av rv. 19.	68.7709	16.5575	9	0.0243	11.4	BXA:BCV	8996098	152660	1	628	NA	NA	NA	222550	521.9	62238	1270390	1352945	386713720
TROM_V_964078	Ficaria verna	Ranunculaceae	79245	79245				2009-05-31	May	Alm, Torbjørn	Norway, Harstad, Troms, Bergsvågen: ved Stornesveien nord for Røkenes.	68.8383	16.4929	9	0.022	18.3	BXA:BDG	14606480	155889	1	601.5	NA	NA	NA	261323	461.5	43279	12282	14722	36213109
TROM_V_964095	Heuchera sanguinea	Saxifragaceae	43368	43368				2009-06-01	June	Alm, Torbjørn	Norway, Harstad, Troms, Hinnøya: Stangnes, ved Gamle Stangnesvei nær lstenden av denne.	68.7845	16.5779	8	0.024	19.4	BXA:AIT	8258728	155480	1	483.4	6846	1	262.9	184650	539	43084	7764	9565	51611165
TROM_V_964097	Noccaea caerulescens	Brassicaceae	107243	107243				2009-05-31	May	Alm, Torbjørn	Norway, Harstad, Troms, Hinnøya: Sollia, ved veien til Ervik.	68.8002	16.4246	8	0.0195	21.8	BXA:BHM	8947812	153001	1	911.6	8433	1	1447.6	278775	599.6	30177	72399	103982	79849256
TROM_V_964104	Anthyllis vulneraria	Fabaceae	118891	118891				2004-06-20	juni	Alm, Torbjørn; Gamst, Unni Bjerke; Lund, Leidulf	Norway, Ballangen, Nordland, Ballangen, Håfjellet, Kvitbergan.	68.3339	16.6057	12	0.0309	17.2	BMB:ML	9204978	127969	11	370.3	6402	1	3965.2	259603	567.3	97053	2981	46873	130430710
TROM_V_964113	Milium effusum	Poaceae	376129	376129				2004-06-20	juni	Alm, Torbjørn; Gamst, Unni Bjerke; Lund, Leidulf	Norway, Ballangen, Nordland, Håfjellet: under Kvitbergan.	68.3312	16.6055	12	0.0623	9	BMB:FR	7710152	115170	21	17.8	8603	1	208.2	126355	439.6	38883	5370	21731	41936638
TROM_V_96416	Ranunculus nivalis	Ranunculaceae	286950	286950				2008-07-26	July	Sortland, Andy B.; Jakobsen, Kristine Liarbø	Norway, Fauske, Nordland, [Sulitjelma sørvest] Sulitjelma [sørvest], NØ for Vuolep Skuorttajávrre.	67.1369	15.8493	10	0.0144	12.5	BXA:BBP	11653664	156295	1	315.4	NA	NA	NA	228895	489.7	54946	171	2882	25670666
TROM_V_964170	Centaurea phrygia subsp phrygia	Asteraceae	1436118	1436118				1999-08-17	August	Alm, Torbjørn	Norway, Sør-Varanger, Finnmark, Kirkenes: øst-nordøst av Ternevann, nord for hovedveien.	69.6856	30.0632	18	0.0262	20.8	BXA:AGH	7694816	305478	1	33.1	6845	1	773.6	153803	460.9	56714	27	3592	19482492
TROM_V_964171	Centaurea jacea	Asteraceae	351340	351340				1999-08-17	August	Alm, Torbjørn	Norway, Sør-Varanger, Finnmark, Kirkenes: øst-nordøst av Ternevann, nord for hovedveien..	69.7223	30.053	18	0.0238	21.6	BXA:AGQ	7701692	152856	1	39.7	NA	NA	NA	156834	447	50010	1605	3932	19443245
TROM_V_964251	Luzula sylvatica	Juncaceae	59018	59018				2004-05-21	May	Alm, Torbjørn; Gamst, Unni Bjerke	Norway, Moskenesoya: innenfor Horseidvannet.	68.0057	13.0007	14	0.0219	16	CDM:AQT	11574892	NA	NA	NA	8079	1	1162.2	284457	521	58120	1796	3716	58111683
TROM_V_964258	Saxifraga cotyledon	Saxifragaceae	102720	102720				2004-05-21	May	Alm, Torbjørn; Gamst, Unni Bjerke	Norway, Moskenes, Nordland, Moskenesøya: ved Horseidvannet, på vestsiden.	68.0084	13.0005	13	0.0265	40.8	BXA:BFS	9577620	151971	1	359.4	7734	1	142	161230	503.1	76492	211	13985	30136160
TROM_V_964266	Doronicum pardalianches	Asteraceae	118770	118770				2004-05-19	May	Alm, Torbjørn; Gamst, Unni Bjerke	Norway, Moskenes, Nordland, Moskenesøya: Reine, nær Reinehalsen.	67.9304	13.0859	13	0.0276	96	BXA:AFN	10929662	88880	22	13.2	11081	1	288.5	160709	415.4	37180	2538	6719	22287973
TROM_V_964279	Fallopia convolvulus	Polygonaceae	76029	76029				2007-08-02	August	Gamst, Solveig Bjerke	Norway, Tromsø, Troms, Tromsøya: sør for sentrum, Strandveien 19.	69.6434	18.9455	10	0.0222	49.2	BXA:AKP	8597708	159576	1	153.6	6613	1	770.2	150344	462.3	100006	3192	3364	23360152
TROM_V_964287	Potentilla argentea	Rosaceae	654633	654633				2009-06-29	June	Alm, Torbjørn	Norway, Harstad, Troms, Bjarkøya: Lia, i bakken ovenfor forsamlingshuset.	68.9955	16.5266	9	0.0279	5.32	BXA:BSF	10795086	156343	1	418	NA	NA	NA	447744	692.8	62643	969	1761	68963291
TROM_V_964292	Asplenium septentrionale	Aspleniaceae	169380	169380				2009-06-29	June	Alm, Torbjørn	Norway, Bjarkoya: Lia, i bakken ovenfor forsamlingshuset.	68.9958	16.5262	9	0.0546	37.8	CDM:ATQ	12308826	NA	NA	NA	7453	1	338.1	173361	447.8	25269	1755	3221	25426564
TROM_V_964300	Veronica officinalis	Plantaginaceae	160511	160511				2009-06-29	juni	Alm, Torbjørn	Norway, Harstad, Troms, Bjarkøya: Østneset, under Ramnfløya.	68.9824	16.5617	7	0.0298	7.8	BMB:MP	9287948	150918	1	339.9	7247	1	276.6	175503	516.6	59710	925	2202	37015631
TROM_V_964301	Stellaria graminea	Caryophyllaceae	271541	271541				2009-06-29	juni	Alm, Torbjørn	Norway, Harstad, Troms, Bjarkøya: Østneset, under Ramnfløya.	68.9824	16.5617	7	0.0181	12.6	BMB:PR	8817592	NA	NA	NA	6122	1	47.9	183618	438.8	80773	329	424	24054190
TROM_V_964356	Stuckenia vaginata	Potamogetonaceae	397093	397093				2009-07-30	July	Gaarder, Geir	Norway, Gronmo pa Lakselv.	70.0534	24.9272	9	0.0469	31.9	CDM:AQK	15581404	131040	5	147.5	7886	1	2063.6	261915	471.8	86532	858	15783	82119676
TROM_V_964358	Platanthera oligantha	Orchidaceae	1891515	256370	Used the TaxonID from Platanthera obtusata, synonym of P. oligantha			2009-07-19	July	Gaarder, Geir	Norway, Kåfjord, Troms, Kåfjordelva ved Ankerlia.	69.4175	20.975	9	0.0163	6.14	BXA:CAT	11637092	148109	1	501.9	NA	NA	NA	148843	615.8	39645	199	26801	29820828
TROM_V_964360	Stuckenia vaginata	Potamogetonaceae	397093	397093				2009-07-30	July	Gaarder, Geir	Norway, Porsanger, Finnmark, Grønmo på Lakselv.	70.0534	24.9272	8	0.025	16.3	BXA:ANH	11650572	131788	11	58	7886	1	1872.7	168990	467.4	60175	858	15783	82119676
TROM_V_964361	Cinna latifolia	Poaceae	29669	29669				2009-08-04	August	Gaarder, Geir; Solvang, Rune	Norway, Alta, Finnmark, Øren.	69.9553	23.3498	8	0.0216	33.6	BXA:AQG	3016118	NA	NA	NA	8275	1	61.9	39544	397	10416	377	1882	5280040
TROM_V_964365	Lycopersicon esculentum	Solanaceae	4081	4081				2009-08-15	August	Alm, Torbjørn; Gamst, Unni Bjerke	Norway, Tromsø, Troms, Tønsvikdalen: ved veien inn gjennom dalen der den er helt fremme på elvebrinken.	69.7323	19.2	9	0.0209	15.83	BXA:BGV	8053726	155435	1	414.4	NA	NA	NA	115108	536.8	57602	497746414	497745505	500937055
TROM_V_964372	Polygonum aviculare	Polygonaceae	137693	137693				2009-08-15	August	Alm, Torbjørn; Gamst, Unni Bjerke	Norway, Tromsø, Troms, Tønsvika: på vestsiden av Tønsvikelva og nordsiden av hovedveien, ved industrianlegget.	69.7401	19.1606	8	0.0293	19.9	BXA:BDL	9576474	163402	1	299.9	6622	1	382.3	232182	482.7	122808	4644	12082	87305917
TROM_V_964376	Moehringia lateriflora	Caryophyllaceae	410645	410645				2009-07-17	July	Alm, Torbjørn; Gamst, Unni Bjerke	Norway, Sør-Varanger, Finnmark, Pasvikdalen: Sametielva, på nordsiden nedenfor brua.	69.3986	29.7233	9	0.012	11.5	BXA:BGH	5890906	300724	1	37.4	NA	NA	NA	92615	463.8	28911	1341	41323	18012211
TROM_V_964380	Gymnocarpium continentale	Cystopteridaceae	1885256	1885256				2009-08-07	August	Arnesen, Geir; Westergaard, Kristine	Norway, ostsiden av Virdnejavri ca. 50-100 meter sor for utlopet av Njargajohka.	69.6116	23.7819	9	0.0181	26.9	CDM:AVK	10841648	126745	10	16.8	7428	1	168.6	161594	425.6	26438	713	33957	22951525
TROM_V_964384	Epilobium laestadii	Onagraceae	1891478	13054	Used the TaxonID from Epilobium			2009-08-03	August	Gaarder, Geir; Solvang, Rune	Norway, Alta, Finnmark, Nallovarmoen.	69.8541	23.1704	8	0.01	6.9	BXA:ALC	12391014	160869	1	546	7953	1	3895	357016	636.4	63556	70436	122144	321536195
TROM_V_964397	Eschscholzia californica	Papaveraceae	3467	3467				2009-08-29	August	Alm, Torbjørn; Gamst, Unni Bjerke	Norway, Tromsø, Troms, Tønsvika: på vestsiden av Tønsvikelva og nordsiden av hovedveien, ved industrianlegget.	69.7403	19.1606	8	0.0233	16.9	BXA:AKV	10649078	159925	1	338.7	7292	1	385.1	348160	523.6	74275	320366	365857	109958602
TROM_V_964399	Cymbalaria muralis	Plantaginaceae	4166	4166				2009-08-30	August	Gamst, Solveig Bjerke	Norway, Tromsø, Troms, Tromsdalen: nordøst av NOVA.	69.6425	18.9799	9	0.0169	5.26	BXA:BVE	7330820	152419	1	1248	NA	NA	NA	110346	695.5	55733	3789	34854	24671650
TROM_V_964413	Epilobium ciliatum	Onagraceae	33132	33132				2009-08-27	August	Alm, Torbjørn	Norway, Harstad, Troms, Hinnøya: Åsegarden, litt nordøst for militærleiren.	68.7966	16.4612	9	0.0173	5	BXA:BVA	8650118	161053	1	717.2	NA	NA	NA	222740	590.1	33593	212	7256	27551221
TROM_V_964475	Lupinus polyphyllus	Fabaceae	3874	3874				2009-06-29	June	Alm, Torbjørn	Norway, Harstad, Troms, Grytøya: øvre For, på sørsiden av veien.	68.8788	16.537	8	0.0211	41.6	BXA:BGT	9333734	150642	1	826.4	7698	1	1962.5	144831	576.3	62323	15889	15620	23238972
TROM_V_964479	Cota tinctoria	Asteraceae	99028	99028				2009-08-26	August	Alm, Torbjørn	Norway, Harstad, Troms, Hinnøya: Kilbotn, ved hovedveien gjennom bygda.	68.7184	16.5361	8	0.018	37.1	BXA:ALM	6243366	149655	1	26.7	NA	NA	NA	101997	431.6	67145	1823	4915	26790443
TROM_V_964481	Glebionis segetum	Asteraceae	118509	118509				2009-08-26	August	Alm, Torbjørn	Norway, Harstad, Troms, Hinnøya: Kilbotn, ved hovedveien gjennom bygda.	68.7184	16.5361	8	0.014	19.4	BXA:AKB	9175756	149716	1	45.2	7264	1	40.7	167863	420.8	61690	3147	6729	22499796
TROM_V_964524	Impatiens glandulifera	Balsaminaceae	253017	253017				2007-07-26	July	Alm, Torbjørn	Norway, Harstad, Troms, Hinnøya: mellom Melvik og Nordvik, ovenfor Osen, øst for gang- og sykkelveien.	68.6965	16.5624	10	0.0172	29.2	BXA:AIH	8965462	152215	1	167.7	6725	1	3929.1	224576	798.5	46707	3375	42366	38829093
TROM_V_964532	Delphinium elatum	Ranunculaceae	46247	46247				2009-08-10	August	Alm, Torbjørn	Norway, Alta, Finnmark, Alta sentrum: i den østlige utkanten av bebyggelsen.	69.9644	23.277	8	0.0181	34.4	BXA:AFL	8590244	128083	4	56.5	6486	1	39.7	120931	434.9	85109	607	9503	18736348
TROM_V_964549	Luzula luzuloides	Juncaceae	318444	318444				2009-09-13	September	Alm, Torbjørn	Norway, Krikenes: Vierrageahci, ved den gamle veien over mot Kirkenes, ved krysset til skihytta, pa den kileformete teigen Norway, mellom hovedveien og sideveien.	69.6859	30.0437	9	0.0209	25.7	CDM:AQU	9312112	NA	NA	NA	7639	1	354.5	161176	431.9	37453	347	1087	20864007
TROM_V_964579	Hypericum maculatum	Hypericaceae	269006	269006				2009-09-13	September	Alm, Torbjorn	Norway, Finnmark, Sor-Varanger, Bokfjorden: Jakobsnes.	69.733	30.1158	8	0.0165	37.2	BXA:CMC	7501410	104979	1	279	8534	1	834.4	258701	522.9	47646	619	31442	75130350
TROM_V_964628	Vicia sepium	Fabaceae	347188	347188				2009-09-11	September	Alm, Torbjørn	Norway, Nordkapp, Finnmark, Magerøya: Honningsvåg, ved Øvergata.	70.982	25.9747	8	0.0224	42.2	BXA:BPT	7362082	125053	1	128.2	6982	1	325.7	121382	439.2	63191	32493	13273	40494826
TROM_V_964651	Stellaria hebecalyx	Caryophyllaceae	1891601	13273	used the TaxonID from Stellaria			2009-07-17	July	Alm, Torbjørn; Arnesen, Geir; Gamst, Unni Bjerke	Norway, Sør-Varanger, Sør-Varanger, Jarfjorden: Strømsnes, ved veien ut til Vardø kommunes feriested.	69.6687	30.3099	9	0.0183	5.22	BXA:BSK	12927646	148593	1	196.3	NA	NA	NA	278463	450.5	27068	271648	358814	335465953
TROM_V_964666	Ribes nigrum	Grossulariaceae	78511	78511				2009-07-17	July	Alm, Torbjørn; Gamst, Unni Bjerke	Norway, Sør-Varanger, Finnmark, Pasvikdalen: vest for Svanvik, ved Skillebekken, på sørsiden av veien mot Kirkenes.	69.4586	30.0314	9	0.0219	26.2	BXA:BCC	9437712	157452	1	185.6	NA	NA	NA	232918	463.2	56002	24939	32573	40703061
TROM_V_964680	Rumex aquaticus	Polygonaceae	1470351	1470351				2009-07-14	July	Alm, Torbjørn; Gamst, Unni Bjerke	Norway, Alta, Finnmark, Talvik: Melsvika, lengst i vest.	70.0161	23.0246	9	0.0184	18.4	CDM:AMA	9643290	161733	1	154.6	8303	1	204.3	186037	448.8	126126	0	9635	49841640
TROM_V_964697	Glaux maritima	Primulaceae	110753	110753				2009-07-14	juli	Alm, Torbjørn; Gamst, Unni Bjerke	Norway, Alta, Finnmark, Talvik: Melsvika.	70.017	23.0426	7	0.0224	24	BMB:GL	9039354	155010	1	344.8	7989	1	332.7	95361	608	60369	2966	32362	19881451
TROM_V_964701	Tephroseris integrifolia	Asteraceae	462580	462580				2009-07-15	July	Alm, Torbjørn; Arnesen, Geir; Gamst, Unni Bjerke	Norway, Vardø, Finnmark, Varangerhalvøya: Persfjorden, på sandfeltet vest for Tverrelva, på inngjerdet hyttetomt.	70.4284	30.7258	8	0.0296	11.2	BXA:BMG	9901230	150555	1	61.7	6885	1	283.8	184642	445.7	61585	429	2187	49001715
TROM_V_964714	Oxytropis campestris subsp sordida	Fabaceae	1891508	669736	Used the TaxonID from Oxytropis sordida, a synonym of O. campestris ssp. sordida			2009-07-16	July	Alm, Torbjørn; Arnesen, Geir	Norway, Nesseby, Finnmark, Varangerhalvøya: nord for Fugleåsen/Ciesti, i skrenten ovenfor veien, under bergene øverst.	70.13	29.0546	8	0.0335	66.4	BXA:AGV	9299486	125434	25	175.5	8626	1	970.1	189643	477	92757	0	7100	45459939
TROM_V_96472	Poa pratensis subsp pratensis	Poaceae	368382	368382				2006-08-16	August	Østerkløft, Bernt-Gunnar	Norway, Fauske, Nordland, Halshaugåsen.	67.4175	15.3834	11	0.0172	47.2	BXA:ANM	9048750	135744	1	53.5	8211	1	270.5	120420	444.9	46829	2081	2184	15067956
TROM_V_964767	Scilla luciliae	Hyacinthaceae	1891591	4701	Used the TaxonID from Scilla			2008-05-23	May	Alm, Torbjørn	Norway, Harstad, Troms, Hinnøya: Seljestad, ved Seljestadveien 21, ved en større utkjørsel og parkeringsplass.	68.7919	16.5305	9	0.0184	35.9	BXA:ANE	11992116	155545	1	412.7	0	0	1166.6	171048	453.4	77588	17974	63443	70272076
TROM_V_964806	Spergula arvensis	Caryophyllaceae	325515	325515				2007-07-17	July	Alm, Torbjørn; Gamst, Unni Bjerke	Norway, Alta, Finnmark, Langfjorden: Bognelvdalen.	70.0134	22.3143	11	0.03	5.78	BXA:BRP	8490408	152699	1	620.5	NA	NA	NA	249498	523.1	51959	1323	56732	119735255
TROM_V_964824	Linum catharticum	Linaceae	524254	524254				2009-06-29	June	Alm, Torbjørn	Norway, Harstad, Troms, Bjarkøya: Østneset, under Ramnfløya.	68.9829	16.5594	9	0.0187	19.3	CDM:ALS	11728400	152117	1	301.3	7357	1	1219.3	359049	478.7	48909	1903	63784	96601847
TROM_V_964855	Allium schoenoprasum	Amaryllidaceae	74900	74900				2002-08-22	August	Alm, Torbjørn; Iversen, Marianne	Norway, Seiland: Lille Kufjord, i fjordbunnen.	70.3621	22.9665	16	0.0515	18.7	CDM:AUZ	9991042	123176	17	14.9	NA	NA	NA	128155	446.8	38712	11349	16129	43143158
TROM_V_964869	Lilium martagon	Liliaceae	82322	82322				2009-05-18	May	Alm, Torbjørn; Gamst, Unni Bjerke	Norway, Hadsel, Nordland, Hadseløya: Stokmarknes, i Skarveien.	68.5618	14.9142	8	0.0205	43.8	BXA:APC	13339332	NA	NA	NA	6472	1	27.1	68037	417.6	85899	4539	5043	12809853
TROM_V_964892	Filipendula kamtschatica	Rosaceae	1891487	1769920	TaxonID from F. camtschatica, i.e. misspelling on NCBI			2008-08-19	August	Alm, Torbjørn; Often, Anders	Norway, Tromsø, Troms, Sørfjorden: Strømsbukta.	69.5964	19.755	9	0.0258	28.3	BXA:AKL	9401030	131142	40	119.5	7273	1	769.6	322792	505.6	45812	198	25296	69791726
TROM_V_964910	Stellaria ponojensis	Caryophyllaceae	1891602	13273	Used the TaxonID from Stellaria			2009-07-15	July	Alm, Torbjørn; Arnesen, Geir; Gamst, Unni Bjerke	Norway, Vardø, Finnmark, Varangerhalvøya: ved Sandbukta sør for Siket.	70.3782	31.0218	8	0.0212	41.6	BXA:BFA	7399266	148482	1	161.9	6877	1	262.4	147798	461.6	52609	271648	358814	335465953
TROM_V_964912	Saxifraga umbrosa	Saxifragaceae	278078	278078				2008-10-21	October	Alm, Torbjørn	Norway, Harstad, Troms, Hinnøya: ved Bergveien når Harstadbotn.	68.7815	16.536	9	0.0245	4.38	BXA:BQN	9335098	152307	1	320.6	NA	NA	NA	140703	539.3	68802	79	11344	23668850
TROM_V_964935	Sonchus oleraceus	Asteraceae	50207	50207				2009-11-02	November	Alm, Torbjørn	Norway, Harstad, Troms, Hinnøya: Harstadåsen, Kaarbøjordet, ved Søsterstien.	68.7987	16.5277	9	0.018	7.6	BXA:AVG	8220382	151852	1	275.1	NA	NA	NA	121619	537.8	62133	2032	1342	19093382
TROM_V_96498	Medicago sativa	Fabaceae	3879	3879				2001-09-20	September	Larsen, Elisabeth	Norway, Asker, Akershus, Trollhaugen.	59.8399	10.4373	16	0.0161	26.4	BXA:BHE	8174226	126294	9	68.4	6971	1	595.1	145997	453.9	58504	513687	513378	32393090
TROM_V_964987	Erigeron uniflorus uniflorus	Asteraceae	1734422	72932	Used the TaxonID from Erigeron uniflorus			2009-07-23	juli	Alm, Torbjørn; Gamst, Solveig Bjerke; Gamst, Unni Bjerke	Norway, Tromsø, Troms, Svarvarfjellet, på knaus/fremspring i øst.	69.7601	19.5116	7	0.026	21.4	BMB:IT	9635420	127946	6	282.1	8505	1	197.3	197418	480.3	68897	19	1337	29432464
TROM_V_964999	Dactylis glomerata	Poaceae	4509	4509				2005-08-02	august	Alm, Torbjørn	Norway, Alta, Finnmark, Mellom Bossekop og Alta sentrum, på nordsiden av hovedveien.	69.9725	23.2831	11	0.023	27.8	BMB:KR	8470866	NA	NA	NA	6028	1	204.5	135859	430.9	45381	61325	55619	10822520
TROM_V_965017	Carex lepidocarpa	Cyperaceae	241214	241214				2008-09-06	september	Alm, Torbjørn; Gamst, Unni Bjerke; Often, Anders	Norway, Karlsøy, Troms, Karlsøya, sørvest av Sandvika.	70.0114	19.9384	8	0.0347	24.9	BMB:ND	6669244	NA	NA	NA	5881	1	48.6	183094	551.3	44929	84	1571	20042952
TROM_V_965024	Cynosurus cristatus	Poaceae	211939	211939				2005-06-27	June	Alm, Torbjørn; Gamst, Unni Bjerke	United Kingdom, Scotland, Shetland Islands, Mainland: Cliff Sound, Easterhoull, at the road.	60.14	-1.26	13	0.0244	30.8	CDM:AQZ	11104048	192104	1	33.8	7889	1	222.7	145527	478.8	41233	23422	24300	24370710
TROM_V_965038	Cicerbita macrophylla	Asteraceae	268009	268009				2008-08-24	August	Alm, Torbjørn; Gamst, Unni Bjerke; Often, Anders	Norway, Berg, Troms, Senja: Mefjordvær, ved moloen.	69.5208	17.4394	9	0.0195	64.8	BXA:AGD	7876676	127961	11	14.7	8045	1	80.6	139527	424.3	59041	246	8801	23331123
TROM_V_965122	Callitriche palustris	Plantaginaceae	669641	669641				2002-08-24	august	Alm, Torbjørn; Iversen, Marianne	Norway, Alta, Finnmark, Seiland; Søkkmyrdalen/Leaksevággi, i tjønn ved siden av Doaresjohka.	70.3441	23.21	14	0.0302	80	BMB:CA	6216288	163644	111	30.6	7258	1	72	60871	561.3	41898	0	22462	8173828
TROM_V_965140	Rhamnus catharticus	Rhamnaceae	3610	3610				2003-06-23	June	Alm, Torbjørn; Berg, Tore; Gamst, Unni Bjerke; Often, Anders	Norway, Rygge, Østfold, Kurefjorden: Larkollen, Danmark.	59.3023	10.6954	15	0.0209	23	BXA:BBV	9459180	184298	27	77.3	NA	NA	NA	274347	480	49492	8600	72543	67220983
TROM_V_965154	Fragaria viridis	Rosaceae	64942	64942				2003-06-21	June	Alm, Torbjørn; Berg, Tore; Gamst, Unni Bjerke; Often, Anders	Norway, Oslo, Oslo fylke, Oslofjorden: Skilpadda.	59.8775	10.773	15	0.0296	10.1	CDM:ABS	9917912	130868	10	30.5	NA	NA	NA	463174	639.5	61459	3532	5518	92884454
TROM_V_965163	Polygala amarella	Polygalaceae	690759	690759				2003-06-21	June	Alm, Torbjørn; Berg, Tore; Gamst, Unni Bjerke; Often, Anders	Norway, Oslofjorden: Skilpadda.	59.8761	10.7728	15	0.0185	0.789	CDM:BCP	6127550	129610	17	126.8	8685	1	850.9	137111	479.9	34016	25	3483	21546766
TROM_V_965168	Solanum dulcamara	Solanaceae	45834	45834				2003-06-21	June	Alm, Torbjørn; Berg, Tore; Gamst, Unni Bjerke; Often, Anders	Norway, Oslo, Oslo fylke, Oslofjorden: Skilpadda.	59.8761	10.7728	14	0.0203	95.4	BXA:CHS	8186540	155204	1	65.5	8386	1	649.8	110955	463.1	39975	41795	43990	25256101
TROM_V_965170	Alliaria petiolata	Brassicaceae	126270	126270				2003-06-21	June	Alm, Torbjørn; Berg, Tore; Gamst, Unni Bjerke; Often, Anders	Norway, Oslo, Oslo fylke, Oslofjorden: Skilpadda.	59.8761	10.7728	15	0.0201	51.2	CDM:AAI	7720466	153317	1	77.9	NA	NA	NA	180032	451.9	76020	12689	28386	46326788
TROM_V_965172	Medicago lupulina	Fabaceae	47085	47085				2003-06-21	June	Alm, Torbjørn; Berg, Tore; Gamst, Unni Bjerke; Often, Anders	Norway, Oslo, Oslo fylke, Oslofjorden: Skilpadda.	59.8761	10.7728	15	0.0163	21.5	BXA:BHD	7796846	126752	1	235.9	NA	NA	NA	131550	491.9	71076	7360	14177	19142950
TROM_V_965173	Hyssopus officinalis	Lamiaceae	39324	39324				2003-06-21	June	Alm, Torbjørn; Berg, Tore; Gamst, Unni Bjerke; Often, Anders	Norway, Oslo, Oslo fylke, Oslofjorden: Skilpadda.	59.8748	10.7745	15	0.0509	108	CDM:ABD	9576524	149816	1	285.2	NA	NA	NA	296114	529.9	100468	2740	31949	85585285
TROM_V_965178	Silene nutans	Caryophyllaceae	42038	42038				2003-06-21	June	Alm, Torbjørn; Berg, Tore; Gamst, Unni Bjerke; Often, Anders	Norway, Oslo, Oslo fylke, Oslofjorden: Skilpadda.	59.8761	10.7728	14	0.0231	43.2	BXA:CHV	8329838	149335	1	61	7285	1	135.5	185231	458.7	38440	16454	32977	25208878
TROM_V_965179	Asparagus officinalis	Asparagaceae	4686	4686				2003-06-21	June	Alm, Torbørn; Berg, Tore; Gamst, Unni Bjerke; Often, Anders	Norway, Oslo, Oslo fylke, Oslofjorden: Skilpadda.	59.8752	10.7746	14	0.0281	6.4	BXA:CBR	11901996	156740	1	255.8	NA	NA	NA	180225	484.1	52503	679584711	679583829	686459562
TROM_V_96518	Ranunculus acris	Ranunculaceae	3447	3447				2004-06-09	juni	Larsen, Elisabeth	Norway, Tromsø, Troms, Tromsøya SV, v/parkeringsplass MBS.	69.6357	18.9024	12	0.0383	66	BMB:ID	10798362	131494	10	182.8	8240	1	487.5	190845	451	36794	3229	3869	20553766
TROM_V_965189	Convolvulus arvensis	Convolvulaceae	4123	4123				2003-06-21	June	Alm, Torbjørn; Berg, Tore; Gamst, Unni Bjerke; Often, Anders	Norway, Oslo, Oslo fylke, Oslofjorden: på fastlandet vis a vis Skilpadda.	59.8793	10.7748	15	0.0166	93	CDM:ANW	8702328	153361	1	82.3	6553	1	1235.8	162737	466.8	47366	26167	43271	33554041
TROM_V_965192	Helictochloa pratensis	Poaceae	49770	49770				2003-06-22	June	Alm, Torbjørn; Berg, Tore; Gamst, Unni Bjerke; Often, Anders	Norway, Rygge, Østfold, Kurefjorden: Larkollen, Danmark.	59.3023	10.6954	14	0.0361	89.2	BXA:AQR	4091660	NA	NA	NA	7641	1	25.7	55538	406.5	26613	5020	7014	19080054
TROM_V_965204	Vicia hirsuta	Fabaceae	3910	3910				2003-06-20	June	Alm, Torbjørn; Often, Anders	Norway, Ås, Akershus, Ås.	59.6654	10.784	15	0.0207	2.62	BXA:BPS	7205452	123204	8	25.4	NA	NA	NA	78501	446.4	48566	11423	50481	15792540
TROM_V_965214	Seseli libanotis	Apiaceae	63037	63037				2003-06-21	June	Alm, Torbjørn; Berg, Tore; Gamst, Unni Bjerke; Often, Anders	Norway, Oslo, Oslo fylke, Oslofjorden: Skilpadda.	59.8761	10.7728	15	0.0298	120	CDM:ABW	15368110	147765	1	248.6	NA	NA	NA	375587	460.3	58554	54	4626	81917554
TROM_V_965224	Alnus glutinosa	Betulaceae	3517	3517				2003-06-26	June	Alm, Torbjørn; Gamst, Unni Bjerke	Norway, Trøgstad, Østfold, Måstad: Båstad, ved veien fra Måstad til Måstadtjern.	59.7248	11.3446	15	0.0349	39	CDM:AAH	8371542	135018	28	39.1	NA	NA	NA	245822	471.4	46218	37603	37733	50608468
TROM_V_965230	Calamagrostis neglecta	Poaceae	395286	395286				2003-06-30	June	Alm, Torbjørn; Gamst, Solveig Bjerke; Gamst, Unni Bjerke	Norway, Tromsø, Troms, Ringvassøya: Kvalsundet, øst for Nordhella.	69.8154	19.0391	15	0.024	42.83	BXA:BLC	8747410	214783	1	33.2	NA	NA	NA	125674	434.3	56351	115	3785	63350822
TROM_V_965247	Typha latifolia	Typhaceae	4733	4733				2003-06-25	June	Alm, Torbjørn; Gamst, Unni Bjerke	Norway, Bastad: ved bekken fra Stikla like nord for sideveien til Nordre Bjerke.	59.7294	11.3396	15	0.0367	2.96	CDM:APB	9810828	134477	5	240.1	NA	NA	NA	449698	686.7	97941	52284	48133	150735610
[truncated: 163 more rows]
