# Supplementary material for: Late Quaternary dynamics of Arctic biota from ancient environmental genomics
Source: Nature. 2021 Oct 20;600(7887):86–92. doi: 10.1038/s41586-021-04016-x (PMC8636272; doi:10.1038/s41586-021-04016-x)
Supplement: Arctic flora and fauna checklist — An Excel table covering the assembled Arctic plant and animal checklist. [file 41586_2021_4016_MOESM6_ESM.xlsx]

## Sheet: sheet1
Flora genus			Flora species			Fauna genus			Fauna species
Taxa	NCBI taxaID		Taxa	NCBI taxaID		Taxa	NCBI taxaID		Taxa	NCBI taxaID
Lycopodium	3251		Spinulum annotinum	13840		Bison	9900		Bison antiquus	304335
Diphasiastrum	455304		Lycopodium clavatum	3252		Coelodonta	222862		Bison bison	9901
Huperzia	37428		Dendrolycopodium dendroideum	1539865		Mammuthus	37348		Bison bonasus	9902
Selaginella	3246		Diphasiastrum complanatum	34168		Equus	9789		Bison priscus	268291
Isoetes	13838		Diphasiastrum sitchense	455313		Rangifer	9869		Coelodonta antiquitatis	222863
Equisetum	3257		Diphasiastrum alpinum	73625		Ovibos	37175		Mammuthus primigenius	37349
Botrychium	13829		Huperzia selago	70001		Canis	9611		Mammuthus columbi	1027716
Ophioglossum	13833		Huperzia appressa	380485		Lepus	9980		Mammuthus jeffersonii	1851652
Cryptogramma	238821		Huperzia arctica	669708		Vulpes	9625		Equus ferus	1114792
Phegopteris	93618		Huperzia haleakalae	669709		Ursus	9639		Equus caballus	9796
Asplenium	32071		Huperzia miyoshiana	380488		Dicrostonyx	85951		Rangifer tarandus	9870
Matteuccia	3276		Selaginella selaginoides	69996		Lemmus	79948		Ovibos moschatus	37176
Athyrium	32109		Selaginella sibirica	189571		Alces	9851		Canis lupus	9612
Diplazium	29614		Selaginella rupestris	88037		Cervus	9859		Canis latrans	9614
Gymnocarpium	32115		Isoetes lacustris	50271		Megaloceros	227165		Canis rufus	45781
Cystopteris	32111		Isoetes echinospora	38494		Ovis	9935		Lepus arcticus	62618
Woodsia	29610		Isoetes muricata	669710		Mustela	9665		Lepus timidus	62621
Dryopteris	3287		Equisetum fluviatile	231680		Gulo	48419		Lepus americanus	48086
Polystichum	3278		Equisetum palustre	113538					Lepus othus	62620
Polypodium	38352		Equisetum pratense	231681					Vulpes lagopus	494514
Blechnum	29605		Equisetum sylvaticum	231679					Vulpes vulpes	9627
Abies	3319		Equisetum arvense	3258					Ursus americanus	9643
Picea	3328		Equisetum hyemale	3262					Ursus arctos	9644
Larix	3325		Equisetum variegatum	231678					Ursus maritimus	29073
Pinus	3337		Equisetum scirpoides	3261					Ursus rossicus	1530197
Juniperus	13100		Botrypus virginianus	167744					Dicrostonyx groenlandicus	85953
Nuphar	4415		Sceptridium multifidum	41914					Dicrostonyx hudsonius	92538
Nymphaea	4418		Botrychium lanceolatum	41922					Dicrostonyx richardsoni	92537
Calla	45006		Botrychium boreale	401572					Dicrostonyx torquatus	85952
Lemna	4469		Botrychium pinnatum	41928					Lemmus lemmus	79949
Tofieldia	85289		Botrychium lunaria	37231					Lemmus amurensis	592740
Triantha	284690		Botrychium minganense	41924					Lemmus trimucronatus	84770
Butomus	50235		Botrychium ascendens	41917					Lemmus sibiricus	84769
Alisma	14999		Botrychium simplex	41931					Alces alces	9852
Sagittaria	4450		Ophioglossum azoricum	1581413					Alces americanus	999462
Scheuchzeria	27006		Cryptogramma stelleri	377231					Cervus canadensis	1574408
Triglochin	55500		Cryptogramma acrostichoides	414624					Megaloceros giganteus	227166
Ruppia	16365		Cryptogramma sitchensis	1302315					Ovis dalli	9943
Zostera	27257		Cryptogramma crispa	306132					Ovis nivicola	56194
Potamogeton	13228		Phegopteris connectilis	173899					Mustela erminea	36723
Stuckenia	246706		Asplenium viride	147940					Mustela lutreola	9666
Zannichellia	27253		Asplenium septentrionale	169380					Mustela nivalis	36239
Anticlea	208974		Matteuccia struthiopteris	3277					Mustela putorius	9668
Veratrum	50241		Athyrium filix-femina	32110					Mustela putorius x Mustela putorius furo	1353796
Paris	49669		Athyrium distentifolium	157494					Mustela sibirica	36240
Gagea	82208		Diplazium sibiricum	86695					Gulo gulo	48420
Lloydia	59079		Gymnocarpium dryopteris	32116
Fritillaria	59070		Gymnocarpium continentale	1885256
Streptopus	16237		Cystopteris fragilis	32112
Cypripedium	38190		Cystopteris alpina	1328776
Calypso	78713		Cystopteris montana	1133549
Corallorhiza	48525		Woodsia ilvensis	872911
Listera	14605		Woodsia alpina	1303118
Epipactis	14457		Woodsia glabella	872910
Spiranthes	38214		Dryopteris expansa	239563
Goodyera	78779		Dryopteris carthusiana	239555
Chamorchis	413031		Dryopteris marginalis	449839
Pseudorchis	329326		Dryopteris filix-mas	3289
Platanthera	59352		Dryopteris fragrans	239565
Galearis	256338		Polystichum lonchitis	207865
Gymnadenia	59323		Polypodium sibiricum	104296
Coeloglossum	361224		Polypodium vulgare	58048
Dactylorhiza	59319		Struthiopteris spicant	114457
Iris	26378		Abies balsamea	90345
Sisyrinchium	58706		Picea abies	3329
Allium	4678		Picea glauca	3330
Maianthemum	16150		Picea mariana	3335
Sparganium	4729		Larix sibirica	62751
Juncus	13578		Larix dahurica	669717
Luzula	46322		Larix cajanderi	501393
Schoenoplectus	76500		Larix laricina	3326
Bolboschoenus	76416		Pinus sylvestris	3349
Blysmopsis	1122271		Pinus sibirica	62752
Eriophorum	46326		Pinus pumila	71649
Trichophorum	76514		Juniperus communis	58039
Eleocharis	46324		Juniperus horizontalis	669713
Kobresia	46330		Nuphar pumila	38861
Carex	13398		Nuphar polysepala	77027
Elymus	15492		Nuphar variegata	4416
Pseudoroegneria	37878		Nymphaea tetragona	126639
Hystrix	10136		Nymphaea leibergii	1407603
Leymus	52713		Calla palustris	45007
Hordeum	4512		Lemna minor	4472
Bromopsis	52144		Lemna turionifera	161106
Anthoxanthum	15324		Lemna trisulca	161105
Hierochloe	286618		Tofieldia pusilla	114206
Avenula	388696		Tofieldia coccinea	284478
Helictotrichon	49767		Triantha glutinosa	207928
Trisetum	87476		Butomus umbellatus	50236
Koeleria	49771		Alisma plantago-aquatica	15000
Sphenopholis	388720		Alisma triviale	365734
Deschampsia	15452		Alisma lanceolatum	365730
Avenella	391960		Sagittaria cuneata	353097
Vahlodea	335189		Sagittaria natans	258223
Milium	368340		Scheuchzeria palustris	29653
Calamagrostis	15376		Triglochin maritima	55501
Agrostis	15297		Triglochin palustris	403040
Festuca	4605		Ruppia maritima	29652
Schedonorus	218135		Ruppia cirrhosa	83789
Lolium	4520		Zostera marina	29655
Arctopoa	564795		Zostera angustifolia	217533
Poa	4544		Potamogeton natans	189328
Hyalopoa	376125		Potamogeton epihydrus	397064
Arctophila	227210		Potamogeton gramineus	55319
Dupontia	227221		Potamogeton alpinus	246694
Puccinellia	13648		Potamogeton perfoliatus	55320
Phippsia	368331		Potamogeton praelongus	246704
Catabrosa	368337		Potamogeton lucens	189327
Dactylis	4508		Potamogeton robbinsii	55321
Cinna	15410		Potamogeton compressus	306638
Arctagrostis	227219		Potamogeton zosteriformis	55322
Beckmannia	100788		Potamogeton foliosus	292609
Phalaris	15740		Potamogeton friesii	397066
Phleum	15956		Potamogeton sibiricus	416632
Limnas	1176415		Potamogeton sibiricus subsp. subsibiricus	397079
Alopecurus	15303		Potamogeton pusillus	246702
Schizachne	545879		Potamogeton berchtoldii	108425
Glyceria	37871		Stuckenia pectinata	55444
Pleuropogon	669745		Stuckenia vaginata	397093
Melica	15644		Stuckenia filiformis	397089
Piptatherum	52157		Stuckenia subretusa	1301462
Nardus	15679		Zannichellia palustris	29654
Molinia	38688		Anticlea elegans	164833
Danthonia	42047		Anticlea sibirica	386440
Muhlenbergia	58090		Veratrum album	50243
Ceratophyllum	4427		Veratrum oxysepalum	386443
Caltha	3448		Veratrum viride	72650
Trollius	39245		Paris quadrifolia	231488
Actaea	46988		Gagea fragifera	391250
Coptis	3441		Gagea serotina	59080
Aquilegia	3450		Fritillaria camschatcensis	61236
Thalictrum	46968		Streptopus amplexifolius	134860
Delphinium	46246		Streptopus lanceolatus	34197
Aconitum	49188		Cypripedium guttatum	53043
Anemone	22868		Cypripedium parviflorum	153603
Clematis	3452		Cypripedium passerinum	53048
Oxygraphis	286841		Calypso bulbosa	78714
Ranunculus	3445		Corallorhiza trifida	451881
Halerpestes	286839		Listera borealis	2071943
Coptidium	568508		Neottia cordata	669720
Papaver	3468		Neottia ovata	29712
Dicentra	22680		Epipactis atrorubens	492483
Corydalis	3463		Spiranthes romanzoffiana	126264
Capnoides	54439		Goodyera repens	164261
Drosera	4363		Chamorchis alpina	413032
Armeria	63086		Pseudorchis albida	367781
Polygonum	46786		Pseudorchis albida subsp. straminea	329327
Bistorta	137670		Platanthera huronensis	1120565
Persicaria	61508		Platanthera aquilonis	409000
Koenigia	137679		Platanthera hyperborea	413038
Oxyria	137682		Platanthera obtusata	256370
Rumex	3618		Galearis rotundifolia	207933
Rheum	3620		Gymnadenia conopsea	59324
Stellaria	13273		Dactylorhiza viridis	230577
Cerastium	3579		Dactylorhiza fuchsii	230571
Sagina	230723		Dactylorhiza maculata	230572
Minuartia	258339		Dactylorhiza incarnata	230574
Cherleria	1707114		Dactylorhiza majalis	231484
Honckenya	169222		Dactylorhiza aristata	61272
Wilhelmsia	270379		Iris setosa	198825
Arenaria	3577		Sisyrinchium mucronatum	1129437
Eremogone	669488		Sisyrinchium montanum	207934
Moehringia	169226		Allium strictum	165662
Spergularia	157640		Allium schoenoprasum	74900
Silene	3573		Maianthemum bifolium	191662
Viscaria	692066		Maianthemum canadense	416391
Gypsophila	146094		Maianthemum trifolium	416393
Dianthus	3569		Maianthemum stellatum	191661
Chenopodium	3558		Sparganium emersum	361423
Atriplex	3550		Sparganium angustifolium	669838
Corispermum	240052		Sparganium gramineum	1407760
Blitum	1307778		Sparganium natans	669840
Salicornia	46104		Sparganium hyperboreum	669839
Suaeda	46108		Juncus biglumis	253142
Claytonia	46145		Juncus triglumis	223682
Montia	107590		Juncus triglumis var. albescens	308399
Geocaulon	70873		Juncus castaneus	223660
Paeonia	13625		Juncus castaneus subsp. leucochlamys	1303111
Crassula	3782		Juncus stygius	223679
Rhodiola	202994		Juncus subtilis	2071942
Hylotelephium	91095		Juncus brevicaudatus	308410
Phedimus	91118		Juncus articulatus	223654
Sedum	3784		Juncus alpinoarticulatus	253143
Myriophyllum	24952		Juncus nodosus	308406
Ribes	3801		Juncus bulbosus	223657
Micranthes	759618		Juncus mertensianus	1341681
Chrysosplenium	23242		Juncus ranarius	669712
Heuchera	3794		Juncus bufonius	223656
Mitella	40794		Juncus gerardii	223665
Boykinia	23240		Juncus vaseyi	1981239
Leptarrhena	23252		Juncus squarrosus	223678
Saxifraga	3798		Oreojuncus trifidus	223681
Geranium	4028		Juncus tenuis	932103
Epilobium	13054		Juncus filiformis	253148
Chamaenerion	238243		Juncus arcticus	253145
Circaea	13010		Juncus haenkei	1981233
Parnassia	3796		Juncus balticus	223655
Oxalis	4034		Juncus drummondii	253147
Euphorbia	3990		Luzula pilosa	223700
Linum	4005		Luzula rufescens	630117
Viola	13757		Luzula luzuloides	318444
Populus	3689		Luzula parviflora	46323
Salix	40685		Luzula wahlenbergii	223707
Elatine	125026		Luzula piperi	676070
Myrica	3509		Luzula spicata	223703
Alnus	3515		Luzula confusa	630096
Betula	3504		Luzula arcuata	223686
Polygala	4275		Luzula nivalis	630109
Lupinus	3869		Luzula kjellmaniana	223694
Melilotus	47081		Luzula multiflora	178423
Trifolium	3898		Luzula capitata	388581
Caragana	20483		Luzula groenlandica	1120558
Astragalus	20400		Luzula oligantha	1249739
Oxytropis	20802		Luzula pallescens	630110
Hedysarum	47034		Luzula sudetica	223705
Vicia	3904		Schoenoplectus tabernaemontani	316508
Lathyrus	3853		Schoenoplectus pungens	238833
Spiraea	23224		Bolboschoenus planiculmis	651555
Luetkea	357458		Blysmopsis rufa	1122272
Aruncus	23143		Eriophorum virginicum	1540056
Filipendula	23170		Eriophorum viridicarinatum	46327
Rubus	23216		Eriophorum gracile	388570
Rosa	3764		Eriophorum latifolium	1155236
Sanguisorba	57937		Eriophorum angustifolium	100292
Dryas	48230		Eriophorum triste	1301360
Geum	3761		Eriophorum scheuchzeri	395292
Potentilla	23204		Eriophorum chamissonis	100291
Dasiphora	637889		Eriophorum russeolum	395291
Comarum	395100		Eriophorum vaginatum	76438
Sibbaldia	57946		Eriophorum callitrix	669688
Chamaerhodos	57915		Eriophorum brachyantherum	205739
Fragaria	3746		Trichophorum alpinum	291103
Alchemilla	23138		Trichophorum uniflorum	1540063
Sorbus	23222		Trichophorum cespitosum	76515
Amelanchier	23139		Eleocharis quinqueflora	46325
Cotoneaster	36607		Eleocharis acicularis	280053
Prunus	3754		Eleocharis palustris	110297
Shepherdia	36904		Eleocharis macrostachya	753700
Urtica	3500		Eleocharis erythropoda	753699
Descurainia	89410		Eleocharis mamillata	280064
Smelowskia	98034		Eleocharis uniglumis	669671
Dontostemon	282586		Eleocharis kamtschatica	280062
Aphragmus	347878		Carex myosuroides	140873
Arabidopsis	3701		Carex borealipolaris	140874
Transberingia	185690		Carex macroprophylla	669714
Eutrema	98005		Carex simpliciuscula	46331
Thellungiella	72663		Carex atherodes	912382
Braya	97987		Carex lasiocarpa	241213
Erysimum	65352		Carex mollissima	1200287
Parrya	281479		Carex rostrata	241230
Barbarea	50457		Carex utriculata	912523
Rorippa	50495		Carex rhynchophysa	1200291
Armoracia	3703		Carex rotundata	669651
Isatis	161755		Carex miliaris	1457402
Cardamine	50460		Carex vesicaria	241236
Arabis	50451		Carex membranacea	661417
Boechera	76872		Carex saxatilis	241231
Alyssum	169067		Carex oligosperma	312759
Physaria	98028		Carex vaginata	241235
Draba	87301		Carex panicea	241224
Cochlearia	97854		Carex livida	312751
Thlaspi	13287		Carex laxa	418171
Noccaea	290573		Carex bicolor	241199
Capsella	3718		Carex aurea	140789
Brassica	3705		Carex garberi	912431
Subularia	664070		Carex umbrosa subsp. sabynensis	140864
Cakile	220482		Carex flava	140816
cornus	4281		Carex demissa	241204
Swida	753093		Carex viridula	241237
Impatiens	35939		Carex concinna	912404
Phlox	40749		Carex pediformis	1220818
Polemonium	13639		Carex globularis	140819
Primula	49647		Carex deflexa	247936
Dodecatheon	59975		Carex umbellata	247930
Cortusa	55384		Carex pilulifera	140848
Androsace	85163		Carex ericetorum	140809
Douglasia	110750		Carex melanocarpa	669649
Trientalis	59990		Carex alba	241195
Lysimachia	59977		Carex eburnea	140807
Diapensia	13486		Carex supina	140858
Rhododendron	4346		Carex glacialis	312744
Kalmia	45894		Carex macrogyna	669648
Phyllodoce	45908		Carex petricosa	669650
Calluna	13384		Carex fuliginosa	241210
Cassiope	13404		Carex atrofusca	241197
Harrimanella	49145		Carex williamsii	661419
Andromeda	95629		Carex krausei	669646
Chamaedaphne	13416		Carex capillaris	241203
Arctostaphylos	83607		Carex magellanica subsp. irrigua	140845
Arctous	84010		Carex limosa	140829
Gaultheria	13538		Carex rariflora	241228
Vaccinium	13749		Carex pluriflora	912493
Empetrum	45918		Carex macrochaeta	418172
Pyrola	13650		Carex riishirensis	1500778
Orthilia	93818		Carex podocarpa	140850
Moneses	93816		Carex spectabilis	657490
Galium	25168		Carex microchaeta	657480
Gentiana	21496		Carex gmelinii	912436
Gentianella	49959		Carex buxbaumii	241202
Comastoma	50752		Carex adelostoma	912374
Gentianopsis	50798		Carex atrata	241196
Lomatogonium	50276		Carex atrosquama	912385
Swertia	39241		Carex albonigra	912377
Ajuga	38595		Carex atrata subsp. aterrima	502398
Scutellaria	4139		Carex sabulosa	912501
Glechoma	21766		Carex stylosa	312771
Dracocephalum	39166		Carex meyeriana	1500771
Prunella	39176		Carex holostoma	669645
Galeopsis	457137		Carex media	140785
Lamium	53158		Carex norvegica	241220
Stachys	53171		Carex paleacea	644193
Lycopus	260602		Carex lyngbyei	657479
Mentha	21819		Carex salina	912502
Thymus	49990		Carex ramenskii	657487
Mimulus	4154		Carex subspathacea	657491
Limosella	225017		Carex recta	644194
Linaria	43170		Carex acuta	140782
Lagotis	165307		Carex nigra	234464
Veronica	4173		Carex appendiculata	1233955
Plantago	26867		Carex aquatilis	140788
Littorella	223166		Carex aquatilis var. dives	657465
Hippuris	39200		Carex schmidtii	1249721
Callitriche	13380		Carex cespitosa	910631
Boschniakia	46067		Carex bigelowii	241200
Castilleja	46036		Carex eleusinoides	140808
Melampyrum	52724		Carex lenticularis	301491
Euphrasia	46053		Carex kelloggii	657476
Bartsia	46051		Carex rufina	301497
Rhinanthus	46059		Carex diandra	140803
Pedicularis	43174		Carex pseudocuraica	314459
Pinguicula	4197		Carex praecox	240661
Utricularia	13747		Carex chordorrhiza	240692
Eritrichium	184081		Carex duriuscula	69871
Amsinckia	255583		Carex enervis	472441
Symphytum	192327		Carex maritima	240694
Mertensia	140495		Carex disperma	312740
Myosotis	192333		Carex macloviana	240686
Asperugo	581243		Carex pachystachya	314448
Lappula	203739		Carex praticola	314457
Campanula	40568		Carex foenea	314421
Lobelia	4382		Carex sterilis	433011
Menyanthes	24581		Carex interior	203791
Solidago	59293		Carex echinata	234467
Euthamia	72934		Carex mackenziei	432996
Aster	41479		Carex canescens	140796
Eurybia	124358		Carex lapponica	669647
Symphyotrichum	72977		Carex bonanzensis	912391
Tripolium	587542		Carex arcta	432978
Erigeron	41574		Carex kreczetoviczii	1708567
Antennaria	41475		Carex brunnescens	240691
Gnaphalium	59428		Carex trisperma	312777
Omalotheca	1754163		Carex loliacea	240689
Leontopodium	49077		Carex tenuiflora	312774
Arnica	4246		Carex heleonastes	240690
Bidens	42336		Carex marina	661416
Achillea	13328		Carex glareosa	513295
Tripleurospermum	99107		Carex lachenalii	240688
Lepidotheca	520359		Carex ursina	661418
Chrysanthemum	13422		Carex dioica	111420
Arctanthemum	99029		Carex gynocrates	312745
Hulteniella	669515		Carex parallela	240676
Leucanthemum	99071		Carex microglochin	234725
Tanacetum	99105		Carex pauciflora	140843
Artemisia	4219		Carex obtusata	100284
Tussilago	118777		Carex rupestris	100286
Petasites	56018		Carex micropoda	912476
Endocellion	462418		Carex leptalea	100281
Parasenecio	186961		Carex filifolia	69855
Ligularia	4239		Carex anthoxanthea	100275
Tephroseris	151998		Carex scirpoidea	69867
Senecio	18794		Carex pulicaris	234471
Jacobaea	405757		Carex capitata	140797
Packera	98687		Carex arctogena	661415
Saussurea	41629		Carex nardina	234460
Carduus	92905		Elymus mutabilis	129748
Cirsium	41549		Elymus trachycaulus	52709
Centaurea	41503		Elymus violaceus	491171
Scorzoneroides	673751		Elymus alaskanus	430623
Sonchus	50190		Elymus macrourus	669672
Mulgedium	687671		Elymus jacutensis	1233959
Cicerbita	75954		Elymus fibrosus	430624
Agoseris	19016		Elymus caninus	129741
Crepis	13464		Elymus confusus	214845
Askellia	654965		Pseudoroegneria spicata	4604
Hieracium	102745		Pseudoroegneria strigosa	129766
Pilosella	122543		Elymus repens	52152
Adoxa	4207		Leymus mollis	183794
Sambucus	4201		Leymus interior	669718
Viburnum	4204		Leymus arenarius	220462
Lonicera	49606		Leymus innovatus	435792
Linnaea	77622		Hordeum jubatum	4517
Valeriana	19952		Hordeum brachyantherum	52712
Chaerophyllum	54707		Hordeum brevisubulatum	52155
Sphallerocarpus	109146		Bromus inermis	15371
Anthriscus	40886		Anthoxanthum nipponicum	669625
Myrrhis	40879		Anthoxanthum odoratum	29661
Pleurospermum	49564		Anthoxanthum monticola	368343
Bupleurum	46366		Anthoxanthum monticola subsp. orthanthum	1426244
Cicuta	48035		Anthoxanthum nitens	286619
Sium	48052		Hierochloe glabra	1426237
Carum	48031		Anthoxanthum arcticum	669624
Pimpinella	40958		Avenula pubescens	87471
Aegopodium	40898		Helictotrichon krylovii	1440517
Seseli	40951		Trisetum sibiricum	395329
Ligusticum	49551		Trisetum subalpestre	1799760
Podistera	178702		Trisetum spicatum	100813
Pachypleurum	239665		Graphephorum melicoides	1440512
Cenolophium	82080		Koeleria pyramidata	49772
Cnidium	48110		Koeleria glauca	1793978
Conioselinum	52459		Koeleria asiatica	669715
Angelica	40948		Sphenopholis intermedia	388721
Phlojodicarpus	63026		Deschampsia cespitosa	37723
Peucedanum	49562		Deschampsia cespitosa var. alpina	227224
Heracleum	40917		Deschampsia brevifolia	368347
Abietinella	61533		Deschampsia anadyrensis	669665
Aloina	200689		Deschampsia sukatschewii	232322
Amblyodon	67243		Deschampsia obensis	1233956
Amblystegium	99399		Avenella flexuosa	29672
Amphidium	61521		Vahlodea atropurpurea	335190
Andreaea	13796		Milium effusum	376129
Andreaeobryum	108609		Calamagrostis sesquiflora	2030679
Anoectangium	200691		Calamagrostis purpurascens	545883
Anomobryum	67231		Calamagrostis deschampsioides	669640
Anomodon	84227		Calamagrostis holmii	640607
Antitrichia	84254		Calamagrostis neglecta	395286
Aongstroemia	94676		Calamagrostis stricta subsp. inexpansa	497293
Aplodon	146590		Calamagrostis lapponica	395285
Archidium	98456		Calamagrostis phragmitoides	570167
Arctoa	127157		Calamagrostis purpurea	570168
Atrichum	37309		Calamagrostis canadensis	52148
Aulacomnium	67246		Calamagrostis epigeios	29668
Barbula	96464		Agrostis stolonifera	63632
Bartramia	52975		Agrostis gigantea	345916
Blepharostoma	70213		Agrostis capillaris	204232
Blindia	67424		Agrostis exarata	345915
Brachythecium	53004		Agrostis canina	218142
Bryobrittonia	67430		Agrostis vinealis	247443
Bryoerythrophyllum	200697		Agrostis kudoi	395278
Bryoxiphium	98453		Agrostis mertensii	345918
Bryum	37412		Agrostis anadyrensis	2005343
Buxbaumia	70127		Agrostis clavata	649480
Callicladium	306427		Agrostis scabra	345920
Calliergon	139997		Festuca altaica	211941
Calliergonella	52998		Festuca rubra	52153
Camptothecium	184637		Festuca baffinensis	368352
Campyliadelphus	324162		Festuca brevissima	464039
Campylium	94481		Festuca hyperborea	464057
Campylopus	94682		Festuca edlundiae	464048
Catoscopium	146561		Festuca brachyphylla	395293
Ceratodon	3224		Festuca vivipara	745661
Cinclidium	67254		Festuca frederikseniae	2071925
Cirriphyllum	155541		Festuca viviparoidea	464086
Claopodium	169504		Festuca lenensis	669696
Climacium	70130		Festuca auriculata	2071923
Conardia	140385		Festuca saximontana	464078
Conostomum	146550		Festuca kolymensis	669695
Coscinodon	226480		Festuca ovina	98750
Cratoneuron	69982		Festuca pratensis	4608
Ctenidium	90308		Lolium perenne	4522
Cynodontium	96527		Arctopoa eminens	368365
Cyrtomnium	67346		Arctopoa trautvetteri	1233952
Dichelyma	123082		Arctopoa subfastigiata	568962
Dichodontium	98481		Poa alpina	87701
Dicranella	52977		Poa x jemtlandica	87705
Dicranodontium	94685		Poa arctica	227218
Dicranoweisia	96531		Poa arctica subsp. lanata	1301406
Dicranum	3221		Poa platyantha	1086096
Didymodon	200710		Poa macrocalyx	368376
Diphyscium	65540		Poa pratensis	4545
Discelium	130435		Poa sublanata	1532472
Distichium	98463		Poa porsildii	368380
Ditrichum	98465		Poa sibirica	269369
Drepanocladus	90271		Poa trivialis	89684
Dryptodon	226482		Poa nemoralis	29659
Encalypta	61536		Poa tanfiljewii	1086097
Entodon	90281		Poa palustris	269377
Entosthodon	130450		Poa urssulensis	564797
Ephemerum	130430		Poa botryoides	269371
Eurhynchium	37422		Poa glauca	227214
Fissidens	52982		Poa hartzii	227215
Fontinalis	67433		Poa ammophila	227216
Funaria	29582		Poa abbreviata	227213
Geheebia	200715		Poa pseudoabbreviata	368383
Glyphomitrium	254100		Poa laxa	269370
Gollania	119547		Poa leptocoma	368374
Grimmia	115593		Poa paucispicula	368379
Gymnostomum	81811		Poa supina	289064
Gyroweisia	324312		Poa annua	93036
Hamatocaulis	140390		Hyalopoa lanatiflora	376126
Hedwigia	52987		Arctophila fulva	227211
Helodium	120050		Dupontia fisheri	227222
Hennediella	281617		Puccinellia maritima	492098
Herzogiella	109248		Puccinellia phryganodes	669796
Heterocladium	271738		Puccinellia nuttalliana	1120099
Homalia	70132		Puccinellia borealis	669790
Homalothecium	184647		Puccinellia banksiensis	717842
Hookeria	65538		Puccinellia hauptiana	718184
Hygroamblystegium	94479		Puccinellia distans	13649
Hygrohypnum	129928		Puccinellia nutkaensis	669795
Hylocomiastrum	81471		Puccinellia arctica	368339
Hylocomium	53006		Puccinellia andersonii	669788
Hymenostylium	200687		Puccinellia vaginata	669797
Hypnum	49761		Puccinellia angustata	669789
Isopterygiopsis	109246		Puccinellia svalbardensis	2005309
Isothecium	140641		Puccinellia bruggemannii	669791
Iwatsukiella	208771		Puccinellia tenella	669793
Kiaeria	93150		Puccinellia alaskana	717841
Leptobryum	41853		Puccinellia pumila	718185
Leptodictyum	170930		Puccinellia vahliana	568979
Leptopterigynandrum	208774		Puccinellia wrightii	395308
Lescuraea	208776		Phippsia algida	368332
Leskea	94457		Phippsia algida subsp. concinna	376131
Leskeella	208780		Catabrosa aquatica	368338
Leucodon	69532		Dactylis glomerata	4509
Loeskypnum	140382		Cinna latifolia	29669
Lyellia	111605		Arctagrostis latifolia	227220
Meesia	67407		Beckmannia syzigachne	368345
Mielichhoferia	67233		Beckmannia eruciformis	100789
Mnium	3228		Phleum alpinum	669775
Molendoa	324322		Phleum pratense	15957
Myrinia	271758		Limnas malyschevii	1176439
Myurella	119537		Alopecurus pratensis	15304
Myuroclada	98945		Alopecurus arundinaceus	1227975
Neckera	94555		Alopecurus magellanicus	368342
Oedipodium	127537		Alopecurus stejnegeri	1674120
Oligotrichum	111659		Alopecurus glaucus	1674116
Oncophorus	96533		Alopecurus aequalis	114194
Oreas	98496		Alopecurus geniculatus	114195
Orthothecium	142609		Schizachne purpurascens	545880
Orthotrichum	52990		Glyceria borealis	37676
Paludella	67409		Glyceria striata	37677
Palustriella	129930		Glyceria grandis	79847
Paraleucobryum	98498		Pleuropogon sabinei	669780
Philonotis	67414		Melica nutans	860324
Plagiobryum	187844		Piptatheropsis canadensis	487964
Plagiochila	53018		Piptatheropsis pungens	1118090
Plagiomnium	3230		Nardus stricta	29687
Plagiopus	65529		Molinia caerulea	38689
Plagiothecium	53002		Danthonia intermedia	500234
Platydictya	111438		Danthonia spicata	42048
Platygyrium	94531		Muhlenbergia glomerata	1878983
Platyhypnidium	98941		Ceratophyllum demersum	4428
Pleuridium	127169		Caltha palustris	3449
Pleurocladula	984524		Caltha natans	253623
Pleurozium	34162		Trollius europaeus	212754
Podperaea	1042164		Trollius asiaticus	212753
Pogonatum	111663		Trollius sibiricus	944286
Pohlia	67238		Trollius membranostylis	212755
Polytrichastrum	129211		Actaea spicata	64025
Polytrichum	3212		Actaea erythrocarpa	64984
Pseudobryum	324267		Actaea rubra	64024
Pseudocalliergon	140395		Coptis trifolia	38790
Pseudocrossidium	200744		Aquilegia sibirica	560549
Pseudoleskea	324256		Aquilegia brevistyla	341021
Pseudoleskeella	208786		Thalictrum alpinum	395328
Pseudoscleropodium	94507		Thalictrum sparsiflorum	669855
Pseudotaxiphyllum	186705		Thalictrum venulosum	1084705
Psilopilum	111661		Thalictrum foetidum	1084670
Pterigynandrum	271519		Thalictrum minus	476039
Nogopterium	65536		Thalictrum simplex	495765
Pterygoneurum	200747		Thalictrum flavum	150094
Ptilium	100461		Delphinium cheilanthum	1127150
Pylaisia	90300		Delphinium brachycentrum	157977
Racomitrium	70137		Delphinium middendorffii	1127175
Rhabdoweisia	61538		Delphinium glaucum	157987
Rhizomnium	187991		Delphinium elatum	46247
Rhodobryum	65533		Delphinium ochotense	669664
Rhynchostegium	90342		Aconitum lycoctonum	112589
Rhytidiadelphus	28467		Aconitum baicalense	50863
Rhytidium	100463		Aconitum delphiniifolium	157971
Saelania	324196		Anemone canadensis	167997
Sanionia	94483		Anemone richardsonii	174169
Sarmentypnum	655308		Anemone calva	669617
Schistidium	65526		Anemone narcissiflora subsp. sibirica	669619
Scleropodium	80890		Anemone sylvestris	168007
Scorpidium	140006		Anemone parviflora	666727
Scouleria	67420		Anemone drummondii var. lithophila	666725
Seligeria	226502		Anemone multiceps	669618
Sphagnum	13804		Anemone multifida	168001
Splachnum	61539		Anemone patens	387931
Steerecleus	184676		Anemone nemorosa	37489
Stegonia	115614		Anemone ranunculoides	168005
Syntrichia	200749		Clematis sibirica	669659
Tayloria	61540		Clematis ochotensis	231654
Tetralophozia	248348		Oxygraphis glacialis	286842
Tetraphis	37419		Ranunculus glacialis	235900
Tetraplodon	67440		Ranunculus glacialis subsp. camissonis	286873
Tetrodontium	188017		Ranunculus reptans	286986
Thamnobryum	67443		Ranunculus sceleratus	147635
Thuidium	67427		Ranunculus gmelinii	286903
Timmia	65531		Ranunculus hyperboreus	286916
Tomentypnum	90275		Ranunculus peltatus	286964
Tortella	93847		Ranunculus trichophyllus	22903
Tortula	38587		Ranunculus confervoides	1301442
Trematodon	175289		Ranunculus subrigidus	1301443
Trichodon	98467		Ranunculus circinatus	147622
Trichostomum	200770		Ranunculus pygmaeus	286984
Ulota	61518		Ranunculus sabinei	568571
Voitia	146593		Ranunculus nivalis	286950
Warnstorfia	140399		Ranunculus sulphureus	395310
Weissia	146587		Ranunculus eschscholtzii	286895
Zygodon	61517		Ranunculus punctatus	568565
			Ranunculus grayi	669798
			Ranunculus allenii	1301440
			Ranunculus arcticus	286857
			Ranunculus rigescens	568569
			Ranunculus auricomus	568533
			Ranunculus abortivus	286845
			Ranunculus acris	3447
			Ranunculus subborealis	669799
			Ranunculus glabriusculus	568548
			Ranunculus turneri	568576
			Ranunculus subcorymbosus	568574
			Ranunculus repens	137665
			Ranunculus pensylvanicus	286968
			Ranunculus macounii	568556
			Halerpestes cymbalaria	286840
			Ranunculus lapponicus	286926
			Coptidium x spitsbergense	568509
			Coptidium pallasii	286956
			Papaver walpolei	669762
			Papaver gorodkovii	669752
			Papaver radicatum subsp. dahlianum	669750
			Papaver uschakovii	669761
			Papaver alaskanum	2071503
			Papaver mcconnellii	669754
			Papaver macounii	395297
			Papaver anjuicum	669748
			Papaver keelei	2042668
			Papaver atrovirens	669749
			Papaver microcarpum	669755
			Papaver pulvinatum	669759
			Papaver angustifolium	669747
			Papaver nivale	669757
			Papaver nudicaule	74823
			Papaver labradoricum	2071505
			Papaver detritophilum	669751
			Papaver schamurinii	669760
			Papaver multiradiatum	669756
			Papaver hultenii	1301400
			Papaver lapponicum	669753
			Papaver radicatum	357475
			Dicentra peregrina	54418
			Corydalis bracteata	38915
			Corydalis aurea	1655238
			Capnoides sempervirens	3464
			Drosera rotundifolia	173423
			Drosera anglica	173389
			Drosera intermedia	463625
			Armeria maritima	71835
			Armeria scabra	395279
			Polygonum aviculare	137693
			Polygonum boreale	1840714
			Polygonum aviculare subsp. neglectum	701399
			Polygonum humifusum	669781
			Polygonum oxyspermum subsp. raii	701413
			Bistorta vivipara	371026
			Bistorta plumosa	669639
			Persicaria amphibia	254780
			Koenigia islandica	374741
			Oxyria digyna	284366
			Rumex longifolius	1075208
			Rumex crispus	174649
			Rumex confertus	1215406
			Rumex occidentalis	180093
			Rumex aquaticus	1470351
			Rumex arcticus	395311
			Rumex pseudonatronatus	2071532
			Rumex gmelinii	945803
			Rumex sibiricus	1301445
			Rumex hultenii	669801
			Rumex pallidus	2071530
			Rumex maritimus	467604
			Rumex acetosa	41241
			Rumex lapponicus	2071529
			Rumex thyrsiflorus	696533
			Rumex acetosella	61450
			Rumex beringensis	2071527
			Rumex graminifolius	291101
			Rheum compactum	137216
			Stellaria media	13274
			Stellaria bungeana	1137897
			Stellaria nemorum	325516
			Stellaria holostea	581250
			Stellaria crassifolia	395325
			Stellaria humifusa	1137906
			Stellaria calycantha	1137898
			Stellaria borealis	669842
			Stellaria graminea	271541
			Stellaria palustris	1137917
			Stellaria umbellata	669844
			Stellaria longifolia	228247
			Stellaria longipes	19744
			Stellaria crassipes	645214
			Stellaria edwardsii	1137904
			Stellaria peduncularis	1137918
			Stellaria alaskana	2005314
			Cerastium cerastoides	271580
			Cerastium maximum	669654
			Cerastium davuricum	271585
			Cerastium arvense	271558
			Cerastium alpinum	271556
			Cerastium nigrescens	271557
			Cerastium arcticum	271554
			Cerastium beeringianum	271549
			Cerastium fischerianum	271560
			Cerastium regelii	271559
			Cerastium fontanum	230722
			Sagina saginoides	669803
			Sagina procumbens	230724
			Sagina subulata	1155359
			Sagina nodosa	1155358
			Sagina nivalis	395312
			Sagina caespitosa	669802
			Sabulina verna	325504
			Sabulina rubella	645205
			Minuartia stricta	669726
			Minuartia dawsonensis	669722
			Sabulina rossii	270396
			Sabulina elegans	669723
			Pseudocherleria macrocarpa	669725
			Cherleria biflora	345293
			Cherleria arctica	335953
			Cherleria obtusiloba	2570658
			Cherleria yukonensis	669727
			Mononeuria groenlandica	669724
			Stellaria dicranoides	645223
			Honckenya peploides	169223
			Wilhelmsia physodes	270380
			Arenaria humifusa	669627
			Arenaria longipedunculata	940193
			Arenaria norvegica	940194
			Arenaria pseudofrigida	669628
			Eremogone capillaris	669626
			Eremogone formosa	1701059
			Eremogone polaris	1701074
			Moehringia lateriflora	410645
			Moehringia macrophylla	645206
			Spergularia marina	191669
			Spergularia canadensis	2021622
			Spergularia rubra	157641
			Silene tatarica	39917
			Silene paucifolia	570845
			Silene stenophylla	39916
			Silene repens	403542
			Silene vulgaris	42043
			Silene uniflora	39919
			Silene dioica	39879
			Silene linnaeana	54819
			Silene samojedorum	663354
			Silene villosula	1080107
			Silene uralensis	269082
			Silene violascens	669836
			Silene soczavana	675740
			Silene involucrata	39884
			Silene sorensenis	269083
			Silene ostenfeldii	269081
			Silene acaulis	39862
			Viscaria alpina	39927
			Gypsophila uralensis	1476990
			Gypsophila sambukii	669702
			Dianthus repens	669667
			Dianthus superbus	288950
			Chenopodium album	3559
			Chenopodium suecicum	434248
			Chenopodium karoi	1856630
			Chenopodium jenissejense	1856629
			Blitum capitatum	669655
			[Chenopodium] glaucum var. salinum	669656
			Oxybasis rubra	3560
			Atriplex prostrata	190330
			Atriplex glabriuscula	880653
			Atriplex longipes	1155253
			Atriplex gmelinii	118074
			Corispermum ochotense	669662
			Blitum nuttallianum	240013
			Blitum asiaticum	669728
			Salicornia rubra	447784
			Salicornia dolichostachya	239767
			Suaeda maritima	126913
			Suaeda calceoliformis	381272
			Claytonia tuberosa	313214
			Claytonia multiscapa	2071421
			Claytonia acutifolia	313190
			Claytonia eschscholtzii	675741
			Claytonia joanneana	313199
			Claytonia arctica	313191
			Claytonia scammaniana	313212
			Claytonia sarmentosa	313210
			Montia fontana	313220
			Montia vassilievii	313223
			Geocaulon lividum	70874
			Paeonia anomala	40698
			Crassula aquatica	1844633
			Rhodiola rosea	203015
			Rhodiola integrifolia	626089
			Rhodiola quadrifida	487764
			Hylotelephium telephium	91097
			Phedimus kamtschaticus	91120
			Phedimus middendorffianus	333115
			Sedum acre	23028
			Sedum annuum	1239890
			Sedum villosum	669833
			Myriophyllum alterniflorum	434553
			Myriophyllum verticillatum	208876
			Myriophyllum sibiricum	24953
			Ribes spicatum	135520
			Ribes triste	175233
			Ribes nigrum	78511
			Ribes glandulosum	175226
			Ribes hudsonianum	175205
			Ribes oxyacanthoides	175224
			Ribes hirtellum	175203
			Ribes lacustre	175209
			Micranthes merkii	1529536
			Micranthes stellaris	90614
			Micranthes ferruginea	40783
			Micranthes redofskyi	669830
			Micranthes foliolosa	90600
			Micranthes nudicaulis	669827
			Micranthes punctata	29772
			Micranthes davurica	1529524
			Micranthes reflexa	90610
			Micranthes spicata	90613
			Micranthes nelsoniana	395321
			Micranthes nelsoniana var. porsildiana	1529543
			Micranthes lyallii	90604
			Micranthes razshivinii	1529547
			Micranthes calycina	90599
			Micranthes tenuis	1301395
			Micranthes nivalis	90606
			Micranthes hieraciifolia	90602
			Chrysosplenium wrightii	669657
			Chrysosplenium alternifolium	80774
			Chrysosplenium tetrandrum	40784
			Chrysosplenium rosendahlii	1301353
			Heuchera glabra	370362
			Mitella nuda	40798
			Boykinia richardsonii	395284
			Leptarrhena pyrolifolia	23253
			Saxifraga eschscholtzii	669824
			Saxifraga serpyllifolia	669831
			Saxifraga hirculus	159962
			Saxifraga setigera	395323
			Saxifraga platysepala	669828
			Saxifraga oppositifolia	29771
			Saxifraga aizoides	102714
			Saxifraga paniculata	102734
			Saxifraga tricuspidata	102738
			Saxifraga bronchialis	102715
			Saxifraga stellerana	1385506
			Saxifraga caulescens	1385498
			Saxifraga omolojensis	1385503
			Saxifraga anadyrensis	1385494
			Saxifraga spinulosa	1385505
			Saxifraga funstonii	669825
			Saxifraga cherlerioides	1385499
			Saxifraga cespitosa	102718
			Saxifraga rosacea	134792
			Saxifraga hypnoides	23264
			Saxifraga lactea	1616310
			Saxifraga bracteata	395319
			Saxifraga hyperborea	669826
			Saxifraga rivularis	93340
			Saxifraga radiata	395322
			Saxifraga cernua	29769
			Saxifraga svalbardensis	93341
			Saxifraga adscendens	406025
			Geranium sylvaticum	379956
			Geranium krylovii	1233973
			Geranium pratense	487788
			Geranium erianthum	669742
			Epilobium palustre	669682
			Epilobium davuricum	669679
			Epilobium arcticum	669678
			Epilobium alsinifolium	669676
			Epilobium hornemannii	669680
			Epilobium lactiflorum	669681
			Epilobium anagallidifolium	669677
			Epilobium ciliatum	33132
			Epilobium montanum	470570
			Chamaenerion angustifolium	13055
			Chamaenerion latifolium	33138
			Circaea alpina	22655
			Parnassia palustris	38862
			Parnassia kotzebuei	395298
			Oxalis acetosella	341461
			Euphorbia discolor	212878
			Euphorbia esula	3993
			Linum catharticum	524254
			Linum komarovii	669719
			Linum lewisii	586382
			Viola riviniana	214052
			Viola canina	502511
			Viola rupestris	502521
			Viola adunca	684371
			Viola labradorica	502515
			Viola langsdorffii	97434
			Viola selkirkii	316496
			Viola macloskeyi	97435
			Viola renifolia	1017143
			Viola palustris	462882
			Viola epipsila	669863
			Viola biflora	214529
			Viola uniflora	264809
			Viola tricolor	214053
			Populus balsamifera	73824
			Populus suaveolens	245546
			Populus tremula	113636
			Populus tremuloides	3693
			Salix triandra	77069
			Salix pentandra	75715
			Salix pseudopentandra	889486
			Salix serissima	1120560
			Salix interior	75712
			Salix reticulata	75717
			Salix vestita	1120113
			Salix herbacea	77064
			Salix polaris	395315
			Salix rotundifolia	395316
			Salix nummularia	669811
			Salix glauca	395314
			Salix reptans	669816
			Salix brachycarpa	1115502
			Salix niphoclada	669810
			Salix arctica	395313
			Salix sphenophylla	669819
			Salix ovalifolia	669812
			Salix myrtilloides	669809
			Salix pedicellaris	1120109
			Salix fuscescens	669807
			Salix phlebophylla	669813
			Salix recurvigemmis	669815
			Salix myrsinites	470276
			Salix tschuktschorum	669820
			Salix berberifolia	1114884
			Salix saxatilis	669818
			Salix uva-ursi	669821
			Salix chamissonis	669806
			Salix arctophila	669805
			Salix jenisseensis	669808
			Salix cordata	426349
			Salix barclayi	1510593
			Salix hastata	75710
			Salix myrtillifolia	1120108
			Salix pseudomyrsinites	1120112
			Salix ballii	1824593
			Salix pseudomonticola	1510612
			Salix pyrolifolia	1114883
			Salix lanata	218388
			Salix calcicola	1120106
			Salix richardsonii	669817
			Salix acutifolia	1233969
			Salix arbuscula	1149847
			Salix arbusculoides	669804
			Salix boganidensis	1114890
			Salix phylicifolia	470269
			Salix pulchra	669814
			Salix planifolia	1120111
			Salix pellita	1120110
			Salix tyrrellii	1824613
			Salix rhamnifolia	1115508
			Salix myrsinifolia	339964
			Salix caprea	172267
			Salix bebbiana	75707
			Salix krylovii	1114889
			Salix candida	1087216
			Salix barrattiana	1510594
			Salix lapponum	470272
			Salix alaxensis	426348
			Salix viminalis	40686
			Salix schwerinii	77068
			Salix burjatica	194339
			Salix udensis	889485
			Salix argyrocarpa	1824592
			Salix rosmarinifolia	717491
			Salix arbutifolia	75699
			Elatine triandra	256093
			Myrica gale	29739
			Alnus alnobetula	38784
			Alnus incana	3516
			Betula pendula	3505
			Betula platyphylla	78630
			Betula neoalaskana	216987
			Betula papyrifera	3507
			Betula kenaica	2071405
			Betula pubescens	38787
			Betula minor	1539860
			Betula fruticosa	216993
			Betula pumila	284674
			Betula glandulosa	21018
			Betula nana	216990
			Polygala serpyllifolia	544475
			Polygala amarella	690759
			Polygala hybrida	2082039
			Lupinus arcticus	53215
			Lupinus nootkatensis	53234
			Melilotus albus	47082
			Trifolium lupinaster	74519
			Trifolium repens	3899
			Trifolium hybridum	74517
			Trifolium montanum	74522
			Trifolium pratense	57577
			Caragana jubata	283153
			Astragalus frigidus	339488
			Astragalus umbellatus	90225
			Astragalus americanus	47052
			Astragalus alpinus	20403
			Astragalus norvegicus	1891456
			Astragalus sealei	669633
			Astragalus eucosmus	90178
			Astragalus robbinsii	47050
			Astragalus tolmaczevii	669634
			Astragalus richardsonii	989179
			Astragalus williamsii	90226
			Astragalus polaris	90208
			Astragalus bodinii	47089
			Astragalus nutzotinensis	1301344
			Astragalus agrestis	20402
			Astragalus schelichowii	669632
			Astragalus laxmannii	1234497
			Astragalus inopinatus	1692266
			Oxytropis deflexa	20804
			Oxytropis nigrescens	180077
			Oxytropis czukotica	1747146
			Oxytropis bryophila	180084
			Oxytropis gorodkovii	669731
			Oxytropis arctobia	747378
			Oxytropis pumilio	1527603
			Oxytropis revoluta	1392474
			Oxytropis podocarpa	883010
			Oxytropis scammaniana	2071502
			Oxytropis mertensiana	669734
			Oxytropis adamsiana	1747163
			Oxytropis vassilczenkoi	1747160
			Oxytropis semiglobosa	1747161
			Oxytropis ochotensis	1527595
			Oxytropis maydelliana	395295
			Oxytropis arctica	180075
			Oxytropis roaldii	2071501
			Oxytropis leucantha	669733
			Oxytropis sordida	669736
			Oxytropis jordalii	669732
			Oxytropis varians	669737
			Oxytropis sverdrupii	1747155
			Oxytropis splendens	90235
			Oxytropis bellii	1301397
			Oxytropis tananensis	180078
			Oxytropis borealis var. viscida	90237
			Oxytropis borealis	395294
			Oxytropis middendorffii	669735
			Hedysarum boreale var. mackenziei	759843
			Hedysarum dasycarpum	2419551
			Hedysarum alpinum var. americanum	627710
			Hedysarum vicioides	53886
			Hedysarum hedysaroides	669703
			Vicia sepium	347188
			Vicia cracca	3905
			Vicia americana	200966
			Lathyrus pratensis	254779
			Lathyrus palustris	313104
			Lathyrus japonicus	154493
			Spiraea salicifolia	409519
			Spiraea stevenii	669841
			Spiraea betulifolia	85272
			Spiraea media	1161166
			Spiraea dahurica	1450209
			Luetkea pectinata	357459
			Filipendula ulmaria	57917
			Rubus chamaemorus	57936
			Rubus arcticus	70741
			Rubus arcticus subsp. acaulis	669800
			Rubus stellatus	421254
			Rubus saxatilis	75091
			Rubus pubescens	75086
			Rubus humulifolius	75070
			Rubus idaeus	32247
			Rosa acicularis	117260
			Rosa majalis	57935
			Sanguisorba officinalis	137457
			Sanguisorba alpina	281910
			Sanguisorba canadensis	137455
			Dryas octopetala	57948
			Dryas ajanensis	669668
			Dryas punctata	669670
			Dryas incisa	669669
			Dryas crenulata	2071456
			Dryas integrifolia	395290
			Dryas grandis	1233958
			Dryas drummondii	48231
			Geum rivale	148897
			Geum aleppicum	714473
			Geum macrophyllum	32229
			Geum calthifolium	61283
			Geum rossii	148884
			Geum glaciale	148902
			Potentilla biflora	395302
			Potentilla pulchella	395304
			Potentilla bimundorum	667235
			Potentilla anachoretica	669783
			Potentilla lyngei	2005308
			Potentilla pensylvanica	457914
			Potentilla bipinnatifida	667236
			Potentilla litoralis	667263
			Potentilla rubricaulis	654647
			Potentilla pedersenii	654641
			Potentilla uschakovii	2071519
			Potentilla villosa	395306
			Potentilla villosula	667293
			Potentilla uniflora	395305
			Potentilla vulcanicola	667295
			Potentilla subvahliana	654618
			Potentilla vahliana	667290
			Potentilla gorodkovii	654627
			Potentilla subgorodkovii	1301413
			Potentilla crebridens	654613
			Potentilla nivea	57942
			Potentilla arenosa	669784
			Potentilla norvegica	57931
			Potentilla anadyrensis	1819510
			Potentilla stipularis	667284
			Potentilla rubella	669786
			Potentilla glaucophylla	667253
			Potentilla elegans	654615
			Potentilla crantzii	667241
			Potentilla gelida	667252
			Potentilla hyparctica	395303
			Potentilla nana	2071518
			Potentilla fragiformis	654632
			Potentilla erecta	57940
			Potentilla anserina	57926
			Dasiphora fruticosa	32239
			Comarum palustre	57932
			Sibbaldia procumbens	57947
			Sibbaldia retusa	57934
			Fragaria vesca	57918
			Fragaria virginiana	101015
			Alchemilla alpina	57943
			Alchemilla monticola	1532256
			Alchemilla acutiloba	1572672
			Alchemilla subcrenata	1844630
			Alchemilla filicaulis	1155247
			Alchemilla glomerulans	669616
			Alchemilla wichurae	1572674
			Alchemilla glabra	1155248
			Alchemilla mollis	32218
			Sorbus scopulina	32249
			Sorbus aucuparia	36599
			Sorbus sambucifolia	691241
			Amelanchier bartramiana	35968
			Amelanchier alnifolia	32219
			Prunus padus	97307
			Prunus pensylvanica	262529
			Shepherdia canadensis	36905
			Urtica dioica	3501
			Urtica gracilis	1435576
			Urtica urens	473050
			Descurainia sophia	89411
			Descurainia sophioides	669666
			Descurainia incana	89412
			Smelowskia alba	225662
			Smelowskia bifurcata	225676
			Smelowskia media	225669
			Smelowskia porsildii	225668
			Smelowskia johnsonii	225666
			Smelowskia borealis	225663
			Smelowskia pyriformis	225675
			Smelowskia parryoides	225693
			Smelowskia jacutica	225679
			Smelowskia czukotica	522526
			Aphragmus eschscholtzianus	347879
			Arabidopsis arenosa	38785
			Arabidopsis kamchatica	59690
			Arabidopsis lyrata subsp. petraea	59691
			Arabidopsis arenicola	347883
			Transberingia bursifolia	97978
			Eutrema edwardsii	347888
			Eutrema salsugineum	72664
			Braya linearis	234458
			Braya siliquosa	253201
			Braya humilis	98020
			Braya glabella	97988
			Braya thorild-wulffii	234456
			Braya pilosa	1197688
			Braya rosea	253202
			Erysimum pallasii	669694
			Erysimum coarctatum	1301362
			Erysimum marschallianum	669693
			Erysimum altum	669692
			Parrya nudicaulis	345538
			Parrya nauruaq	744007
			Parrya arctica	281480
			Barbarea vulgaris	50459
			Barbarea orthoceras	669636
			Barbarea stricta	264399
			Rorippa amphibia	65951
			Rorippa sylvestris	65952
			Rorippa islandica	157092
			Rorippa palustris	50498
			Rorippa barbareifolia	157083
			Rorippa calycina	1916033
			Isatis tinctoria	161756
			Cardamine trifida	669644
			Cardamine macrophylla	109601
			Cardamine dentata	82353
			Cardamine amara	50461
			Cardamine pensylvanica	65946
			Cardamine impatiens	82286
			Cardamine umbellata	357226
			Cardamine prorepens	558136
			Cardamine bellidifolia	109591
			Cardamine digitata	558113
			Cardamine microphylla	50464
			Cardamine blaisdellii	558106
			Cardamine purpurea	558137
			Cardamine sphenophylla	558143
			Cardamine victoris	558149
			Arabis alpina	50452
			Arabis hirsuta	78191
			Arabis pycnocarpa	571367
			Boechera stricta	72658
			Boechera grahamii	1539861
			Boechera holboellii	93890
			Alyssum obovatum	457772
			Physaria arctica	669743
			Physaria calderi	2071509
			Draba pauciflora	311962
			Draba micropetala	311954
			Draba simmonsii	1301354
			Draba stenopetala	311968
			Draba alpina	208904
			Draba glacialis	311929
			Draba oxycarpa	381173
			Draba macounii	2071447
			Draba eschscholtzii	700890
			Draba ochroleuca	590139
			Draba pilosa	381176
			Draba corymbosa	381151
			Draba oligosperma	95413
			Draba fladnizensis	95392
			Draba subcapitata	282783
			Draba lactea	208922
			Draba nivalis	171823
			Draba chamissonis	2071444
			Draba lonchocarpa	171818
			Draba palanderiana	282782
			Draba cinerea	311925
			Draba arctica	381143
			Draba oblongata	311958
			Draba arctogena	381144
			Draba rupestris	381184
			Draba glabella	95396
			Draba juvenilis	311943
			Draba incana	311941
			Draba cana	171814
			Draba borealis	311919
			Draba sibirica	282781
			Draba nemorosa	171822
			Draba verna	161951
			Draba aurea	311916
			Draba incerta	95403
			Draba crassifolia	95382
			Draba stenoloba	311967
			Draba grandis	700891
			Cochlearia officinalis	270110
			Cochlearia groenlandica	669661
			Thlaspi arvense	13288
			Noccaea arctica	669729
			Capsella bursa-pastoris	3719
			Brassica rapa	3711
			Subularia aquatica	664071
			Cakile maritima	220483
			Cakile edentula	349956
			Cornus suecica	164435
			Cornus alba	367337
			Impatiens noli-tangere	127129
			Phlox sibirica	1570911
			Phlox alaskensis	669777
			Phlox hoodii	40755
			Polemonium caeruleum	174663
			Polemonium acutiflorum	363809
			Polemonium boreale	363810
			Polemonium villosissimum	2065924
			Polemonium pulcherrimum	64435
			Primula elatior	175059
			Primula nutans	159012
			Primula stricta	159016
			Primula incana	159008
			Primula mistassinica	159011
			Primula laurentiana	159009
			Primula egaliksensis	175058
			Primula anvilensis	370646
			Primula borealis	159003
			Primula tschuktschorum	159017
			Primula pumila	669787
			Primula cuneifolia	49648
			Primula frigida	272082
			Primula matthioli	55385
			Androsace chamaejasme	175028
			Androsace triflora	229459
			Androsace septentrionalis	184985
			Androsace filiformis	229438
			Douglasia ochotensis	229468
			Douglasia arctica	229464
			Douglasia beringensis	159001
			Douglasia gormanii	229465
			Douglasia alaskana	159000
			Trientalis europaea	59991
			Trientalis borealis	319347
			Lysimachia thyrsiflora	174664
			Diapensia lapponica	13487
			Diapensia obovata	407202
			Rhododendron aureum	184574
			Rhododendron lapponicum	313330
			Rhododendron adamsii	880078
			Rhododendron groenlandicum	49605
			Rhododendron tomentosum	49170
			Rhododendron camtschaticum subsp. glandulosum	669856
			Kalmia polifolia	45899
			Kalmia procumbens	45912
			Phyllodoce caerulea	49155
			Phyllodoce aleutica	343998
			Calluna vulgaris	13385
			Cassiope tetragona	423282
			Cassiope ericoides	764523
			Cassiope lycopodioides	75586
			Harrimanella hypnoides	49146
			Harrimanella stelleriana	764531
			Andromeda polifolia	95630
			Andromeda polifolia var. latifolia	191523
			Chamaedaphne calyculata	13417
			Arctostaphylos uva-ursi	84009
			Arctous alpina	84011
			Arctous rubra	84012
			Vaccinium myrtillus	180763
			Vaccinium ovalifolium	190544
			Vaccinium caespitosum	190536
			Vaccinium myrtilloides	1503870
			Vaccinium uliginosum	190548
			Vaccinium vitis-idaea	180772
			Vaccinium oxycoccos	516948
			Vaccinium microcarpum	669730
			Empetrum eamesii	199170
			Empetrum atropurpureum	49142
			Empetrum nigrum	191066
			Pyrola grandiflora	395309
			Pyrola asarifolia	93823
			Pyrola minor	93826
			Pyrola chlorantha	93824
			Orthilia secunda	93819
			Moneses uniflora	93817
			Galium kamtschaticum	715692
			Galium boreale	35896
			Galium triflorum	715723
			Galium uliginosum	715724
			Galium palustre	29793
			Galium trifidum	669698
			Galium labradoricum	2065891
			Galium verum	462873
			Galium mollugo	254777
			Galium aparine	29788
			Gentiana algida	50748
			Gentiana glauca	669699
			Gentiana nivalis	38852
			Gentiana verna	38855
			Gentiana prostrata	49951
			Gentianella campestris	49940
			Gentianella amarella	137095
			Gentianella propinqua	137116
			Gentianella auriculata	137098
			Gentianella aurea	84892
			Comastoma tenellum	149054
			Gentianopsis detonsa	669700
			Gentianopsis barbata	156522
			Lomatogonium rotatum	148625
			Lomatogonium carinthiacum	50277
			Swertia obtusa	866907
			Ajuga pyramidalis	1532252
			Scutellaria galericulata	53169
			Glechoma hederacea	28509
			Dracocephalum palmatum	1914264
			Dracocephalum parviflorum	1150285
			Prunella vulgaris	39358
			Galeopsis bifida	572113
			Galeopsis tetrahit	1000418
			Lamium album	53159
			Lamium purpureum	53164
			Stachys palustris	1060938
			Lycopus uniflorus	392634
			Mentha aquatica	190902
			Mentha arvensis	292239
			Mentha canadensis	294733
			Thymus praecox	347388
			Thymus serpyllum	204219
			Thymus oxyodontus	669857
			Thymus mongolicus	532141
			Erythranthe guttata	4155
			Limosella aquatica	225023
			Linaria vulgaris	43171
			Lagotis glauca	669716
			Veronica longifolia	165317
			Veronica incana	263973
			Veronica spicata	165318
			Veronica alpina	165325
			Veronica wormskjoldii	195146
			Veronica fruticans	207273
			Veronica serpyllifolia	164258
			Veronica chamaedrys	165330
			Veronica officinalis	160511
			Veronica scutellata	195138
			Veronica anagallis-aquatica	74693
			Veronica alaskensis	264886
			Plantago major	29818
			Plantago depressa	411227
			Plantago media	101992
			Plantago lanceolata	39414
			Plantago canescens	669779
			Plantago eriopoda	1920818
			Plantago maritima	197809
			Littorella uniflora	223169
			Hippuris montana	1981227
			Hippuris vulgaris	39321
			Hippuris x lanceolata	119601
			Hippuris tetraphylla	669706
			Callitriche hermaphroditica	38788
			Callitriche cophocarpa	119585
			Callitriche palustris	50469
			Callitriche brutia	119584
			Callitriche stagnalis	119595
			Castilleja septentrionalis	1539862
			Castilleja pallida var. hyparctica	669653
			Castilleja pallida	669493
			Castilleja caudata	395288
			Castilleja yukonis	2065867
			Castilleja hyperborea	395289
			Castilleja elegans	669652
			Castilleja raupii	1120091
			Melampyrum sylvaticum	86092
			Melampyrum pratense	52725
			Euphrasia wettsteinii	475024
			Euphrasia mollis	1540556
			Euphrasia subarctica	290217
			Euphrasia disjuncta	307588
			Euphrasia stricta	374709
			Euphrasia arctica	474999
			Euphrasia frigida	762980
			Euphrasia hudsoniana	1810617
			Euphrasia parviflora	475391
			Euphrasia salisburgensis	475020
			Bartsia alpina	46052
			Rhinanthus minor	254782
			Pedicularis capitata	669764
			Pedicularis sceptrum-carolinum	321412
			Pedicularis tristis	669774
			Pedicularis dasyantha	669765
			Pedicularis alopecuroides	675736
			Pedicularis lanata	669770
			Pedicularis hirsuta	669767
			Pedicularis langsdorffii	395300
			Pedicularis flammea	669766
			Pedicularis oederi	326839
			Pedicularis albolabiata	395299
			Pedicularis sudetica subsp. arctoeuropaea	669763
			Pedicularis interior	669768
			Pedicularis pacifica	669772
			Pedicularis villosa	1392203
			Pedicularis labradorica	669769
			Pedicularis compacta	1392139
			Pedicularis lapponica	669771
			Pedicularis adunca	1392124
			Pedicularis palustris	462877
			Pedicularis parviflora	395301
			Pedicularis pennellii	326841
			Pedicularis groenlandica	262426
			Pedicularis verticillata	65042
			Pedicularis amoena	1392128
			Pinguicula vulgaris	204362
			Pinguicula alpina	192263
			Pinguicula algida	669778
			Pinguicula villosa	309712
			Utricularia vulgaris	192324
			Utricularia intermedia	192294
			Utricularia ochroleuca	1534699
			Utricularia minor	326275
			Eritrichium villosum	669691
			Eritrichium aretioides	669689
			Eritrichium sericeum	488675
			Eritrichium splendens	669690
			Amsinckia lycopsoides	1212517
			Symphytum asperum	764736
			Mertensia maritima	669721
			Mertensia drummondii	1463747
			Mertensia paniculata	620842
			Mertensia eastwoodiae	1463748
			Myosotis scorpioides	519065
			Myosotis laxa	192342
			Myosotis decumbens	192347
			Myosotis arvensis	192338
			Myosotis alpestris	192337
			Myosotis stricta	192842
			Asperugo procumbens	581244
			Lappula occidentalis	1288202
			Lappula squarrosa	203740
			Campanula turczaninovii	649671
			Campanula lasiocarpa	61250
			Campanula rotundifolia	239422
			Campanula uniflora	361405
			Campanula glomerata	82281
			Campanula aurita	1089226
			Lobelia kalmii	368688
			Menyanthes trifoliata	28525
			Solidago virgaurea	462879
			Solidago multiradiata	669837
			Solidago simplex	330185
			Solidago macrophylla	1539869
			Solidago uliginosa	996327
			Solidago lepida	507441
			Euthamia graminifolia	72935
			Aster alpinus	669631
			Eurybia sibirica	300140
			Eurybia radula	481925
			Symphyotrichum pygmaeum	481946
			Symphyotrichum yukonense	481948
			Symphyotrichum ericoides	481941
			Symphyotrichum falcatum	408820
			Symphyotrichum spathulatum	408821
			Symphyotrichum lanceolatum	526931
			Symphyotrichum boreale	561178
			Symphyotrichum puniceum	556914
			Symphyotrichum ciliolatum	526930
			Tripolium pannonicum	74787
			Erigeron compositus	91257
			Erigeron purpuratus	669687
			Erigeron denalii	2042663
			Erigeron silenifolius	2005305
			Erigeron hyperboreus	669684
			Erigeron koraginensis	669685
			Erigeron porsildii	669686
			Erigeron muirii	2042664
			Erigeron yukonensis	2065884
			Erigeron humilis	91272
			Erigeron uniflorus	72932
			Erigeron uniflorus var. eriocephalus	669683
			Erigeron alpiniformis	2042662
			Erigeron borealis	91254
			Erigeron acris	91246
			Erigeron lonchophyllus	91280
			Erigeron elatus	1233961
			Erigeron peregrinus	1981220
			Erigeron glabellus	91269
			Erigeron ochroleucus	91283
			Erigeron hyssopifolius	310493
			Antennaria villifera	669623
			Antennaria pulcherrima	49067
			Antennaria neglecta	49063
			Antennaria dioica	49054
			Antennaria microphylla	49061
			Antennaria rosea	669622
			Antennaria media	1301374
			Antennaria alpina	669621
			Antennaria friesiana	49056
			Antennaria monocephala	49062
			Gnaphalium uliginosum	702247
			Omalotheca sylvatica	1754164
			Gnaphalium norvegicum	595332
			Gnaphalium supinum	261773
			Leontopodium kurilense	60880
			Arnica angustifolia	436192
			Arnica lonchophylla	436205
			Arnica griscomii subsp. frigida	436200
			Arnica unalaschcensis	149412
			Arnica lessingii	436204
			Arnica chamissonis	436195
			Bidens hyperborea	2065857
			Achillea millefolium	13329
			Achillea ptarmica	133233
			Achillea salicifolia	282764
			Achillea alpina	282718
			Tripleurospermum maritimum	669858
			Tripleurospermum maritimum subsp. inodorum	99108
			Matricaria discoidea	883867
			Chrysanthemum mongolicum	146997
			Arctanthemum arcticum	99030
			Hulteniella integrifolia	669707
			Leucanthemum vulgare	99072
			Tanacetum vulgare	128002
			Tanacetum bipinnatum	647968
			Tanacetum bipinnatum subsp. huronense	127996
			Artemisia tanacetifolia	401938
			Artemisia arctisibirica	669629
			Artemisia norvegica	401918
			Artemisia subarctica	401935
			Artemisia arctica	61297
			Artemisia comata	401886
			Artemisia furcata	395281
			Artemisia globularia	401896
			Artemisia flava	401893
			Artemisia gmelinii	401898
			Artemisia frigida	395280
			Artemisia sericea	401933
			Artemisia hyperborea	401903
			Artemisia lagopus	401911
			Artemisia glomerata	401897
			Artemisia senjavinensis	401932
			Artemisia kruhsiana	401908
			Artemisia samoiedorum	401931
			Artemisia jacutica	401905
			Artemisia tilesii	200866
			Artemisia vulgaris	4220
			Artemisia leucophylla	401912
			Artemisia dracunculus	72341
			Artemisia campestris subsp. canadensis	401884
			Artemisia borealis	401879
			Tussilago farfara	118778
			Petasites frigidus var. sagittatus	56155
			Petasites frigidus	56019
			Petasites radiatus	1815964
			Endocellion glaciale	669675
			Endocellion sibiricum	462419
			Parasenecio hastatus	2126647
			Ligularia sibirica	118776
			Tephroseris palustris	152001
			Tephroseris integrifolia	462580
			Tephroseris integrifolia subsp. tundricola	2005311
			Tephroseris lindstroemii	395327
			Tephroseris atropurpurea	34222
			Tephroseris frigida	395326
			Tephroseris kjellmanii	669854
			Tephroseris yukonensis	152003
			Senecio vulgaris	76276
			Senecio nemorensis	189242
			Senecio pseudoarnica	98725
			Senecio lugens	34231
			Jacobaea ambracea	595360
			Packera heterophylla	395296
			Packera ogotorukensis	34238
			Packera hyperborealis	34229
			Packera pauciflora	34239
			Packera indecora	34230
			Packera paupercula	34240
			Saussurea schanginiana	254924
			Saussurea nuda	669822
			Saussurea parviflora	238949
			Saussurea alpina	143208
			Saussurea angustifolia	395317
			Saussurea tilesii	669823
			Carduus crispus	324586
			Cirsium heterophyllum	675739
			Cirsium arvense	41550
			Cirsium drummondii	259849
			Centaurea montana	41537
			Scorzoneroides autumnalis	212686
			Sonchus arvensis	50192
			Lactuca sibirica	75950
			Lactuca tatarica	75952
			Mulgedium pulchellum	1233964
			Cicerbita alpina	75961
			Agoseris glauca	1234494
			Taraxacum holmenianum	669849
			Taraxacum phymatocarpum	669852
			Taraxacum hyparcticum	1301464
			Taraxacum soczavae	669853
			Taraxacum alaskanum	669845
			Taraxacum arcticum	511092
			Taraxacum glabrum	90031
			Taraxacum ceratophorum	669847
			Taraxacum brachyceras	669846
			Taraxacum hjeltii	90032
			Taraxacum bicorne	2079621
			Taraxacum lacerum	669850
			Taraxacum arctogenum	90020
			Taraxacum hyperboreum	2065957
			Taraxacum lateritium	669851
			Taraxacum naevosum	90038
			Taraxacum scabrum	90051
			Taraxacum croceum	669848
			Taraxacum longisagittatum	511102
			Taraxacum officinale	50225
			Taraxacum islandicum	511100
			Taraxacum acromaurum	2005315
			Taraxacum tenebricans	511106
			Taraxacum recedens	2005316
			Crepis sibirica	268030
			Crepis paludosa	310247
			Crepis chrysantha	509651
			Crepis tectorum	55615
			Crepis multicaulis	509673
			Crepis nana	509675
			Askellia elegans	2065850
			Pilosella peleteriana	1155350
			Pilosella cymosa	221193
			Pilosella onegensis	221192
			Pilosella aurantiaca	221188
			Hieracium murorum	212671
			Hieracium pellucidum	476173
			Hieracium bifidum	212670
			Hieracium lachenalii subsp. cruentifolium	1891494
			Hieracium caesium	546187
			Hieracium schmidtii	269344
			Hieracium alpinum	261240
			Hieracium nigrescens	269355
			Hieracium atratum	378942
			Hieracium prenanthoides	268058
			Hieracium umbellatum	268065
			Hieracium laevigatum	310818
			Adoxa moschatellina	4208
			Sambucus racemosa	4203
			Viburnum edule	237934
			Lonicera involucrata	134521
			Lonicera caerulea	134520
			Lonicera villosa	2065907
			Linnaea borealis	77623
			Valeriana capitata	669860
			Valeriana sambucifolia	669861
			Valeriana transjenisensis	669862
			Chaerophyllum prescottii	642892
			Sphallerocarpus gracilis	109147
			Anthriscus sylvestris	48027
			Myrrhis odorata	40880
			Pleurospermum uralense	63029
			Bupleurum triradiatum	948052
			Bupleurum arcticum	1301349
			Bupleurum americanum	90444
			Cicuta virosa	48109
			Cicuta bulbifera	254035
			Cicuta douglasii	48036
			Sium suave	48053
			Carum carvi	48032
			Pimpinella saxifraga	40959
			Aegopodium alpestre	52445
			Aegopodium podagraria	40902
			Ligusticum scoticum	49554
			Podistera macounii	206651
			Pachypleurum alpinum	669746
			Cenolophium denudatum	82081
			Cnidium cnidiifolium	669660
			Conioselinum tataricum	63002
			Conioselinum pacificum	2042388
			Angelica sylvestris	54703
			Angelica archangelica	40949
			Angelica decurrens	62992
			Angelica atropurpurea	1405025
			Angelica gmelinii	48115
			Angelica genuflexa	357848
			Phlojodicarpus villosus	669776
			Peucedanum palustre	1572681
			Heracleum sphondylium	40919
			Heracleum maximum	40918
			Heracleum dissectum	380073
			Heracleum persicum	360621
			Heracleum mantegazzianum	380077
			Ranunculus monophyllus	286940
			Papaver paucistaminum	669758
			Micranthes unalaschcensis	1529553
			Pedicularis eriophora	1392148
			Erigeron caespitosus	91255
			Abietinella abietina	61542
			Aloina rigida	324432
			Amblyodon dealbatus	67244
			Amblystegium serpens	99400
			Amblystegium varium	111436
			Amphidium lapponicum	61544
			Amphidium mougeotii	96799
			Andreaea alpestris	1183218
			Andreaea alpina	1183219
			Andreaea blyttii	1183221
			Andreaea crassinervia	1183222
			Andreaea heinemannii	1183225
			Andreaea nivalis	64624
			Andreaea rothii	50745
			Andreaea rupestris	13797
			Andreaeobryum macrosporum	108610
			Anoectangium aestivum	200692
			Anomobryum filiforme	576373
			Anomodon attenuatus	119543
			Anomodon viticulosus	253516
			Antitrichia curtipendula	100465
			Aongstroemia longipes	94677
			Archidium alternifolium	98457
			Arctoa fulvella	127159
			Atrichum angustatum	37310
			Atrichum tenellum	173094
			Atrichum undulatum	38592
			Aulacomnium acuminatum	171831
			Aulacomnium palustre	171833
			Aulacomnium turgidum	67248
			Streblotrichum convolutum	187995
			Hydrogonium amplexifolium	487401
			Barbula unguiculata	96465
			Bartramia breviseta	1286809
			Bartramia ithyphylla	203222
			Bartramia pomiformis	52976
			Blepharostoma trichophyllum	70214
			Blindia acuta	67425
			Brachythecium albicans	184618
			Brachythecium campestre	219721
			Brachytheciastrum collinum	219719
			Sciuro-hypnum dovrense	535801
			Brachythecium erythrorrhizon	219724
			Sciuro-hypnum glaciale	219726
			Brachythecium glareosum	184623
			Brachythecium hylotapetum	184624
			Brachythecium mildeanum	219720
			Sciuro-hypnum oedipodium	184627
			Brachythecium plumosum	94488
			Brachythecium populeum	184630
			Brachythecium rivulare	90277
			Brachythecium rutabulum	53005
			Brachythecium salebrosum	80886
			Brachythecium turgidum	219725
			Brachytheciastrum velutinum	113273
			Bryobrittonia longipes	67431
			Bryoerythrophyllum ferruginascens	644227
			Bryoerythrophyllum recurvirostrum	200698
			Bryoerythrophyllum rotundatum	644229
			Bryoerythrophyllum rubrum	644230
			Plagiobryum algovicum	200801
			Ptychostomum amblyodon	576386
			Ptychostomum arcticum	576377
			Bryum argenteum	37413
			Gemmabryum caespiticium	66992
			Rosulabryum capillare	99387
			Plagiobryoides cellularis	187835
			Ptychostomum cyclophyllum	200806
			Gemmabryum dichotomum	576378
			Ptychostomum funkii	187836
			Gemmabryum klinggraeffii	420775
			Plagiobryum lisae	200807
			Imbribryum muehlenbeckii	187838
			Ptychostomum pallens	200810
			Ptychostomum pallescens	187839
			Bryum pseudotriquetrum	200811
			Plagiobryum purpurascens	187840
			Bryum sauteri	388899
			Bryum schleicheri	981516
			Gemmabryum subapiculatum	388900
			Bryum tenuisetum	388901
			Bryum turbinatum	981517
			Plagiobryum uliginosum	200812
			Gemmabryum violaceum	388903
			Ptychostomum wrightii	187843
			Cratoneuron curvicaule	324161
			Callicladium haldanianum	306428
			Calliergon cordifolium	671105
			Calliergon giganteum	139999
			Calliergon megalophyllum	294393
			Calliergon richardsonii	294394
			Straminergon stramineum	249548
			Calliergonella cuspidata	52999
			Camptothecium lutescens	184650
			Campyliadelphus elodes	2499986
			Campyliadelphus chrysophyllus	94482
			Campylophyllum halleri	140000
			Campylophyllopsis hispidula	140384
			Pseudocampylium radicale	622457
			Campylium stellatum	140001
			Campylopus pyriformis	281621
			Campylopus subulatus	425123
			Catoscopium nigritum	146562
			Ceratodon purpureus	3225
			Cinclidium arcticum	1263848
			Cinclidium latifolium	1263849
			Cinclidium stygium	67261
			Cinclidium subrotundum	1263851
			Cirriphyllum cirrosum	184639
			Cirriphyllum crassinervium	155542
			Cirriphyllum piliferum	184640
			Claopodium pellucinerve	1547323
			Climacium dendroides	70131
			Conardia compacta	140386
			Conostomum tetragonum	146551
			Coscinodon calyptratus	226481
			Coscinodon cribrosus	254103
			Coscinodon hartzii	537003
			Cratoneuron filicinum	99398
			Ctenidium molluscum	90309
			Cynodontium jenneri	127173
			Cynodontium polycarpum	96528
			Cynodontium strumiferum	324453
			Cyrtomnium hymenophylloides	1727182
			Cyrtomnium hymenophyllum	67347
			Tortula hoppeana	200707
			Dichelyma falcatum	123083
			Dichodontium pellucidum	98482
			Dicranella cerviculata	98325
			Dicranella heteromalla	80885
			Dicranella palustris	94684
			Dicranodontium denudatum	94686
			Dicranoweisia cirrata	96532
			Hymenoloma crispulum	98485
			Dicranum acutifolium	226467
			Dicranum angustum	1510172
			Dicranum bonjeanii	98486
			Dicranum brevifolium	380525
			Dicranum drummondii	380524
			Dicranum elongatum	380526
			Dicranum flagellare	446145
			Dicranum fragilifolium	94687
			Dicranum fuscescens	226468
			Dicranum groenlandicum	1510174
			Dicranum leioneuron	1510176
			Dicranum majus	175148
			Orthodicranum montanum	98330
			Dicranum muehlenbeckii	127163
			Dicranum polysetum	98326
			Dicranum scoparium	3222
			Dicranum spadiceum	1385680
			Dicranum tauricum	226469
			Dicranum undulatum	1527527
			Didymodon asperifolius	226499
			Didymodon ferrugineus	260774
			Didymodon giganteus	200716
			Didymodon johansenii	487406
			Didymodon nigrescens	487407
			Didymodon rigidulus	260780
			Didymodon subandreaeoides	260782
			Didymodon tophaceus	260770
			Didymodon vinealis	260777
			Diphyscium foliosum	82928
			Discelium nudum	130436
			Distichium capillaceum	98464
			Distichium hagenii	1286798
			Distichium inclinatum	175170
			Ditrichum heteromallum	226472
			Ditrichum lineare	380788
			Ditrichum pusillum	226473
			Drepanocladus aduncus	90272
			Drepanocladus brevifolius	665314
			Drepanocladus capillifolius	2491843
			Drepanocladus sendtneri	140389
			Grimmia ramondii	226483
			Encalypta alpina	2071978
			Encalypta ciliata	130446
			Encalypta pilifera	188008
			Encalypta longicollis	2071979
			Encalypta procera	61551
			Encalypta rhaptocarpa	66995
			Encalypta spathulata	1281280
			Encalypta streptocarpa	81092
			Encalypta vulgaris	480556
			Entodon cladorrhizans	1547333
			Entodon concinnus	455274
			Entosthodon attenuatus	1968112
			Ephemerum serratum	324458
			Eurhynchium hians	37423
			Eurhynchium praelongum	321422
			Eurhynchiastrum pulchellum	100466
			Fissidens adianthoides	98470
			Fissidens arcticus	1286799
			Fissidens bryoides	98471
			Fissidens dubius	127171
			Fissidens osmundoides	129274
			Fontinalis antipyretica	67435
			Fontinalis dalecarlica	94449
			Fontinalis hypnoides	123089
			Funaria arctica	2050911
			Funaria hygrometrica	29583
			Funaria microstoma	1094765
			Funaria polaris	1663044
			Glyphomitrium daviesii	324462
			Grimmia anodon	296906
			Grimmia anomala	296907
			Grimmia caespiticia	296909
			Grimmia donniana	296914
			Grimmia elatior	296915
			Grimmia elongata	254105
			Grimmia funalis	296916
			Grimmia fuscolutea	296917
			Grimmia incurva	296919
			Grimmia mollis	226486
			Grimmia montana	296924
			Grimmia muehlenbeckii	296925
			Grimmia ovalis	296926
			Grimmia pilifera	254107
			Grimmia plagiopodia	296927
			Grimmia pulvinata	115594
			Grimmia sessitana	296928
			Grimmia torquata	226484
			Grimmia trichophylla	296931
			Grimmia unicolor	296932
			Gymnostomum aeruginosum	324466
			Gyroweisia tenuis	324313
			Hamatocaulis lapponicus	294395
			Hamatocaulis vernicosus	140391
			Hedwigia ciliata	52988
			Hedwigia stellata	1183236
			Helodium blandowii	120051
			Hennediella heimii	281618
			Herzogiella adscendens	186689
			Herzogiella striatella	186692
			Herzogiella turfacea	1141593
			Heterocladium dimorphum	304423
			Heterocladium procurrens	304425
			Homalia trichomanoides	70133
			Homalothecium fulgescens	184648
			Homalothecium sericeum	184653
			Hookeria lucens	65539
			Hygrohypnum alpestre	304427
[truncated: 342 more rows]
