# Supplementary material for: Late Quaternary dynamics of Arctic biota from ancient environmental genomics
Source: Nature. 2021 Oct 20;600(7887):86–92. doi: 10.1038/s41586-021-04016-x (PMC8636272; doi:10.1038/s41586-021-04016-x)
Supplement: Plant abundance — An Excel table covering the reconstructed plant genera abundance. [file 41586_2021_4016_MOESM7_ESM.xlsx]

## Sheet: sheet1
Sample ID	Age (ka BP)	Age interval	Region	Epilobium	Potamogeton	Callitriche	Carex	Juncus	Puccinellia	Pyrola	Utricularia	Vaccinium	Viola	Bistorta	Tephroseris	Agrostis	Alopecurus	Anthoxanthum	Calamagrostis	Cinna	Deschampsia	Elymus	Nardus	Phleum	Lagotis	Oreojuncus	Ficaria	Transberingia	Auxenochlorella	Myosotis	Valeriana	Astragalus	Oxytropis	Arctophila	Arctagrostis	Dupontia	Anemone	Sagina	Alchemilla	Potentilla	Rubus	Chrysosplenium	Chamaenerion	Menyanthes	Stuckenia	Myriophyllum	Galium	Minuartia	Plantago
ar1_1	44.98	Pre-LGM	Northwest and central Siberia	0	0	0	11.3558	0	0	0	0	0	0	0	0	0	0	0	0	0	0	0	0	0	0	0	0	0	0	0	0	0	0	0	0	0	0	0	0	1.72738	0	0	0	0	0	0	0	0	0
ar1_10	13.35	Late Glacial	Northwest and central Siberia	0	0	0	0	0	0	0	0	0	0	0	0	0	0	0	0	0	0	0	0	0	0	0	0	0	0	0	0	4.78546	0	0	0	0	0	0	0	0	0	0	0	0	0	0	0	0	0
ar1_11	27.55	Pre-LGM	Northwest and central Siberia	0	0	0	0	0	0	0	0	0	0	0	0	0	0	0	0	0	1.74922	0	0	0	0	0	0	0	0	0	0	0	0	0	0	3.13578	0	0	0	0	0	0	0	0	0	0	0	0	0
ar1_12	27.2	Pre-LGM	Northwest and central Siberia	0	0	0	4.20216	0	0	0	0	0	0	0	0	0	0	0	0	0	0	0	0	0	0	0	0	0	0	0	0	0	0	0	0	0	0	0	0	3.68392	0	0	0	0	0	0	0	0	0
ar1_13	26.914	Pre-LGM	Northwest and central Siberia	0	0	0	7.35682	0	0	0	0	0	0	0	0	0	0	0	0	0	0	0	0	0	0	0	0	0	0	0	0	0	0	0	0	0	0	0	0	3.42865	0	0	0	0	0	0	0	0	0
ar1_14	26.497	LGM	Northwest and central Siberia	0	0	0	0	0	0	0	0	0	0	0	0	0	2.58637	0	0	0	0	0	0	0	0	0	0	0	0	0	0	0	0	0	0	0	0	0	0	2.57089	0	0	0	0	0	0	0	0	0
ar1_15	26.595	Pre-LGM	Northwest and central Siberia	0	0	0	0	0	0	0	0	0	0	0	0	0	1.78373	0	0	0	0	0	0	0	0	0	0	0	0	0	0	0	0	0	0	0	0	0	0	5.28618	0	0	0	0	0	0	0	0	0
ar1_17	26.219	LGM	Northwest and central Siberia	0	0	0	7.71906	0	0	0	0	0	0	0	0	0	5.62011	0	0	0	4.24691	0	0	0	0	0	0	0	0	0	0	0	0	0	0	0	0	0	0	5.43759	0	0	0	0	0	0	0	0	0
ar1_18	21.246	LGM	Northwest and central Siberia	0	0	0	5.69894	0	0	0	0	0	0	0	0	0	3.03183	0	0	0	1.71996	0	0	0	0	0	0	0	1.67505	0	0	0	0	0	0	2.39835	0	0	0	0	0	0	0	0	0	0	0	0	0
ar1_19	20.93	LGM	Northwest and central Siberia	0	0	0	5.50919	0	0	0	0	0	0	0	0	0	10.9628	0	0	0	2.44009	1.94586	0	0	0	0	0	0	0	0	0	0	0	0	0	1.95714	0	0	0	2.51959	0	0	0	0	0	0	0	0	0
ar1_2	44.98	Pre-LGM	Northwest and central Siberia	0	0	0	3.28293	0	0	0	0	0	0	0	0	0	0	0	0	0	0	0	0	0	0	0	0	0	0	0	0	0	0	0	0	0	0	0	0	0	0	0	0	0	0	0	0	0	0
ar1_20	20.742	LGM	Northwest and central Siberia	0	0	0	4.91604	0	0	0	0	0	0	0	0	0	2.96559	0	0	0	1.61605	0	0	0	0	0	0	0	0	0	0	0	0	0	0	3.37305	0	0	0	0	0	0	0	0	0	0	0	0	0
ar1_21	4.695	Mid-Holocene	Northwest and central Siberia	0	0	0	124.99	0	0	0	0	0	0	0	0	0	0	0	0	0	0	0	0	0	0	0	0	0	0	0	0	0	0	0	0	0	0	0	0	0	0	0	0	0	0	0	0	0	0
ar1_22	4.857	Mid-Holocene	Northwest and central Siberia	0	0	0	119.709	0	0	0	0	0	0	0	0	0	0	0	0	0	0	0	0	0	0	0	0	0	0	0	0	0	0	0	0	0	0	0	0	0	0	0	0	0	0	0	0	0	0
ar1_23	5.486	Mid-Holocene	Northwest and central Siberia	0	0	0	73.4374	0	0	0	0	0	0	0	0	0	0	0	0	0	0	0	0	0	0	0	0	0	0	0	0	0	0	0	0	0	0	0	0	0	0	0	0	0	0	0	0	0	0
ar1_25	28.604	Pre-LGM	Northwest and central Siberia	0	0	0	6.09634	0	0	0	0	0	0	0	0	0	2.72289	0	0	0	5.60103	0	0	0	0	0	0	0	0	0	0	0	0	0	0	0	0	0	0	1.92871	0	0	0	0	0	0	0	0	0
ar1_26	28.855	Pre-LGM	Northwest and central Siberia	0	0	0	0	0	0	0	0	0	0	1.98873	0	0	8.60412	0	0	0	1.92369	0	0	0	0	0	0	0	0	0	0	0	0	0	0	0	0	0	0	0	0	0	0	0	0	0	0	0	0
ar1_27	31.597	Pre-LGM	Northwest and central Siberia	0	0	0	5.90143	0	0	0	0	0	0	0	0	0	3.31718	0	0	0	1.98324	0	0	0	0	0	0	0	0	0	0	0	0	0	0	0	0	0	0	3.75645	0	0	0	0	0	0	0	0	0
ar1_28	27.501	Pre-LGM	Northwest and central Siberia	0	0	0	0	0	0	0	0	0	0	0	0	0	1.83293	0	0	0	0	0	0	0	0	0	0	0	0	0	0	0	0	0	0	0	0	0	0	0	0	0	0	0	0	0	0	0	0
ar1_29	34.346	Pre-LGM	Northwest and central Siberia	0	0	0	3.28015	0	0	0	0	0	0	0	0	0	0	0	0	0	3.02483	0	0	0	0	0	0	0	0	0	0	2.03681	0	0	0	0	0	0	0	0	0	0	0	0	0	0	0	0	0
ar1_3	49.97	Pre-LGM	Northwest and central Siberia	0	0	0	2.83454	0	0	0	0	0	0	0	0	0	0	0	0	0	0	0	0	0	0	0	0	0	0	0	0	0	0	0	0	0	0	0	0	0	0	0	0	0	0	0	0	0	0
ar1_30	32.628	Pre-LGM	Northwest and central Siberia	0	0	0	0	0	0	0	0	0	0	6.8865	0	0	0	0	0	0	0	0	0	0	0	0	0	0	0	0	0	1.54798	0	0	0	0	0	0	0	0	0	0	0	0	0	0	0	0	0
ar1_31	30.366	Pre-LGM	Northwest and central Siberia	0	0	0	0	0	0	0	0	0	0	0	0	0	1.51119	0	0	0	0	0	0	0	0	0	0	0	0	0	0	0	0	0	0	0	0	0	0	1.89858	0	0	0	0	0	0	0	0	0
ar1_4	>50	50+	Northwest and central Siberia	0	0	0	3.98003	0	0	0	0	0	0	0	0	0	0	0	0	0	0	0	0	0	0	0	0	0	0	0	0	0	0	0	0	0	0	0	0	1.96595	0	0	0	0	0	0	0	0	0
ar1_5	9.648	Early Holocene	Northwest and central Siberia	0	0	0	9.46473	0	0	0	0	1.67355	0	0	0	0	0	0	0	0	0	0	0	0	0	0	0	0	0	0	0	0	0	0	0	0	0	0	0	0	0	0	0	0	0	0	0	0	0
ar1_6	12.604	Late Glacial	Northwest and central Siberia	0	0	0	0	0	0	0	0	0	0	0	0	0	0	0	0	0	0	0	0	0	0	0	0	0	0	0	0	11.2511	0	0	0	0	0	0	0	2.07146	0	0	0	0	0	0	0	0	0
ar1_7	12.798	Late Glacial	Northwest and central Siberia	0	0	0	3.34858	0	0	0	0	0	0	0	0	0	0	0	0	0	0	0	0	0	0	0	0	0	0	0	0	1.78218	2.13542	0	0	0	0	0	0	2.80537	0	0	0	0	0	0	0	0	0
ar1_9	12.56	Late Glacial	Northwest and central Siberia	0	0	0	3.03073	0	0	0	0	0	0	0	0	0	0	0	0	0	0	0	0	0	0	0	0	0	0	0	0	16.4317	3.96956	0	0	0	0	0	0	0	0	0	0	0	0	0	0	0	0
ar2_1	38.665	Pre-LGM	Northwest and central Siberia	0	0	0	0	0	0	0	0	0	0	0	0	0	0	0	0	0	0	0	0	0	0	0	0	0	0	0	0	0	0	0	0	0	0	0	0	0	0	0	0	0	0	0	0	0	0
ar2_10	>50	50+	Northwest and central Siberia	0	0	0	4.13195	0	0	1.5786	0	0	0	0	0	0	0	0	0	0	0	0	0	0	0	0	0	0	0	0	0	0	0	0	0	0	0	0	0	0	0	0	0	0	0	0	0	0	0
ar2_11	6.74	Mid-Holocene	Northeast Siberia	0	0	0	78.5038	0	0	0	0	0	0	1.97036	0	0	0	0	0	0	0	0	0	0	0	0	0	0	0	0	0	0	0	0	0	0	0	0	0	0	0	0	0	0	0	0	0	0	0
ar2_12	10.269	Early Holocene	Northeast Siberia	0	0	0	16.7986	0	0	0	0	12.7832	0	0	0	0	0	0	6.08464	0	0	0	0	0	0	0	0	0	0	0	0	0	0	0	0	0	0	0	0	0	30.6098	0	0	16.5583	0	0	0	0	0
ar2_13	16.91	Late Glacial	Northeast Siberia	0	0	0	18.9672	0	0	0	0	0	0	0	0	0	2.13906	0	0	0	0	0	0	0	0	0	0	0	0	0	0	0	0	0	0	0	0	0	0	3.3787	0	0	0	0	0	0	0	0	0
ar2_14	10.987	Early Holocene	North America	0	0	0	0	0	0	0	0	0	0	0	0	0	0	0	1.77423	0	0	4.20077	0	0	0	0	0	0	0	0	0	0	0	0	0	0	0	0	0	0	0	0	0	0	0	0	0	0	0
ar2_15	10.981	Early Holocene	North America	0	0	0	0	0	0	0	0	0	0	0	0	0	0	0	0	0	0	0	0	0	0	0	0	0	0	0	0	0	0	0	0	0	0	0	0	0	0	0	0	0	0	0	0	0	0
ar2_17	11.031	Early Holocene	North America	0	0	0	0	0	0	0	0	0	0	0	0	0	0	0	0	0	0	0	0	0	0	0	0	0	0	0	0	0	0	0	0	0	0	0	0	0	0	0	0	0	0	0	0	0	0
ar2_18	11.712	Late Glacial	North America	0	0	0	0	0	0	0	0	0	0	0	0	0	0	0	0	0	0	0	0	0	0	0	0	0	0	0	0	0	0	0	0	0	0	0	0	0	0	0	0	0	0	0	0	0	0
ar2_19	30.218	Pre-LGM	North America	0	0	0	0	0	17.5705	0	0	0	0	0	0	0	0	0	0	0	0	0	0	0	0	0	0	0	0	0	0	1.65977	1.93781	0	0	0	0	0	0	6.30019	0	0	0	0	0	0	0	0	2.85907
ar2_2	34.147	Pre-LGM	Northwest and central Siberia	0	0	0	0	0	0	0	0	0	0	0	0	0	0	0	0	0	0	0	0	0	0	0	0	0	0	0	0	0	0	0	0	0	0	0	0	0	0	0	0	0	0	0	0	0	0
ar2_20	29.539	Pre-LGM	North America	0	0	0	0	0	10.1928	0	0	0	0	0	0	0	18.4547	0	0	0	0	0	0	0	0	0	0	0	0	0	0	0	0	0	0	0	0	0	0	4.16803	0	0	0	0	0	0	0	0	1.63715
ar2_21	28.872	Pre-LGM	North America	0	0	0	2.96637	0	10.9979	0	0	0	0	0	0	0	0	4.81744	0	0	4.93213	7.10049	0	0	0	0	0	0	0	0	0	0	1.75848	0	0	0	0	0	0	3.65108	0	0	0	0	0	0	0	0	1.68952
ar2_22	30.297	Pre-LGM	North America	0	0	0	2.96677	0	35.9201	0	0	0	0	0	0	0	2.60225	0	0	0	2.42447	3.73079	0	0	0	0	0	0	0	0	0	0	0	0	0	0	0	0	0	4.97268	0	0	0	0	0	0	0	0	1.60993
ar2_23	29.897	Pre-LGM	North America	0	0	0	3.50804	0	30.727	0	0	0	0	0	0	0	0	0	0	0	0	0	0	0	0	0	0	0	0	0	0	0	0	0	0	0	0	0	0	4.93826	0	0	0	0	0	0	0	0	0
ar2_25	27.113	Pre-LGM	North America	0	0	0	0	0	7.36271	0	0	0	0	0	0	0	0	0	0	0	0	0	0	0	0	0	0	0	0	0	0	0	0	0	0	0	0	0	0	16.2157	0	0	0	0	0	0	0	0	4.50343
ar2_26	24.474	LGM	North America	0	0	0	11.9103	0	11.4038	0	0	0	0	0	0	0	1.94187	0	0	0	0	4.36027	0	0	0	0	0	0	0	0	0	0	0	0	0	0	0	0	0	0	0	0	0	0	0	0	0	0	0
ar2_27	24.519	LGM	North America	0	0	0	0	0	2.76092	0	0	0	0	0	0	0	0	5.55352	0	0	0	6.43602	0	0	0	0	0	0	0	0	0	0	0	0	0	0	0	0	0	3.47756	0	0	0	0	0	0	0	0	0
ar2_28	24.204	LGM	North America	0	0	0	0	0	4.62768	0	0	0	0	0	0	0	0	0	0	0	0	2.18899	0	0	0	0	0	0	0	0	0	0	0	0	0	0	0	0	0	33.8711	0	0	0	0	0	0	0	0	0
ar2_29	24.569	LGM	North America	0	0	0	2.64037	0	5.27372	0	0	0	0	0	0	0	2.71968	0	0	0	0	4.21278	0	0	0	0	0	0	0	0	0	0	0	0	0	0	0	0	0	4.43837	0	0	0	0	0	0	0	0	1.94819
ar2_3	24.237	LGM	Northwest and central Siberia	0	0	0	3.13937	0	0	0	0	0	0	0	0	0	7.80103	0	0	0	1.55684	0	0	0	0	0	0	0	0	0	0	0	0	0	0	0	0	0	0	2.78457	0	0	0	0	0	0	0	0	0
ar2_30	23.207	LGM	North America	0	0	0	0	0	16.3574	0	0	0	0	0	0	0	2.01513	0	0	0	0	6.31723	0	0	0	0	0	0	0	0	0	0	0	0	0	0	0	0	0	2.72191	0	0	0	0	0	0	0	0	2.07171
ar2_31	27.274	Pre-LGM	North America	0	0	0	0	0	4.19776	0	0	0	0	0	0	0	0	0	0	0	0	6.95347	0	0	0	0	0	0	0	0	0	0	0	0	0	0	0	0	0	3.84103	0	0	0	0	0	0	0	0	0
ar2_4	23.876	LGM	Northwest and central Siberia	0	0	0	4.20771	0	1.78095	0	0	0	0	0	0	0	1.85846	0	0	0	4.46574	0	0	0	0	0	0	0	0	0	0	0	0	0	0	0	0	0	0	4.34898	0	0	0	0	0	0	0	0	0
ar2_5	24.045	LGM	Northwest and central Siberia	0	0	0	3.57627	0	0	0	0	0	0	0	0	0	5.00141	0	0	0	4.84932	0	0	0	0	0	0	0	0	0	0	0	0	0	0	0	0	0	0	3.18886	0	0	0	0	0	0	0	0	0
ar2_6	32.386	Pre-LGM	Northwest and central Siberia	0	0	0	0	0	0	0	0	0	0	0	0	0	3.19661	0	0	0	0	0	0	0	0	0	0	0	0	0	0	0	0	0	0	0	0	0	0	18.0932	0	0	0	0	0	0	0	0	0
ar2_7	30.268	Pre-LGM	Northwest and central Siberia	0	0	0	0	0	0	0	0	0	0	0	0	0	2.8778	0	0	0	0	0	0	0	0	0	0	0	0	0	0	0	0	0	0	0	0	0	0	22.1432	0	0	0	0	0	0	0	0	0
ar2_9	23.075	LGM	Northwest and central Siberia	0	0	0	4.36052	0	0	0	0	0	0	0	0	0	2.87771	0	0	0	0	0	0	0	0	0	0	0	0	0	0	0	0	0	0	0	0	0	0	6.55583	0	0	0	0	0	0	0	0	0
ar3_1	23.502	LGM	North America	0	0	0	0	0	3.32806	0	0	0	0	0	0	0	0	1.57453	0	0	2.6818	6.70527	0	0	0	0	0	0	0	0	0	0	0	0	0	0	0	0	0	1.86641	0	0	0	0	0	0	0	0	0
ar3_10	12.529	Late Glacial	North America	0	0	0	0	0	0	0	0	0	0	0	0	0	0	0	0	0	0	0	0	0	0	0	0	0	0	0	0	2.56487	0	0	0	0	0	0	0	0	0	0	0	0	0	0	0	0	0
ar3_11	12.334	Late Glacial	North America	0	0	0	0	0	0	0	0	0	0	0	0	0	0	0	0	0	0	0	0	0	0	0	0	0	0	0	0	0	0	0	0	0	0	0	0	0	0	0	0	0	0	0	0	0	0
ar3_12	8.373	Early Holocene	North America	0	0	0	0	0	0	0	0	0	0	0	0	0	0	0	0	0	0	0	0	0	0	0	0	0	0	0	0	0	0	0	0	0	0	0	0	0	0	0	0	0	0	0	0	0	0
ar3_13	12.529	Late Glacial	North America	0	0	0	0	0	0	0	0	0	0	0	0	0	0	0	0	0	0	0	0	0	0	0	0	0	0	0	0	0	0	0	0	0	0	0	0	0	0	0	0	0	0	0	0	0	0
ar3_14	12.776	Late Glacial	North America	0	0	0	0	0	0	0	0	0	0	0	0	0	0	0	0	0	0	0	0	0	0	0	0	0	0	0	0	0	0	0	0	0	0	0	0	0	0	0	0	0	0	0	0	0	0
ar3_15	12.529	Late Glacial	North America	0	0	0	0	0	0	0	0	0	0	0	0	0	0	0	0	0	0	0	0	0	0	0	0	0	0	0	0	0	0	0	0	0	0	0	0	0	0	0	0	0	0	0	0	0	0
ar3_17	12.529	Late Glacial	North America	0	0	0	0	0	0	0	0	0	0	0	0	0	0	0	0	0	0	2.231	0	0	0	0	0	0	0	0	0	0	0	0	0	0	0	0	0	0	0	0	0	0	0	0	0	0	0
ar3_18	12.634	Late Glacial	North America	0	0	0	0	0	0	0	0	0	0	0	0	0	0	0	0	0	0	0	0	0	0	0	0	0	0	0	0	0	0	0	0	0	0	0	0	0	0	0	0	0	0	0	0	0	0
ar3_2	33.979	Pre-LGM	North America	0	0	0	0	0	0	0	0	0	0	0	0	0	3.21907	0	1.86609	0	0	0	0	0	0	0	0	0	0	0	0	0	0	0	0	0	0	0	0	3.66675	0	0	0	0	0	0	0	0	0
ar3_20	30.339	Pre-LGM	North America	0	0	0	0	0	7.32664	0	0	0	0	0	0	0	0	8.90075	0	0	0	0	0	0	0	0	0	0	0	0	0	0	0	0	0	0	0	0	0	0	0	0	0	0	0	0	0	0	2.43836
ar3_21	29.852	Pre-LGM	North America	0	0	0	0	0	8.00481	0	0	0	0	0	0	0	0	2.34046	0	0	0	5.10344	0	0	0	0	0	0	0	0	0	0	0	0	0	0	0	0	0	3.04976	0	0	0	0	0	0	0	0	4.08426
ar3_22	29.758	Pre-LGM	North America	0	0	0	0	0	3.91227	0	0	0	0	0	0	0	0	1.57108	0	0	0	6.58481	0	0	0	0	0	0	0	0	0	0	0	0	0	0	0	0	0	0	0	0	0	0	0	0	0	0	21.9538
ar3_23	15.343	Late Glacial	North America	0	0	0	4.09918	0	0	0	0	0	0	0	0	0	0	0	0	0	0	7.44092	0	0	0	0	0	0	0	0	0	0	1.55351	0	0	0	0	0	0	2.96931	0	0	0	0	0	0	0	0	0
ar3_25	11.598	Early Holocene	North America	0	0	0	0	0	0	0	0	0	0	0	0	0	0	0	0	0	0	0	0	0	0	0	0	0	0	0	0	0	0	0	0	0	0	0	0	0	0	0	0	0	0	0	0	0	0
ar3_26	8.166	Mid-Holocene	North America	0	0	0	0	0	0	0	0	0	0	0	0	0	0	0	0	0	0	0	0	0	0	0	0	0	0	0	0	0	0	0	0	0	0	0	0	0	0	0	1.76228	0	0	0	0	0	0
ar3_27	9.275	Early Holocene	North America	0	0	0	0	0	0	0	0	0	0	0	0	0	0	0	0	0	0	0	0	0	0	0	0	0	0	0	0	0	0	0	0	0	0	0	0	0	0	0	0	0	0	0	0	0	0
ar3_28	15.343	Late Glacial	North America	0	0	0	0	0	0	0	0	0	0	0	0	0	0	0	0	0	0	7.11092	0	0	0	0	0	0	0	0	0	0	0	0	0	0	0	0	0	2.38413	0	0	0	0	0	0	0	0	0
ar3_29	9.462	Early Holocene	North America	0	0	0	10.6751	0	0	0	0	0	0	0	0	0	0	0	0	0	0	0	0	0	0	0	0	0	0	0	0	0	0	0	0	0	0	0	0	0	0	0	0	0	0	0	0	0	0
ar3_3	31.333	Pre-LGM	North America	0	0	0	4.24157	0	0	0	0	0	0	0	0	0	1.6457	0	0	0	0	0	0	0	0	0	0	0	0	0	0	0	0	0	0	0	0	0	0	17.274	0	0	0	0	0	0	0	0	0
ar3_30	9.365	Early Holocene	North America	0	0	0	6.88589	0	0	0	0	0	0	0	0	0	0	0	0	0	0	0	0	0	0	0	0	0	0	0	0	0	0	0	0	0	0	0	0	11.2854	0	0	0	0	0	0	0	0	5.80209
ar3_31	8.889	Early Holocene	North America	0	0	0	9.43567	0	0	0	0	4.42469	0	0	0	0	0	0	0	0	0	0	0	0	0	0	0	0	0	0	0	0	0	0	0	0	0	0	0	0	5.18411	0	0	0	0	0	0	0	0
ar3_4	10.6	Early Holocene	North America	0	0	0	0	0	0	0	0	0	0	0	0	0	0	0	0	0	0	0	0	0	0	0	0	0	0	0	0	0	0	0	0	0	0	0	0	0	0	0	0	0	0	0	0	0	0
ar3_5	12.355	Late Glacial	North America	0	0	0	0	0	0	0	0	0	0	0	0	0	0	0	2.22144	0	0	0	0	0	0	0	0	0	0	0	0	0	0	0	0	0	0	0	0	0	0	0	0	0	0	0	0	0	0
ar3_6	12.703	Late Glacial	North America	0	0	0	0	0	0	0	0	0	0	0	0	0	0	0	0	0	0	0	0	0	0	0	0	0	0	0	0	0	0	0	0	0	0	0	0	0	0	0	0	0	0	0	0	0	0
ar3_7	12.529	Late Glacial	North America	0	0	0	0	0	0	0	0	0	0	0	0	0	0	0	2.40116	0	0	0	0	0	0	0	0	0	0	0	0	0	0	0	0	0	0	0	0	0	0	0	0	0	0	0	0	0	0
ar3_9	12.529	Late Glacial	North America	0	0	0	0	0	0	0	0	0	0	0	0	0	0	0	6.04232	0	0	2.59534	0	0	0	0	0	0	0	0	0	0	0	0	0	0	0	0	0	0	0	0	0	0	0	0	0	0	0
ar4_1	5.343	Mid-Holocene	Northeast Siberia	0	0	0	9.06021	0	0	0	0	0	0	0	0	0	0	0	0	0	0	0	0	0	0	0	0	0	0	0	0	0	0	7.1169	0	4.2566	0	0	0	0	0	0	0	0	0	0	0	0	0
ar4_10	24.46	LGM	Northeast Siberia	0	0	0	0	0	5.07081	0	0	0	0	0	0	0	2.21978	0	0	0	0	0	0	0	0	2.7126	0	0	0	0	0	0	0	0	0	0	0	0	0	6.37708	0	0	0	0	0	0	0	0	0
ar4_11	24.902	LGM	Northeast Siberia	0	0	0	0	0	2.39201	0	0	0	0	0	0	0	0	0	0	0	0	0	0	0	0	3.77283	0	0	0	0	0	0	0	0	0	0	0	0	0	10.9879	0	0	0	0	0	0	0	0	5.14198
ar4_12	25.72	LGM	Northeast Siberia	0	0	0	3.15373	0	3.26181	0	0	0	0	0	0	0	1.80723	0	0	0	0	0	0	0	0	0	0	0	0	0	0	0	0	0	0	0	0	0	0	4.87229	0	0	0	0	0	0	0	0	2.47659
ar4_13	25.896	LGM	Northeast Siberia	0	0	0	5.17031	0	7.39159	0	0	0	0	0	2.60242	0	0	0	0	0	0	0	0	0	0	3.56385	0	0	0	0	0	0	0	0	0	0	0	0	0	12.3529	0	0	0	0	0	0	0	0	0
ar4_14	27.213	Pre-LGM	Northeast Siberia	0	0	0	7.93174	0	1.71132	0	0	0	0	0	10.4137	0	0	0	0	0	0	0	0	0	0	3.04759	0	0	0	0	0	0	0	0	0	0	0	0	0	23.0919	0	0	0	0	0	0	0	0	1.51744
ar4_15	27.682	Pre-LGM	Northeast Siberia	0	0	0	5.63991	0	2.29669	0	0	0	0	0	3.07129	0	0	0	0	0	0	0	0	0	0	2.6792	0	0	0	0	0	0	4.25473	0	0	0	0	0	0	17.6532	0	0	0	0	0	0	0	0	12.0717
ar4_17	27.773	Pre-LGM	Northeast Siberia	0	0	0	5.46979	0	0	0	0	0	0	0	4.95395	0	0	0	0	0	0	0	0	0	0	0	0	0	0	2.97259	0	0	0	0	0	0	0	0	0	43.621	0	0	0	0	0	0	0	0	4.84005
ar4_18	28.656	Pre-LGM	Northeast Siberia	0	0	0	3.86009	0	4.2043	0	0	0	0	0	0	0	0	0	0	0	0	0	0	0	0	3.53707	0	0	0	0	0	0	0	0	0	0	0	0	0	7.58174	0	0	0	0	0	0	0	0	13.9822
ar4_19	29.36	Pre-LGM	Northeast Siberia	0	0	0	0	0	0	0	0	0	0	0	2.0367	0	0	0	0	0	0	0	0	0	0	0	0	0	0	0	0	0	0	0	0	0	0	0	0	44.3695	0	0	0	0	0	0	0	0	0
ar4_2	10.518	Early Holocene	Northeast Siberia	0	0	0	0	0	0	0	0	5.08346	0	0	0	0	1.59042	0	0	0	0	0	0	0	0	0	0	0	0	0	0	0	0	9.48724	2.55109	5.81871	0	0	0	3.27121	0	0	0	0	0	0	0	0	0
ar4_20	29.599	Pre-LGM	Northeast Siberia	0	0	0	4.03955	0	0	0	0	0	0	0	2.30661	0	0	0	0	0	0	0	0	0	0	2.71574	0	0	0	0	0	0	0	0	0	0	0	0	0	45.6301	0	0	0	0	0	0	0	0	0
ar4_21	36.468	Pre-LGM	Northeast Siberia	0	0	0	3.02078	0	2.35978	0	0	0	0	0	0	0	0	0	0	0	0	0	0	0	0	0	0	0	0	0	0	0	0	0	0	0	0	0	0	47.127	0	0	0	0	0	0	0	0	0
ar4_22	20.355	LGM	Northeast Siberia	0	0	0	2.62782	0	18.3655	0	0	0	0	0	0	0	0	0	0	0	0	0	0	0	0	0	0	0	0	0	0	0	0	0	0	0	0	0	0	1.80826	0	0	0	0	0	0	0	0	14.8225
ar4_23	21.63	LGM	Northeast Siberia	0	0	0	0	0	2.34976	0	0	0	0	0	0	0	0	0	0	0	0	0	0	0	0	2.64652	0	0	0	0	0	0	0	0	0	0	0	0	0	1.79519	0	0	0	0	0	0	0	0	5.86167
ar4_25	0.127	Late Holocene	Northeast Siberia	4.89155	0	0	5.29587	0	0	0	0	26.9164	0	0	0	0	0	0	0	0	0	0	0	0	0	0	0	0	0	0	0	0	0	0	9.31951	0	0	0	0	0	0	0	0	0	0	0	0	0	0
ar4_26	0.127	Late Holocene	Northeast Siberia	0	0	0	6.35285	0	0	0	0	4.51241	0	0	0	0	0	0	8.2557	0	0	0	0	0	0	0	0	0	0	0	0	0	0	0	4.00835	0	0	0	0	0	0	0	0	0	0	0	0	0	0
ar4_27	0.131	Late Holocene	Northeast Siberia	0	0	0	0	0	0	0	0	5.36122	0	0	0	0	0	0	21.9463	0	0	0	0	0	0	0	0	0	0	0	0	0	0	0	7.59744	0	0	0	0	0	0	0	0	0	0	0	0	0	0
ar4_28	0.731	Late Holocene	Northeast Siberia	0	0	0	0	0	0	0	0	36.9177	0	0	0	0	0	0	10.4869	0	0	0	0	0	0	0	0	0	0	0	0	0	0	0	39.572	0	0	0	0	0	0	0	0	0	0	0	0	0	0
ar4_29	0.553	Late Holocene	Northeast Siberia	0	0	0	10.6806	0	0	0	0	2.61491	0	0	0	0	0	0	12.4049	0	0	0	0	0	0	0	0	0	0	0	0	0	0	0	25.5725	0	0	0	0	0	0	0	0	0	0	0	0	0	0
ar4_3	modern	Anthropocene	Northeast Siberia	0	0	0	0	0	0	0	0	0	0	0	0	0	2.93534	0	23.5857	2.49566	0	0	0	0	0	0	0	0	0	0	0	0	0	0	67.2109	2.88226	0	0	0	0	0	0	0	0	0	0	0	0	0
ar4_30	23.86	LGM	Northeast Siberia	0	0	0	46.9034	0	0	0	0	0	0	0	0	0	5.96269	0	0	0	0	0	0	0	0	0	0	0	0	0	0	0	0	0	0	0	0	0	0	0	0	0	0	0	0	0	0	0	0
ar4_31	24.663	LGM	Northeast Siberia	0	0	0	85.4608	0	0	0	0	0	0	3.80964	0	0	2.23337	0	0	0	0	0	0	0	0	0	0	0	0	0	0	0	0	0	0	0	0	0	0	0	0	0	0	0	0	0	0	0	0
ar4_4	>50	50+	North America	0	0	0	56.3395	0	0	0	0	0	0	0	0	0	0	0	0	0	0	0	0	0	0	0	0	0	0	0	0	1.61687	5.31431	0	0	0	1.89885	0	0	8.32001	0	0	0	0	0	0	0	0	0
ar4_5	29.838	Pre-LGM	North America	0	0	0	0	0	49.4433	0	0	0	0	0	0	0	0	9.97921	0	0	0	2.57978	0	0	0	0	0	0	0	0	0	0	0	0	0	0	0	0	0	2.33627	0	0	0	0	0	0	0	0	3.72532
ar4_6	8.392	Early Holocene	North America	0	0	0	0	0	0	0	0	23.9286	0	0	0	0	0	0	0	0	0	0	0	0	0	0	0	0	0	0	0	0	0	0	0	0	0	0	0	0	11.2476	0	0	0	0	0	0	0	0
ar4_7	7.995	Mid-Holocene	North America	0	0	0	72.0876	0	0	0	0	6.51413	0	0	0	0	0	0	0	0	0	0	0	0	0	0	0	0	0	0	0	0	0	0	0	0	0	0	0	0	23.4028	0	0	0	0	0	0	0	0
ar4_9	23.787	LGM	Northeast Siberia	0	0	0	0	0	1.89022	0	0	0	0	0	0	0	0	0	0	0	0	0	0	0	0	0	0	0	0	0	0	0	0	0	0	0	0	0	0	9.09517	0	0	0	0	0	0	0	0	17.7102
ar5_1	24.529	LGM	Northeast Siberia	0	0	0	73.7504	0	0	0	0	0	0	0	0	0	4.55473	0	0	0	1.554	0	0	0	0	0	0	0	0	0	0	0	0	0	0	0	0	0	0	0	0	0	0	0	0	0	0	0	0
ar5_10	25.846	LGM	Northeast Siberia	0	0	0	62.0336	0	0	0	0	0	0	3.38941	0	0	9.62327	0	0	0	1.74642	0	0	0	0	0	0	0	0	0	0	0	0	0	0	0	0	0	0	1.87879	0	0	0	0	0	0	0	0	0
ar5_11	25.427	LGM	Northeast Siberia	0	0	0	0	0	0	0	0	0	0	0	0	0	0	0	0	0	0	0	0	0	0	0	0	0	0	0	0	0	0	0	0	0	0	0	0	9.44004	0	0	0	0	0	0	0	0	2.26759
ar5_12	26.778	Pre-LGM	Northeast Siberia	0	0	0	0	0	0	0	0	0	0	0	0	0	4.09517	0	0	0	0	0	0	0	0	0	0	0	0	0	0	0	0	0	0	0	0	0	0	4.57476	0	0	0	0	0	0	0	0	0
ar5_13	32.911	Pre-LGM	Northeast Siberia	0	0	0	11.6459	0	0	0	0	0	0	2.47778	0	0	3.05948	0	0	0	0	0	0	0	0	0	0	0	0	0	1.49009	0	0	0	0	0	0	0	0	0	0	0	0	0	0	0	0	0	0
ar5_14	23.882	LGM	Northeast Siberia	0	0	0	4.27682	0	0	0	0	0	0	0	0	0	9.9034	0	0	0	0	0	0	0	0	0	0	0	0	0	1.66449	0	0	0	0	0	0	0	0	3.56231	0	0	0	0	0	0	0	0	0
ar5_15	24.976	LGM	Northeast Siberia	0	0	0	0	0	0	0	0	0	0	0	0	0	0	0	0	0	0	0	0	0	0	0	0	0	0	0	0	0	6.30475	0	0	0	0	0	0	12.3606	0	0	0	0	0	0	0	0	0
ar5_17	24.188	LGM	Northeast Siberia	0	0	0	45.0351	0	0	0	0	0	0	3.16137	0	0	2.79379	0	0	0	0	0	0	0	0	0	0	0	0	0	0	0	0	0	0	0	0	0	0	2.40488	0	0	0	0	0	0	0	0	0
ar5_18	25.227	LGM	Northeast Siberia	0	0	0	3.38718	0	0	0	0	0	0	9.6193	0	4.73257	0	0	0	0	0	0	0	0	0	0	0	0	0	0	0	30.6037	2.65486	0	0	0	0	0	0	6.59621	0	0	0	0	0	0	0	0	0
ar5_19	20.158	LGM	Northeast Siberia	0	0	0	3.16168	0	0	0	0	0	0	0	0	0	0	0	0	0	0	0	0	0	0	0	0	0	0	0	4.592	0	0	0	0	0	0	0	0	0	0	0	0	0	0	0	0	0	0
ar5_2	27.974	Pre-LGM	Northeast Siberia	0	0	0	0	0	0	0	0	0	0	3.27127	0	0	2.84694	0	0	0	0	0	0	0	0	0	0	0	0	0	0	1.51557	0	0	0	0	0	0	0	0	0	0	0	0	0	0	0	0	0
ar5_20	19.067	LGM	Northeast Siberia	0	0	0	8.92955	0	0	0	0	0	0	0	0	0	1.74172	0	0	0	0	0	0	0	0	0	0	0	0	0	0	0	0	0	0	0	0	0	0	0	0	0	0	0	0	0	0	0	0
ar5_21	11.162	Early Holocene	North America	0	0	0	0	0	0	0	0	0	0	0	0	0	0	0	0	0	0	0	0	0	0	0	0	0	0	0	0	0	0	0	0	0	0	0	0	0	0	0	6.58825	0	0	0	0	0	0
ar5_22	11.095	Early Holocene	North America	0	0	0	0	0	0	0	0	0	0	0	0	0	0	0	0	0	0	0	0	0	0	0	0	0	0	0	0	0	0	0	0	0	0	0	0	0	0	0	0	0	0	0	0	0	0
ar5_23	8.607	Early Holocene	North America	0	0	0	0	0	0	0	0	0	0	0	0	0	0	0	0	0	0	0	0	0	0	0	0	0	0	0	0	0	0	0	0	0	0	0	0	0	0	0	0	0	0	0	0	0	0
ar5_25	>50	50+	North America	0	0	0	0	0	40.7904	0	0	0	0	0	0	0	1.99536	0	0	0	0	0	0	0	0	0	0	0	0	0	0	0	2.43971	0	2.25741	2.29024	0	0	0	2.67393	0	0	0	0	0	0	0	0	2.58002
ar5_26	>50	50+	North America	0	0	0	0	0	0	0	0	0	0	0	0	0	0	0	0	0	0	0	0	0	0	0	0	0	0	0	0	0	0	0	0	0	0	0	0	0	0	0	0	0	0	0	0	0	0
ar5_27	0.137	Late Holocene	North America	0	0	0	0	0	0	0	0	0	0	0	0	0	0	0	0	0	0	0	0	0	0	0	0	0	0	0	0	0	0	0	0	0	0	0	0	0	0	0	0	0	0	0	0	0	0
ar5_28	>50	50+	North America	0	0	0	2.76136	0	0	0	0	0	0	0	0	0	0	0	1.66838	0	0	0	0	0	0	0	0	0	0	0	0	0	0	0	0	0	0	0	0	0	5.38789	0	0	0	0	0	0	0	0
ar5_29	11.095	Early Holocene	North America	0	0	0	0	0	0	0	0	0	0	0	0	0	0	0	0	0	0	0	0	0	0	0	0	0	0	0	0	0	0	0	0	0	0	0	0	0	0	0	0	0	0	0	0	0	0
ar5_3	28.45	Pre-LGM	Northeast Siberia	0	0	0	18.7537	0	0	0	0	0	0	1.99432	0	0	1.82783	0	0	0	0	0	0	0	0	0	0	0	0	0	1.59142	1.54193	0	0	0	0	0	0	0	0	0	0	0	0	0	0	0	0	0
ar5_30	>50	50+	North America	0	0	0	0	0	0	0	0	0	0	0	0	0	0	0	0	0	0	0	0	0	0	0	0	0	0	0	0	0	0	0	0	0	0	0	0	0	0	0	0	0	0	0	0	0	0
ar5_31	24.978	LGM	Northeast Siberia	0	0	0	42.153	0	0	0	0	0	0	0	0	0	0	0	0	0	0	0	0	0	0	0	0	0	0	0	0	0	0	0	0	0	0	0	0	0	0	0	0	0	0	0	0	0	0
ar5_4	32.297	Pre-LGM	Northeast Siberia	0	0	0	13.573	0	0	0	0	0	0	0	0	0	0	0	0	0	0	0	0	0	0	0	0	0	0	0	0	0	0	0	0	0	0	0	0	0	0	0	0	0	0	0	0	0	0
ar5_5	29.687	Pre-LGM	Northeast Siberia	0	0	0	0	0	0	0	0	0	0	2.52171	0	0	2.92093	0	0	0	0	0	0	0	0	0	0	0	0	0	4.4083	4.21476	0	0	0	0	0	0	0	0	0	0	0	0	0	0	0	0	0
ar5_6	31.334	Pre-LGM	Northeast Siberia	0	0	0	7.83923	0	0	0	0	0	0	0	0	0	0	0	0	0	0	0	0	0	0	0	0	0	0	0	0	0	0	0	0	0	0	0	0	0	0	0	0	0	0	0	0	0	0
ar5_7	27.042	Pre-LGM	Northeast Siberia	0	0	0	8.78052	0	0	0	0	0	0	12.0197	0	0	3.041	0	0	0	0	0	0	0	50.0579	0	0	0	0	0	0	0	0	0	0	0	0	0	0	0	0	0	0	0	0	0	0	0	0
ar5_9	26.116	LGM	Northeast Siberia	0	0	0	25.9669	0	0	0	0	0	0	0	0	0	0	0	0	0	0	0	0	0	0	0	0	0	0	0	0	0	0	0	0	0	0	0	0	0	0	0	0	0	0	0	0	0	0
ar6_1	26.844	Pre-LGM	Northwest and central Siberia	0	0	0	6.51328	0	10.8	0	0	0	0	0	0	0	9.7998	0	0	0	1.98543	0	0	0	0	0	0	0	0	0	0	0	0	0	0	0	0	0	0	0	0	0	0	0	0	0	0	0	0
ar6_10	33.768	Pre-LGM	Northwest and central Siberia	0	0	0	9.72592	0	0	0	0	0	0	0	0	0	10.1653	0	0	0	1.71203	0	0	0	0	0	0	0	0	0	0	0	0	0	0	0	0	0	0	0	0	0	0	0	0	0	0	0	0
ar6_11	30.934	Pre-LGM	Northwest and central Siberia	0	0	0	8.67303	0	0	0	0	0	0	0	0	0	21.1256	0	0	0	0	0	0	0	0	0	0	0	0	0	0	0	0	0	0	0	0	0	0	0	0	0	0	0	0	0	0	0	0
ar6_12	29.805	Pre-LGM	Northwest and central Siberia	0	0	0	16.389	0	0	0	0	0	0	0	0	0	3.23947	0	0	0	0	0	0	0	0	0	0	0	0	0	0	0	0	2.87309	0	4.25899	0	0	0	0	0	0	0	0	0	0	0	0	0
ar6_13	13.01	Late Glacial	North America	0	0	0	32.084	0	0	0	0	0	0	0	0	0	0	0	0	0	0	0	0	0	0	0	0	0	0	0	0	0	0	0	0	0	0	0	0	0	0	0	0	0	0	0	0	0	0
ar6_14	13.034	Late Glacial	North America	0	0	0	0	0	1.81654	0	0	0	0	0	0	0	2.31063	0	0	0	0	0	0	0	0	0	0	0	0	0	0	0	0	0	0	0	0	0	0	0	0	0	0	0	0	0	0	0	0
ar6_15	13.094	Late Glacial	North America	0	0	0	0	0	0	0	0	3.01223	0	0	0	0	0	0	0	0	0	0	0	0	0	0	0	0	0	0	0	0	0	0	0	0	0	0	0	0	0	0	0	0	0	0	0	0	0
ar6_17	13.083	Late Glacial	North America	0	0	0	0	0	0	0	0	8.99626	0	0	0	0	0	0	0	0	0	0	0	0	0	0	0	0	0	0	0	0	0	0	0	0	7.40321	0	0	0	0	0	0	0	0	0	0	0	0
ar6_18	1.22	Late Holocene	Northwest and central Siberia	0	0	0	4.72245	0	0	0	0	2.21065	0	0	0	0	0	0	0	0	0	0	0	0	0	0	0	0	0	0	0	0	0	0	0	0	0	0	0	0	0	0	0	0	0	0	0	0	0
ar6_19	1.4	Late Holocene	Northwest and central Siberia	0	0	0	59.9167	0	0	0	0	0	0	0	0	0	0	0	0	0	0	0	0	0	0	0	0	0	0	0	0	0	0	0	4.37592	0	0	0	0	0	0	0	0	0	0	0	0	0	0
ar6_2	26.537	Pre-LGM	Northwest and central Siberia	0	0	0	0	0	92.8075	0	0	0	0	0	0	0	4.76013	0	0	0	1.75103	0	0	0	0	0	0	0	0	0	0	0	0	0	0	0	0	0	0	0	0	0	0	0	0	0	0	0	0
ar6_20	9.071	Early Holocene	North America	0	0	0	0	0	0	0	0	0	0	0	0	0	0	0	0	0	0	0	0	0	0	0	0	0	0	0	0	0	90.932	0	0	0	0	0	0	0	0	0	0	0	0	0	0	0	0
ar6_21	9.08	Early Holocene	North America	0	0	0	0	0	0	0	0	0	0	0	0	0	0	0	0	0	0	0	0	0	0	0	0	0	0	0	0	0	114.507	0	0	0	0	0	0	0	0	0	0	0	0	0	0	0	0
ar6_22	0.484	Late Holocene	North Atlantic	0	0	0	0	0	0	0	0	0	0	0	0	0	0	0	0	0	0	0	0	0	0	0	0	0	0	0	0	0	0	0	0	0	0	0	0	0	0	0	0	0	0	2.29916	0	1.96042	0
ar6_23	0.534	Late Holocene	North Atlantic	0	1.52334	0	0	0	0	0	0	0	0	0	0	0	0	0	0	0	0	0	0	0	0	0	0	0	0	0	0	0	0	0	0	0	0	0	0	0	0	0	0	0	0	5.1835	0	2.17871	0
ar6_25	2.408	Late Holocene	North Atlantic	0	20.8027	10.233	0	0	0	0	0	0	0	0	0	0	0	0	0	0	0	0	0	0	0	0	0	0	0	0	0	0	0	0	0	0	0	0	0	0	0	0	0	0	0	15.7619	0	0	0
ar6_26	3.539	Late Holocene	North Atlantic	0	21.4835	0	0	0	0	0	0	0	0	0	0	0	0	0	0	0	0	0	0	0	0	0	0	0	0	0	0	0	0	0	0	0	0	0	0	0	0	0	0	0	0	100.483	0	0	0
ar6_27	4.464	Mid-Holocene	North Atlantic	0	130.017	0	0	0	0	0	0	0	0	0	0	0	0	0	0	0	0	0	0	0	0	0	0	0	0	0	0	0	0	0	0	0	0	0	0	0	0	0	0	0	0	0	0	0	0
ar6_28	7.311	Mid-Holocene	North Atlantic	0	60.9378	0	0	0	0	0	0	0	0	0	0	0	0	0	0	0	0	0	0	0	0	0	0	0	0	0	0	0	0	0	0	0	0	0	0	0	0	0	0	0	39.4135	23.0088	0	0	0
ar6_29	9.225	Early Holocene	North Atlantic	0	0	0	0	0	0	0	0	0	0	0	0	0	0	0	0	0	0	0	0	0	0	0	0	0	0	0	0	0	0	0	0	0	0	0	0	0	0	0	0	0	25.0912	102.588	0	0	0
ar6_3	26.048	LGM	Northwest and central Siberia	0	0	0	0	0	26.6224	0	0	0	0	0	0	0	6.78102	0	0	0	0	0	0	0	0	0	0	0	0	0	0	0	0	0	0	0	0	0	0	0	0	0	0	0	0	0	0	0	0
ar6_30	10.19	Early Holocene	North Atlantic	0	0	1.8309	3.79869	9.54115	0	0	21.2478	0	0	0	0	0	0	0	0	0	0	0	0	0	0	0	0	0	0	0	0	0	0	0	0	0	0	0	0	0	0	0	0	0	46.1122	0	0	0	0
ar6_31	10.425	Early Holocene	North Atlantic	0	1.60947	0	5.47446	0	0	0	0	0	0	0	0	0	0	0	0	0	0	0	0	0	0	0	0	0	3.65007	0	0	0	0	0	0	0	0	0	0	0	0	0	0	0	19.8079	0	0	0	1.6424
ar6_4	25.546	LGM	Northwest and central Siberia	0	0	0	5.87465	0	12.4271	0	0	0	0	0	0	0	17.9449	0	0	0	2.66319	0	0	0	0	0	0	0	0	0	0	0	0	0	0	0	0	0	0	0	0	0	0	0	0	0	0	0	0
ar6_5	25.044	LGM	Northwest and central Siberia	0	0	0	5.47718	0	7.20606	0	0	0	0	0	0	0	13.3352	0	0	0	3.01371	0	0	0	0	0	0	0	0	0	0	0	0	0	0	0	0	0	0	0	0	0	0	0	0	0	0	0	0
ar6_6	23.858	LGM	Northwest and central Siberia	0	0	0	5.01284	0	2.88229	0	0	0	0	0	0	0	42.7146	0	0	0	6.97687	0	0	0	0	0	0	0	0	0	0	0	0	0	0	0	0	0	0	0	0	0	0	0	0	0	0	0	0
ar6_7	41.383	Pre-LGM	Northwest and central Siberia	0	0	0	16.3041	0	2.08516	0	0	0	0	0	0	0	10.3169	0	0	0	0	0	0	0	0	0	0	0	0	0	0	0	0	0	0	0	0	0	0	0	0	0	0	0	0	0	0	0	0
ar6_9	34.41	Pre-LGM	Northwest and central Siberia	0	0	0	0	0	0	0	0	0	0	0	0	0	7.61509	0	0	0	0	0	0	0	0	0	0	0	0	0	0	0	0	0	0	0	0	0	0	0	0	0	0	0	0	0	0	0	0
cr1_1	9.953	Early Holocene	Northwest and central Siberia	0	0	0	0	0	0	0	5.80685	0	0	5.00897	0	0	0	0	0	0	0	0	0	0	0	0	0	0	0	8.29789	0	0	0	0	0	0	0	0	0	0	0	0	0	0	0	0	0	50.5135	0
cr1_10	6.579	Mid-Holocene	North Atlantic	0	2.02179	0	2.84422	0	0	0	0	48.8769	0	6.50088	0	0	0	0	0	0	0	0	0	0	0	0	0	0	0	0	0	0	0	0	0	0	0	0	0	0	0	0	0	0	2.53368	0	0	0	0
cr1_11	8.611	Early Holocene	North Atlantic	0	33.5337	0	5.23013	0	0	0	0	38.5191	0	0	0	0	0	0	0	0	0	0	0	0	0	0	0	0	0	0	0	0	0	0	0	0	0	0	0	10.8066	0	0	0	0	3.29465	0	0	0	1.50088
cr1_12	9.361	Early Holocene	North Atlantic	0	28.7201	0	5.52052	0	0	0	0	0	0	0	0	0	0	0	0	0	0	0	0	0	0	0	0	0	0	0	0	0	0	0	0	0	0	0	0	4.68763	0	0	3.90194	0	11.4602	6.12467	0	0	0
cr1_13	6.982	Mid-Holocene	North Atlantic	0	123.549	0	0	0	0	0	0	0	0	0	0	0	0	0	0	0	0	0	0	0	0	0	0	0	0	0	0	0	0	0	0	0	0	0	0	0	0	0	0	0	0	6.37963	0	0	0
cr1_14	8.466	Early Holocene	North Atlantic	0	37.2593	0	2.91198	0	0	0	0	1.83719	0	0	0	0	0	0	0	0	0	0	0	0	0	0	0	0	0	0	0	0	0	0	0	0	0	0	0	0	0	0	0	3.1356	8.22432	5.39667	0	1.96132	0
cr1_17	7.649	Mid-Holocene	North Atlantic	0	116.61	0	0	0	0	0	0	0	0	0	0	0	0	0	0	0	0	0	0	0	0	0	0	0	0	0	0	0	0	0	0	0	0	0	0	0	0	0	0	0	0	11.0743	0	0	0
cr1_18	4.374	Mid-Holocene	North Atlantic	0	0	0	0	0	0	0	0	0	0	0	0	0	0	0	0	0	0	0	0	0	0	0	0	0	0	0	0	0	0	0	0	0	0	0	0	0	0	0	0	2.92062	0	0	0	0	0
cr1_2	10.934	Early Holocene	Northwest and central Siberia	0	0	0	20.968	0	0	0	0	0	0	0	0	0	0	0	0	0	0	0	0	0	0	0	0	0	0	0	0	0	0	0	0	0	0	0	0	0	0	0	0	0	0	0	0	32.3644	0
cr1_20	1.478	Late Holocene	North Atlantic	0	0	0	12.1932	0	0	0	0	12.1843	0	3.34054	0	0	0	0	0	0	0	0	0	0	0	0	0	0	0	0	0	0	0	0	0	0	0	0	0	0	0	0	0	0	0	0	0	0	0
cr1_21	2.445	Late Holocene	North Atlantic	0	0	0	6.0074	0	0	0	0	7.89847	0	1.96154	0	0	0	0	0	0	0	0	0	0	0	0	0	0	0	0	0	0	0	0	0	0	0	0	0	0	0	0	3.34511	0	0	0	0	0	0
cr1_22	4.153	Late Holocene	North Atlantic	0	0	0	4.1992	0	0	0	0	5.89856	0	4.92001	0	0	0	0	0	0	0	0	0	0	0	0	0	0	0	0	0	0	0	0	0	0	0	0	0	0	0	0	2.87539	0	0	0	0	0	0
cr1_25	6.876	Mid-Holocene	North Atlantic	0	0	0	5.18265	0	0	0	0	5.90522	0	0	0	0	0	0	0	0	0	0	0	0	0	0	0	0	0	0	0	0	0	0	0	0	0	0	0	0	0	0	2.92739	0	0	0	0	0	0
cr1_26	3.887	Late Holocene	Northwest and central Siberia	0	0	2.51019	2.76645	0	0	0	2.01958	2.39988	0	2.37118	0	0	0	0	0	0	0	0	0	0	0	0	0	0	0	0	0	0	0	0	0	0	0	0	0	0	0	0	1.71093	0	0	0	0	2.56204	0
cr1_27	4.617	Mid-Holocene	Northwest and central Siberia	0	0	0	2.75204	0	0	0	0	6.27541	0	1.88706	0	0	0	0	0	0	0	0	0	0	0	0	0	0	0	2.14362	0	0	0	0	0	0	0	0	0	0	0	0	2.72323	0	0	2.13725	0	2.37878	0
cr1_28	5.916	Mid-Holocene	Northwest and central Siberia	0	0	0	3.05911	0	0	0	0	2.20573	0	2.72418	0	0	0	0	0	0	0	0	0	0	0	0	0	0	0	5.95701	0	0	0	0	0	0	0	0	0	0	0	0	0	0	1.39353	5.93931	0	5.49445	0
cr1_29	6.495	Mid-Holocene	Northwest and central Siberia	0	0	0	0	0	0	0	5.49488	4.75728	0	0	0	0	0	0	0	0	0	0	0	0	0	0	0	0	0	4.39717	0	0	0	0	0	0	0	0	0	0	0	2.20457	0	0	0	0	0	9.41056	0
cr1_3	11.846	Late Glacial	Northwest and central Siberia	0	0	5.51616	39.8954	0	0	0	0	4.3948	0	0	0	0	0	0	0	0	0	0	0	0	0	0	0	0	0	0	0	0	0	0	0	0	0	0	0	0	0	0	0	0	0	0	0	0	0
cr1_31	8.63	Early Holocene	Northwest and central Siberia	0	0	0	0	0	0	0	1.45015	2.21558	0	0	0	0	0	0	0	0	0	0	0	0	0	0	0	0	0	2.90114	0	0	0	0	0	0	0	0	0	0	0	0	0	0	1.74191	1.92835	0	32.5006	0
cr1_4	15.649	Late Glacial	Northwest and central Siberia	0	0	0	23.2626	0	0	0	0	4.1184	0	0	0	0	0	0	0	0	5.37908	0	0	0	0	0	0	0	0	0	0	0	0	0	0	0	0	0	0	0	0	0	0	0	0	0	0	10.2589	0
cr1_5	24.1	LGM	Northwest and central Siberia	0	0	0	2.93117	0	0	0	0	0	0	0	0	0	0	0	0	0	0	0	0	0	0	0	0	0	0	0	0	0	0	0	0	0	0	0	0	0	0	0	0	0	0	0	0	0	0
cr1_6	2.392	Late Holocene	North Atlantic	0	1.69392	10.0526	5.05773	0	0	0	1.50426	11.6653	0	7.56918	0	0	0	0	0	0	0	0	0	0	0	0	0	0	0	0	0	0	0	0	0	0	0	0	0	0	0	0	0	0	0	0	0	0	0
cr1_7	2.934	Late Holocene	North Atlantic	0	0	8.10503	3.64536	0	0	0	0	10.0153	0	3.75244	0	0	0	0	0	0	0	0	0	0	0	0	0	0	0	0	0	0	0	0	0	0	0	0	0	0	0	0	0	0	0	0	0	0	0
cr1_9	4.533	Mid-Holocene	North Atlantic	0	17.6181	0	3.10743	0	0	0	0	12.8366	0	2.5049	0	0	0	0	0	0	0	0	0	0	0	0	0	0	0	0	0	0	0	0	0	0	0	0	0	0	0	0	0	0	0	0	0	0	0
cr2_1	43.938	Pre-LGM	Northwest and central Siberia	0	0	0	4.85816	0	0	0	0	0	0	0	0	0	0	0	0	0	0	0	0	0	0	0	0	0	0	0	0	0	0	0	0	0	0	0	0	1.74714	0	0	0	0	0	0	0	0	0
cr2_10	45.785	Pre-LGM	Northwest and central Siberia	0	0	0	116.044	0	0	0	0	0	0	0	0	0	0	0	0	0	0	0	0	0	0	0	0	0	0	0	0	0	0	0	0	0	0	0	0	0	0	0	0	0	0	0	0	0	0
cr2_11	45.33	Pre-LGM	Northwest and central Siberia	0	0	0	111.797	0	0	0	0	0	0	0	0	0	0	0	0	0	0	0	0	0	0	0	0	0	0	0	0	0	0	0	0	0	0	0	0	0	0	0	0	0	0	0	0	0	0
cr2_12	36.383	Pre-LGM	Northwest and central Siberia	0	0	0	81.1648	0	0	0	0	0	0	0	0	0	0	0	0	0	0	0	0	0	0	0	0	0	0	0	0	0	0	0	0	0	0	0	0	2.00324	0	0	0	0	0	0	0	0	0
cr2_13	7.882	Mid-Holocene	Northeast Siberia	0	0	0	0	0	0	0	0	0	0	0	0	0	2.83807	0	0	0	0	0	0	0	0	0	0	0	0	0	0	0	0	0	0	0	0	0	0	1.75369	0	0	0	0	0	0	0	0	0
cr2_14	11.012	Early Holocene	Northeast Siberia	0	0	0	3.24271	0	0	0	0	0	0	0	0	0	49.6598	0	0	0	0	0	0	0	0	0	0	0	0	0	0	0	0	0	0	0	0	0	0	5.32537	0	0	0	0	0	0	0	0	0
cr2_15	8.812	Early Holocene	Northeast Siberia	0	0	0	3.72049	0	0	0	0	0	0	0	0	0	26.4035	0	0	0	0	0	0	0	0	0	0	0	0	0	0	0	0	0	0	0	0	0	0	8.59384	0	0	0	0	0	0	0	0	0
cr2_17	15.332	Late Glacial	Northeast Siberia	0	0	0	8.48127	0	1.8781	0	0	0	0	0	0	0	0	0	0	0	0	0	0	0	0	0	0	0	0	0	0	0	0	0	0	0	0	0	0	14.4535	0	0	0	0	0	0	0	0	0
cr2_18	5.45	Mid-Holocene	Northeast Siberia	0	0	0	126.779	0	0	0	0	0	0	0	0	0	0	0	0	0	0	0	0	0	0	0	0	0	0	0	0	0	0	0	0	0	0	0	0	0	0	0	0	0	0	0	0	0	0
cr2_19	5.343	Mid-Holocene	Northeast Siberia	0	0	0	3.07607	0	0	0	0	0	0	0	0	0	0	0	0	0	0	0	0	0	0	0	0	0	0	0	0	0	0	0	0	0	0	0	0	0	0	0	0	0	0	0	0	0	0
cr2_2	2.142	Late Holocene	Northwest and central Siberia	0	0	0	59.4605	0	0	0	0	0	0	0	0	0	0	0	0	0	0	0	0	0	0	0	0	0	0	0	0	0	0	0	0	0	0	0	0	0	0	0	0	0	0	0	0	0	0
cr2_20	8.146	Mid-Holocene	Northeast Siberia	0	0	0	30.9777	0	1.72013	0	0	0	0	0	0	0	2.64518	0	0	0	0	0	0	0	0	0	0	0	0	0	0	0	0	0	0	0	0	0	0	4.75909	0	0	0	0	0	0	0	0	0
cr2_21	>50	50+	Northeast Siberia	0	0	0	0	0	1.96946	0	0	0	0	0	0	0	0	0	0	0	0	0	0	0	0	0	0	0	0	0	0	0	0	0	0	0	0	0	0	8.56205	0	0	0	0	0	0	0	0	0
cr2_22	11.157	Early Holocene	Northeast Siberia	0	0	0	0	0	0	0	0	0	0	0	0	0	0	0	0	0	0	0	0	0	0	0	0	0	0	0	0	0	0	0	0	0	0	0	0	9.54312	0	0	0	0	0	0	0	0	0
cr2_23	10.55	Early Holocene	Northeast Siberia	0	0	0	9.69297	0	0	0	0	3.40663	0	0	6.37032	0	1.80421	0	3.5273	0	0	0	0	0	0	0	0	0	0	0	0	0	0	0	0	0	0	0	0	10.0897	0	0	0	0	0	0	0	0	0
cr2_25	6.74	Mid-Holocene	Northeast Siberia	0	0	0	56.7781	0	0	0	0	0	0	0	0	0	0	0	0	0	0	0	0	0	0	0	0	0	0	0	0	0	0	0	0	0	0	0	0	3.58478	0	0	0	0	0	0	0	0	0
cr2_26	7.323	Mid-Holocene	Northeast Siberia	0	0	0	126.134	0	0	0	0	0	0	0	0	0	0	0	0	0	0	0	0	0	0	0	0	0	0	0	0	0	0	0	0	0	0	0	0	0	0	0	0	0	0	0	0	0	0
cr2_27	7.564	Mid-Holocene	Northeast Siberia	0	0	0	91.0029	0	0	0	0	0	0	0	0	0	0	0	0	0	0	0	0	0	0	0	0	0	0	0	0	0	0	0	0	0	0	0	0	0	0	0	0	0	0	0	0	0	0
cr2_28	48.767	Pre-LGM	Northwest and central Siberia	0	0	0	38.8427	0	0	0	0	0	0	1.6407	0	0	0	0	0	0	2.56827	0	0	0	0	0	0	0	0	0	0	0	0	0	0	0	0	0	0	0	0	0	0	0	0	0	0	0	0
cr2_29	45.786	Pre-LGM	Northwest and central Siberia	0	0	0	65.5717	0	0	0	0	0	0	0	0	0	0	0	0	0	0	0	0	0	0	0	0	0	0	0	0	4.95058	0	0	0	0	0	0	0	0	0	0	0	0	0	0	0	0	0
cr2_3	31.479	Pre-LGM	Northwest and central Siberia	0	0	0	14.0661	0	0	0	0	2.85794	0	0	0	0	0	0	0	0	0	0	0	0	0	0	0	0	0	0	0	0	0	0	0	0	0	0	0	0	0	0	0	0	0	0	0	0	0
cr2_30	34.401	Pre-LGM	Northwest and central Siberia	0	0	0	47.3197	0	0	0	0	0	0	3.09281	0	0	1.90702	0	0	0	0	0	0	0	0	0	0	0	0	3.74533	0	0	0	0	0	0	0	0	0	0	0	0	0	0	0	0	0	0	0
cr2_31	24.473	LGM	Northwest and central Siberia	0	0	0	8.86018	0	0	0	0	0	0	1.91892	0	0	2.16774	0	0	0	0	0	0	0	0	0	0	0	0	0	0	0	0	0	0	0	0	0	0	0	0	0	0	0	0	0	0	0	0
cr2_4	42.542	Pre-LGM	Northwest and central Siberia	0	0	0	6.76013	0	0	0	0	0	0	0	0	0	0	0	0	0	0	0	0	0	0	0	0	0	0	0	0	0	0	0	0	0	0	0	0	2.50926	0	0	0	0	0	0	0	0	0
cr2_5	30.905	Pre-LGM	Northwest and central Siberia	0	0	0	4.42167	0	0	0	0	0	0	0	0	0	1.545	0	0	0	6.52107	0	0	0	0	0	0	0	0	0	0	0	0	0	0	0	0	0	0	0	0	0	0	0	0	0	0	0	0
cr2_6	47.599	Pre-LGM	Northwest and central Siberia	0	0	0	18.5919	0	0	0	0	0	0	0	0	0	0	0	0	0	0	0	0	0	0	0	0	0	0	0	0	0	0	0	0	0	0	0	0	0	0	0	0	0	0	0	0	0	0
cr2_7	47.848	Pre-LGM	Northwest and central Siberia	0	0	0	27.0089	0	0	0	0	0	0	0	0	0	1.86998	0	0	0	0	0	0	0	0	0	0	0	0	0	0	0	0	10.7164	2.6225	7.44776	0	0	0	1.9135	0	0	0	0	0	0	0	0	0
cr2_9	44.97	Pre-LGM	Northwest and central Siberia	0	0	0	35.1228	0	0	0	0	0	0	0	0	0	0	0	0	0	0	0	0	0	0	0	0	0	0	0	0	0	0	3.1474	0	6.87512	0	0	0	0	0	0	0	0	0	0	0	0	0
cr3_1	19.579	LGM	Northwest and central Siberia	0	0	0	9.46016	0	0	0	0	0	0	2.97247	0	0	2.36272	0	0	0	0	0	0	0	0	0	0	0	0	0	0	1.84495	0	0	0	0	0	0	0	0	0	0	0	0	0	0	0	0	0
cr3_10	37	Pre-LGM	Northwest and central Siberia	0	0	0	20.2191	0	0	0	0	0	0	2.68632	0	0	2.33105	0	0	0	0	0	0	0	0	0	0	0	0	0	0	0	0	0	0	0	0	0	0	0	0	0	0	0	0	0	0	0	0
cr3_11	>50	50+	Northwest and central Siberia	0	0	0	29.1332	0	0	0	0	2.34589	0	0	0	0	1.76562	0	0	0	0	0	0	0	0	0	0	0	0	0	0	0	0	0	0	0	0	0	0	0	0	0	0	0	0	0	0	0	0
cr3_12	>50	50+	Northwest and central Siberia	0	0	0	13.9386	0	0	0	0	0	0	0	0	0	2.99016	0	0	0	3.07854	0	0	0	0	0	0	0	0	0	0	0	0	0	0	0	0	0	0	0	0	0	0	0	0	0	0	0	0
cr3_13	25.933	LGM	Northwest and central Siberia	0	0	0	6.80998	0	0	0	0	0	0	0	0	0	102.749	0	0	0	0	0	0	0	0	0	0	0	0	0	0	0	0	0	0	0	0	0	0	0	0	0	0	0	0	0	0	0	0
cr3_14	41.857	Pre-LGM	Northwest and central Siberia	0	0	0	7.67606	0	0	0	0	0	0	1.99483	0	0	3.94489	0	0	0	0	0	0	0	0	0	0	0	0	0	0	0	0	0	0	0	0	0	0	2.33795	0	0	0	0	0	0	0	0	0
cr3_15	47	Pre-LGM	Northwest and central Siberia	0	0	0	19.6193	0	0	0	0	0	0	0	0	0	0	0	0	0	0	0	0	0	17.0784	0	0	0	0	0	0	0	0	0	0	0	0	0	0	0	0	0	0	0	0	0	0	0	0
cr3_17	42.057	Pre-LGM	Northwest and central Siberia	0	0	0	35.2023	0	0	0	0	0	0	29.4714	0	0	0	0	0	0	0	0	0	0	3.49714	0	0	0	0	0	0	0	0	0	0	0	0	0	0	0	0	0	0	0	0	0	0	0	0
cr3_18	>50	50+	Northwest and central Siberia	0	0	0	14.0681	0	1.95418	0	0	0	0	3.6981	0	0	40.6077	0	0	0	0	0	0	0	4.28452	0	0	0	0	0	0	0	0	0	0	0	0	0	0	0	0	0	0	0	0	0	0	0	0
cr3_19	38.203	Pre-LGM	Northeast Siberia	0	0	0	12.2744	0	9.75165	0	0	0	0	0	0	0	1.53631	0	0	0	0	3.98178	0	0	0	0	0	0	0	0	0	0	19.301	0	0	0	0	0	0	8.85932	0	0	0	0	0	0	0	0	0
cr3_2	18.402	Late Glacial	Northwest and central Siberia	0	0	0	33.9876	0	1.89292	0	0	0	0	2.07492	0	0	2.04557	0	0	0	0	0	0	0	0	0	0	0	0	0	0	2.01086	0	0	0	0	0	0	0	0	0	0	0	0	0	0	0	0	0
cr3_20	47.776	Pre-LGM	Northeast Siberia	0	0	0	17.3376	0	17.6707	0	0	0	0	0	0	0	3.65058	0	0	0	0	0	0	0	0	0	0	0	0	0	0	0	0	0	0	0	0	0	0	0	0	0	0	0	0	0	0	0	0
cr3_21	46.655	Pre-LGM	Northeast Siberia	0	0	0	4.04221	0	0	0	0	0	0	0	0	0	3.4427	0	0	0	0	0	0	0	0	0	0	0	0	0	0	0	12.0264	0	0	0	0	0	0	16.5376	0	0	0	0	0	0	2.06852	0	6.76759
cr3_23	46.655	Pre-LGM	Northeast Siberia	0	0	0	0	0	0	0	0	0	0	0	0	0	0	0	0	0	0	0	0	0	0	0	0	0	0	0	0	0	4.38854	0	0	0	0	0	0	23.6586	0	0	0	0	0	0	4.6701	0	17.2077
cr3_25	36.457	Pre-LGM	Northeast Siberia	0	0	0	0	0	0	0	0	0	0	0	0	0	0	0	0	0	0	0	0	0	0	0	0	0	0	0	0	0	8.70191	0	0	0	0	0	0	38.9449	0	0	0	0	0	0	0	0	8.56799
cr3_26	37.854	Pre-LGM	Northeast Siberia	0	0	0	4.90302	0	0	0	0	0	0	0	0	0	0	0	0	0	0	0	0	0	0	2.54785	0	0	0	0	0	0	3.67069	0	0	0	0	0	0	54.4815	0	0	0	0	0	0	0	0	12.3563
cr3_27	38.978	Pre-LGM	Northeast Siberia	0	0	0	4.74389	0	1.81032	0	0	0	0	0	0	0	0	0	0	0	0	0	0	0	0	4.88503	0	0	0	0	0	0	0	0	0	0	0	0	0	9.09638	0	0	0	0	0	0	0	0	4.90755
cr3_28	38.464	Pre-LGM	Northeast Siberia	0	0	0	0	0	1.784	0	0	0	0	0	0	0	0	0	0	0	0	0	0	0	0	0	0	0	0	0	0	0	0	0	0	0	0	0	0	27.3285	0	0	0	0	0	0	0	0	6.8392
cr3_29	35.083	Pre-LGM	Northeast Siberia	0	0	0	3.26138	0	0	0	0	0	0	0	2.94929	0	0	0	0	0	0	0	0	0	0	0	0	0	0	0	0	0	3.63515	0	0	0	0	0	0	30.0047	0	0	0	0	0	0	0	0	38.1793
cr3_3	15.562	Late Glacial	Northwest and central Siberia	0	0	0	5.78093	0	0	0	0	0	0	1.62555	0	0	2.58043	0	0	0	0	0	0	0	0	0	0	0	0	0	0	0	0	0	0	0	0	0	0	5.4994	0	0	0	0	0	0	0	0	0
cr3_30	35.568	Pre-LGM	Northeast Siberia	0	0	0	0	0	0	0	0	0	0	0	4.1351	0	0	0	0	0	0	0	0	0	0	0	0	0	0	0	0	0	1.77083	0	0	0	0	0	0	26.3843	0	0	0	0	0	0	6.65453	0	4.63016
cr3_31	37.517	Pre-LGM	Northeast Siberia	0	0	0	3.66397	0	0	0	0	0	0	0	0	0	0	0	0	0	0	0	0	0	0	0	0	0	0	0	0	0	5.09372	0	0	0	0	0	0	20.0478	0	0	0	0	0	0	0	0	22.8551
cr3_4	14.168	Late Glacial	Northwest and central Siberia	0	0	0	8.53264	0	2.46825	0	0	0	0	2.86229	0	0	4.06377	0	0	0	0	0	0	0	0	0	0	0	0	0	0	0	0	0	0	0	0	0	0	1.96343	0	0	0	0	0	0	0	0	0
cr3_5	12.175	Late Glacial	Northwest and central Siberia	0	0	0	5.20677	0	0	0	0	0	0	1.73441	0	0	2.97787	0	0	0	0	0	0	0	0	0	0	0	0	0	0	0	0	0	0	0	0	0	0	1.9941	0	0	0	0	0	0	0	0	0
cr3_6	36	Pre-LGM	Northwest and central Siberia	0	0	1.55302	18.8547	0	0	0	0	0	0	2.18172	0	0	2.04374	0	0	0	0	0	0	0	0	0	0	0	0	0	0	0	0	0	0	0	0	0	0	0	0	0	0	0	0	0	0	0	0
cr3_7	>50	50+	Northwest and central Siberia	0	0	0	17.3779	0	0	0	0	0	0	2.81579	0	0	2.40714	0	0	0	0	0	0	0	0	0	0	0	0	0	0	0	0	0	0	0	0	0	0	0	0	0	0	0	0	0	0	0	0
cr3_9	38	Pre-LGM	Northwest and central Siberia	0	0	2.4367	9.60342	0	0	0	0	0	0	1.7013	0	0	1.77759	0	0	0	0	0	0	0	0	0	0	0	0	0	0	0	0	0	0	0	0	0	0	0	0	0	0	0	0	0	0	2.01846	0
cr4_1	7.903	Mid-Holocene	North America	0	0	0	16.1444	0	0	0	0	8.87126	0	0	0	0	0	0	0	0	0	0	0	0	0	0	0	0	0	0	0	0	0	0	0	0	0	0	0	0	0	0	0	0	0	0	0	0	0
cr4_10	7.947	Mid-Holocene	North America	0	0	0	0	0	0	0	0	38.3031	0	0	0	0	0	0	0	0	0	0	0	0	0	0	0	0	0	0	0	0	0	0	0	0	0	0	0	0	3.83157	0	0	0	0	0	0	0	0
cr4_11	29.572	Pre-LGM	North America	0	0	0	0	0	5.128	0	0	0	0	0	0	0	5.5753	0	0	0	0	1.78088	0	0	0	0	0	0	0	0	0	0	0	0	0	0	0	0	0	1.79881	0	0	0	0	0	0	0	0	0
cr4_14	>50	50+	North America	0	0	0	14.6509	0	19.8668	0	0	0	0	0	0	0	0	0	0	0	0	0	0	0	0	0	0	2.49916	0	0	0	0	0	0	0	0	0	0	0	2.29694	0	0	0	0	0	0	0	0	0
cr4_15	>50	50+	North America	0	0	0	22.6001	0	0	0	0	0	0	0	0	0	0	0	0	0	0	0	0	0	0	0	0	0	0	0	0	0	0	0	0	0	0	0	0	31.9264	0	0	0	0	0	0	0	0	33.0964
cr4_17	>50	50+	North America	0	0	0	67.7649	0	0	0	0	0	0	0	0	0	0	0	0	0	0	0	0	0	0	0	0	0	0	0	0	0	0	0	0	0	0	0	0	0	0	0	0	0	0	0	0	0	0
cr4_18	20.842	LGM	North America	0	0	0	2.7894	0	3.69841	0	0	0	0	0	0	0	0	0	0	0	0	26.3164	0	0	0	0	0	0	0	0	0	0	0	0	0	0	0	0	0	0	0	0	0	0	0	0	0	0	0
cr4_2	modern	Anthropocene	North America	0	0	0	0	0	0	0	0	1.64758	0	0	0	0	0	0	0	0	0	0	0	0	0	0	0	0	0	0	0	0	0	0	0	0	0	0	0	0	0	0	0	0	0	0	0	0	0
cr4_20	>50	50+	North America	0	0	0	0	0	6.14174	0	0	0	0	0	0	0	0	0	0	0	0	2.53333	0	0	0	0	0	6.30829	0	0	0	0	0	0	0	0	0	0	0	2.51327	0	0	0	0	0	0	0	0	0
cr4_21	>50	50+	North America	0	0	0	0	0	15.9932	0	0	0	0	0	0	0	0	0	0	0	0	0	0	0	0	0	0	0	0	0	0	0	0	0	0	0	0	0	0	10.021	0	0	0	0	0	0	0	0	0
cr4_22	>50	50+	North America	0	0	0	3.42478	0	11.1035	0	0	0	0	0	0	0	1.80795	0	0	0	0	2.27405	0	0	0	0	0	0	0	0	0	0	1.88054	0	1.96357	2.04259	1.61529	0	0	6.34793	0	0	0	0	0	0	0	0	5.83591
cr4_23	>50	50+	North America	0	0	0	5.51809	0	0	0	0	0	0	0	0	0	0	0	0	0	0	0	0	0	0	0	0	0	0	0	0	0	0	0	0	0	0	0	0	0	0	0	0	0	0	0	0	0	0
cr4_25	>50	50+	North America	0	0	0	114.735	0	0	0	0	0	0	0	0	0	0	0	0	0	0	0	0	0	0	0	0	0	0	0	0	0	0	0	0	0	0	0	0	0	0	0	0	0	0	0	0	0	0
cr4_26	modern	Anthropocene	North America	0	0	0	9.64019	0	0	0	0	0	0	0	0	0	0	0	41.9336	0	0	0	0	0	0	0	0	0	0	0	0	0	0	0	0	0	0	0	0	0	0	0	0	0	0	0	26.4376	0	0
cr4_28	modern	Anthropocene	North America	0	0	0	0	0	0	0	0	0	0	0	0	0	0	0	61.104	0	0	3.15618	0	0	0	0	0	0	0	0	0	0	20.6855	0	0	0	0	0	0	0	0	0	0	0	0	1.54268	0	0	0
cr4_29	modern	Anthropocene	North America	0	0	0	8.56128	0	0	0	0	0	0	0	0	0	0	0	0	0	0	17.9532	0	0	0	0	0	0	0	0	0	0	0	0	0	0	0	0	0	0	0	0	0	0	0	0	0	0	1.60607
cr4_30	35.931	Pre-LGM	Northeast Siberia	0	0	0	2.76758	0	0	0	0	0	0	0	0	0	0	0	0	0	0	0	0	0	0	0	0	0	0	2.38493	0	0	0	0	0	0	0	0	0	49.4169	0	0	0	0	0	0	0	0	11.7689
cr4_31	38.363	Pre-LGM	Northeast Siberia	0	0	0	0	0	0	0	0	0	0	0	0	0	0	0	0	0	0	0	0	0	0	0	0	0	0	0	0	0	0	0	0	0	0	0	0	61.7755	0	0	0	0	0	0	0	0	14.6611
cr4_4	modern	Anthropocene	North America	0	0	0	0	0	0	0	0	0	0	0	0	0	0	0	0	0	0	0	0	0	0	0	0	0	0	0	0	0	0	0	0	0	0	0	0	0	0	0	0	0	0	0	0	3.49067	0
cr4_6	10.895	Early Holocene	North America	0	0	0	0	0	0	0	0	0	0	0	0	0	0	0	0	0	0	0	0	0	0	0	0	0	0	0	0	0	0	0	0	0	0	0	0	0	0	0	0	0	0	0	0	0	0
cr5_1	>50	50+	North Atlantic	0	0	0	7.82454	0	19.2834	0	0	0	0	0	0	0	4.65028	0	0	0	0	0	0	0	0	0	0	0	0	0	0	0	0	0	0	0	0	0	0	19.1994	0	0	0	0	0	0	0	0	0
cr5_10	12.326	Late Glacial	Northeast Siberia	0	0	0	0	0	12.7324	0	0	0	0	0	0	0	1.75987	0	0	0	0	15.2629	0	0	0	0	0	0	0	0	0	0	1.58021	0	0	0	0	0	0	32.4434	0	0	0	0	0	0	0	0	17.8158
cr5_11	22.915	LGM	Northeast Siberia	0	0	0	7.36643	0	7.96731	0	0	0	0	0	0	0	5.23297	0	0	0	6.30264	0	0	0	0	0	0	0	0	0	0	0	0	0	0	0	0	0	0	41.498	0	0	0	0	0	0	0	0	0
cr5_12	>50	50+	North Atlantic	0	0	0	3.84643	0	0	0	0	0	0	0	0	0	0	0	0	0	0	0	0	0	0	0	0	0	0	0	0	0	0	0	0	0	0	0	0	7.16315	0	0	0	0	0	0	0	0	0
cr5_13	12.326	Late Glacial	Northeast Siberia	0	0	0	5.51801	0	7.47531	0	0	1.68168	0	0	0	0	0	0	0	0	0	0	0	0	0	0	0	0	0	0	0	0	0	0	0	0	0	0	0	11.9538	0	0	0	0	0	0	0	0	3.45457
cr5_14	25	LGM	Northeast Siberia	0	0	0	0	0	0	0	0	0	0	0	0	0	0	0	0	0	0	0	0	0	0	0	0	0	0	0	0	0	0	0	0	0	0	0	0	5.72333	0	0	0	0	0	0	0	0	0
cr5_15	>50	50+	North Atlantic	0	0	0	0	0	0	0	0	0	0	0	0	0	0	0	0	0	0	3.06297	0	0	0	0	0	0	0	0	0	0	0	0	0	0	0	0	0	7.90578	0	0	0	0	0	0	0	0	0
cr5_17	12.326	Late Glacial	Northeast Siberia	0	0	0	3.94759	0	14.4986	0	0	0	0	0	0	0	3.54262	0	0	0	0	0	0	0	0	0	0	0	0	0	0	0	0	0	0	0	0	0	0	6.46065	0	0	0	0	0	0	0	0	0
cr5_18	25	LGM	Northeast Siberia	0	0	0	10.0471	0	3.38378	0	0	0	0	0	0	0	3.39791	0	0	0	0	18.3028	0	0	0	0	0	0	0	0	0	0	0	0	11.6549	0	0	0	0	6.57777	0	0	0	0	0	0	0	0	1.84275
cr5_19	25	LGM	Northeast Siberia	0	0	0	47.8574	0	0	0	0	0	0	0	0	0	2.97294	0	0	0	0	0	0	0	0	0	0	0	0	0	0	0	0	0	0	0	0	0	0	8.13128	0	0	0	0	0	0	0	0	0
cr5_2	22.915	LGM	Northeast Siberia	0	0	0	0	0	10.1932	0	0	0	0	0	0	0	0	0	0	0	0	0	0	0	0	0	0	0	0	0	0	0	0	0	0	0	0	0	0	25.231	0	0	0	0	0	0	0	0	0
cr5_20	36.895	Pre-LGM	Northeast Siberia	0	0	0	4.40663	0	0	0	0	0	0	2.04277	0	0	3.3699	0	0	0	0	0	0	0	0	0	0	0	0	0	0	1.50656	0	0	0	0	0	0	0	14.9608	0	0	0	0	0	0	0	0	0
cr5_21	41.686	Pre-LGM	Northeast Siberia	0	0	0	0	0	0	0	0	0	0	0	0	0	0	0	0	0	0	0	0	0	0	0	0	0	0	0	2.69203	0	0	0	0	0	0	0	0	0	0	0	0	0	0	0	0	0	0
cr5_22	43.324	Pre-LGM	Northeast Siberia	0	0	0	55.9258	0	0	0	0	0	0	0	0	0	20.651	0	7.86114	0	6.85275	3.76206	0	0	0	0	0	0	0	0	0	0	0	0	0	0	0	0	0	0	0	0	0	0	0	0	0	0	0
cr5_23	35.825	Pre-LGM	Northeast Siberia	0	0	0	79.7223	0	0	0	0	0	0	0	0	0	8.43789	0	0	0	2.02593	5.13794	0	0	0	0	0	0	0	0	0	0	0	0	0	0	0	0	0	16.6793	0	0	0	0	0	0	0	0	2.94247
cr5_25	35.05	Pre-LGM	Northeast Siberia	0	0	0	2.63187	0	0	0	0	0	0	0	0	0	0	0	1.75068	0	0	0	0	0	0	0	0	0	0	0	0	0	0	0	0	0	0	0	0	0	0	0	0	0	0	0	0	0	0
cr5_26	35.274	Pre-LGM	Northeast Siberia	0	0	0	6.91474	0	0	0	0	0	0	0	0	0	2.37049	0	0	0	0	0	0	0	0	0	0	0	0	0	0	0	0	0	0	0	0	0	0	0	0	0	0	0	0	0	0	0	0
cr5_27	34.294	Pre-LGM	Northeast Siberia	0	0	0	25.3354	0	0	0	0	0	0	0	0	0	0	0	0	0	0	0	0	0	0	0	0	0	0	0	0	0	0	0	0	0	0	0	0	0	0	0	0	0	0	0	0	0	0
cr5_28	38.568	Pre-LGM	Northeast Siberia	0	0	0	8.22314	0	0	0	0	0	0	0	0	0	0	0	1.76243	0	0	0	0	0	0	0	0	0	0	0	0	0	0	0	0	0	0	0	0	0	0	0	0	0	0	0	0	0	0
cr5_29	32.434	Pre-LGM	Northeast Siberia	0	0	0	7.35989	0	0	0	0	0	0	0	0	0	1.81856	0	0	0	0	0	0	0	0	0	0	0	0	0	1.80252	0	0	0	0	0	0	0	0	0	0	0	0	0	0	0	0	0	0
cr5_3	12.326	Late Glacial	Northeast Siberia	0	0	0	3.45693	0	13.1101	0	0	0	0	0	0	0	2.74206	0	0	0	0	2.00886	0	0	0	0	0	0	0	0	0	0	0	0	0	0	0	0	0	21.4467	0	0	0	0	0	0	0	0	0
cr5_30	30.818	Pre-LGM	Northeast Siberia	0	0	0	5.78444	0	0	0	0	0	0	0	0	0	0	0	0	0	0	0	0	0	0	0	0	0	0	0	0	0	0	0	0	0	0	0	0	0	0	0	0	0	0	0	0	0	0
cr5_31	24.038	LGM	Northeast Siberia	0	0	0	11.5619	0	0	0	0	0	0	4.12085	0	0	6.1052	0	0	0	0	0	0	0	0	0	0	0	0	0	0	0	0	0	0	0	0	0	0	0	0	0	0	0	0	0	0	0	0
cr5_4	22.915	LGM	Northeast Siberia	0	0	0	3.49162	0	17.0021	0	0	0	0	0	0	0	13.6575	0	0	0	0	0	0	0	0	0	0	0	0	0	0	0	0	0	2.40083	0	0	0	0	6.87139	0	0	0	0	0	0	0	0	0
cr5_5	modern	Anthropocene	Northeast Siberia	0	0	0	10.025	0	0	0	0	0	0	0	0	0	0	0	2.76083	0	0	0	0	0	0	0	0	0	0	0	0	0	0	0	0	0	0	0	0	6.82438	0	0	0	0	0	0	0	0	0
cr5_6	12.326	Late Glacial	Northeast Siberia	0	0	0	73.919	0	0	0	0	0	0	0	0	0	0	0	0	0	0	0	0	0	0	0	0	0	0	0	0	0	0	0	0	0	0	0	0	0	0	0	0	0	0	0	0	0	0
cr5_7	25	LGM	Northeast Siberia	0	0	0	50.0487	0	0	0	0	0	0	0	0	0	0	0	2.64253	0	0	0	0	0	0	0	0	0	0	0	0	0	0	0	0	0	0	0	0	2.77252	0	0	0	0	0	0	0	0	0
cr5_9	12.326	Late Glacial	Northeast Siberia	0	0	0	8.13701	0	7.91349	0	0	1.80033	0	0	0	0	1.55317	0	0	0	0	1.83954	0	0	0	0	0	0	0	0	0	0	0	0	0	0	0	0	0	10.6904	0	0	0	0	0	0	0	0	2.35953
cr6_1	44.134	Pre-LGM	Northeast Siberia	0	0	0	36.0012	0	0	0	2.13116	0	0	0	0	0	8.76086	0	0	0	26.9228	0	0	0	0	0	0	0	0	0	0	0	1.98259	2.86509	0	0	0	0	0	17.7858	0	0	0	0	0	12.3681	0	0	3.80126
cr6_10	36.468	Pre-LGM	Northeast Siberia	0	0	0	0	0	0	0	0	0	0	0	2.71845	0	0	0	0	0	0	0	0	0	0	0	0	0	0	0	0	0	2.6638	0	0	0	0	0	0	37.634	0	0	0	0	0	0	1.71011	0	56.8958
cr6_11	36.026	Pre-LGM	Northeast Siberia	0	0	0	0	0	0	0	0	0	0	0	0	0	0	0	0	0	0	0	0	0	0	0	0	0	0	0	0	0	2.5341	0	0	0	9.11874	0	0	33.5116	0	0	0	0	0	0	2.23426	0	4.08493
cr6_12	35.733	Pre-LGM	Northeast Siberia	0	0	0	0	0	0	0	0	0	0	0	0	0	0	0	0	0	0	0	0	0	0	0	0	0	0	0	0	0	0	0	0	0	0	0	0	10.486	0	0	0	0	0	0	6.36776	0	0
cr6_13	38.811	Pre-LGM	Northeast Siberia	0	0	0	2.79114	0	0	0	0	0	0	0	1.94942	0	0	0	0	0	0	0	0	0	0	0	0	0	0	0	0	0	11.5337	0	0	0	0	0	0	54.2757	0	0	0	0	0	0	0	0	16.048
cr6_14	39.068	Pre-LGM	Northeast Siberia	0	0	0	0	0	0	0	0	0	0	0	0	0	0	0	0	0	0	0	0	0	0	0	0	0	0	0	0	0	19.7351	0	0	0	0	0	0	40.5501	0	0	0	0	0	0	0	0	38.1436
cr6_15	modern	Anthropocene	North Atlantic	0	0	0	0	0	0	0	0	0	0	7.48337	0	0	0	0	0	0	0	0	0	0	0	0	0	0	0	0	0	0	0	0	0	3.07365	0	0	0	0	0	0	0	0	0	0	0	0	0
cr6_17	modern	Anthropocene	North Atlantic	0	0	0	0	0	0	0	0	0	0	1.64039	0	0	8.57933	0	0	0	0	0	0	0	0	0	0	0	0	0	0	0	0	0	0	0	0	0	0	0	0	0	0	0	0	0	0	0	0
cr6_18	modern	Anthropocene	North Atlantic	0	0	0	0	0	0	0	0	0	0	2.2638	0	0	10.5536	0	0	0	0	0	0	0	0	0	0	0	0	0	0	0	0	0	0	0	0	0	0	0	0	0	0	0	0	0	0	0	0
cr6_19	modern	Anthropocene	North Atlantic	0	0	0	0	0	0	0	0	0	0	2.50749	0	0	7.17216	0	0	0	0	0	0	0	0	0	0	0	0	0	0	0	0	0	0	0	0	0	0	0	0	0	0	0	0	0	0	0	0
cr6_2	42.4	Pre-LGM	Northeast Siberia	0	0	0	20.0382	0	0	0	0	0	0	0	0	0	0	0	0	0	0	0	0	0	0	0	0	0	0	0	0	0	0	0	0	0	0	0	0	0	0	0	0	0	0	0	0	0	0
cr6_20	modern	Anthropocene	North Atlantic	0	0	0	0	0	0	0	0	0	0	0	0	0	19.8897	0	0	0	0	0	0	0	0	0	0	0	0	0	0	0	0	0	0	0	0	0	0	0	0	0	0	0	0	0	0	0	0
cr6_21	modern	Anthropocene	North Atlantic	0	0	0	0	0	0	0	0	0	0	2.47795	0	0	10.4972	0	0	0	0	0	0	0	0	0	0	0	0	0	0	0	0	0	0	0	0	0	0	0	0	0	0	0	0	0	0	0	0
cr6_22	3.411	Late Holocene	North Atlantic	0	0	0	0	0	0	0	0	0	0	4.0867	0	0	0	0	0	0	0	0	0	0	0	0	0	0	0	0	0	0	0	0	0	0	0	0	0	0	0	0	0	0	0	0	0	0	0
cr6_23	4.271	Mid-Holocene	North Atlantic	0	0	0	0	0	0	0	0	1.78818	0	1.77017	0	0	2.49672	0	0	0	0	0	0	0	0	0	4.21786	0	0	0	0	0	0	0	0	0	0	0	0	0	0	0	0	0	0	0	0	0	0
cr6_25	5.008	Mid-Holocene	North Atlantic	0	0	0	0	0	0	0	0	0	0	1.35094	0	0	6.95504	0	0	0	0	0	0	0	0	0	4.69839	0	0	0	0	0	0	0	0	0	0	0	0	0	0	0	0	0	0	0	0	0	0
cr6_26	5.452	Mid-Holocene	North Atlantic	0	0	0	0	0	0	0	0	0	0	3.97597	0	0	4.62551	0	0	0	0	0	0	0	0	0	0	0	0	0	0	0	0	0	0	0	0	0	0	0	0	0	0	0	0	0	0	0	0
cr6_27	5.799	Mid-Holocene	North Atlantic	0	0	0	0	0	0	0	0	0	0	0	0	0	0	0	0	0	0	0	0	0	0	0	0	0	0	0	0	0	0	0	0	0	0	0	0	0	0	0	0	0	0	0	0	0	0
cr6_28	5.229	Mid-Holocene	North Atlantic	0	0	0	0	0	0	0	0	0	0	0	0	0	0	0	0	0	0	0	0	0	0	0	0	0	0	0	0	0	0	0	0	0	0	0	0	0	0	0	0	0	0	0	0	0	0
cr6_29	4.895	Mid-Holocene	North Atlantic	0	0	0	0	0	0	0	0	0	0	0	0	0	0	0	0	0	0	0	0	0	0	0	0	0	0	0	0	0	0	0	0	0	0	0	0	0	0	0	0	0	0	0	0	0	0
cr6_3	43.836	Pre-LGM	Northeast Siberia	0	0	0	32.7157	0	0	0	0	0	0	0	0	0	7.6396	0	13.6805	0	0	0	0	0	0	0	0	0	0	0	0	0	0	0	0	0	0	0	0	0	0	0	0	0	0	0	0	0	0
cr6_30	5.647	Mid-Holocene	North Atlantic	0	0	0	0	0	0	0	0	0	0	0	0	0	0	0	0	0	0	0	0	0	0	0	0	0	0	0	0	0	0	0	0	0	0	0	0	0	0	0	0	0	0	0	0	0	0
cr6_31	4.757	Mid-Holocene	North Atlantic	0	0	0	0	0	0	0	0	0	0	0	0	0	0	0	0	0	0	0	0	0	0	0	0	0	0	0	0	0	0	0	0	0	0	0	0	0	0	0	0	0	0	0	0	0	0
cr6_4	38.466	Pre-LGM	Northeast Siberia	0	0	0	54.4948	0	0	0	0	0	0	0	0	0	0	0	0	0	0	0	0	0	0	0	0	0	0	0	0	0	0	0	0	0	0	0	0	0	0	0	0	0	0	0	0	0	0
cr6_5	4.643	Mid-Holocene	North Atlantic	0	0	0	0	0	0	0	0	0	0	0	0	0	0	0	0	0	0	0	0	0	0	0	0	0	0	0	0	0	0	0	0	0	0	0	0	0	0	0	0	0	0	0	0	0	0
cr6_6	0.46	Late Holocene	North Atlantic	0	0	0	0	0	0	0	0	0	0	0	0	0	59.016	0	0	0	0	0	0	0	0	0	0	0	0	0	0	0	0	0	0	0	0	0	0	0	0	0	0	0	0	0	0	0	0
cr6_7	48.941	Pre-LGM	Northeast Siberia	0	0	0	0	0	0	0	0	0	0	0	1.97984	0	0	0	0	0	0	0	0	0	0	0	0	0	0	0	0	0	7.30567	0	0	0	2.03112	0	0	65.0899	0	0	0	0	0	0	3.50327	0	11.1246
cr6_9	46.655	Pre-LGM	Northeast Siberia	0	0	0	4.49333	0	0	0	0	0	0	0	0	0	0	0	0	0	0	0	0	0	0	3.06376	0	0	0	0	0	0	0	0	0	0	0	0	0	4.75854	0	0	0	0	0	0	0	0	55.6131
cr7_1	modern	Anthropocene	North Atlantic	0	0	0	0	0	0	0	0	0	0	0	0	0	50.9517	0	0	0	0	0	0	0	0	0	0	0	0	0	0	0	0	0	0	0	0	0	0	0	0	0	0	0	0	0	0	0	0
cr7_10	1.466	Late Holocene	North Atlantic	0	0	0	0	0	0	0	0	0	0	4.19072	0	0	2.7505	0	0	0	0	0	0	0	0	0	0	0	0	0	0	0	0	0	0	0	0	0	0	0	0	0	0	0	0	0	0	0	0
cr7_11	1.828	Late Holocene	North Atlantic	0	0	0	0	0	0	0	0	0	0	1.86845	0	0	1.64658	0	0	0	0	0	0	0	0	0	0	0	0	0	0	0	0	0	0	0	0	0	0	0	0	0	0	0	0	0	0	0	0
cr7_12	2.189	Late Holocene	North Atlantic	0	0	0	18.2138	0	0	0	0	0	0	2.85028	0	0	11.558	0	10.0701	0	0	0	0	0	0	0	0	0	0	0	0	0	0	0	0	0	0	0	0	0	0	0	0	0	0	0	0	0	0
cr7_13	2.517	Late Holocene	North Atlantic	0	0	0	21.0391	0	0	0	0	0	0	0	0	0	98.9598	0	4.63278	0	0	0	0	0	0	0	0	0	0	0	0	0	0	0	0	2.08525	0	0	0	0	0	0	0	0	0	0	0	0	0
cr7_14	3.143	Late Holocene	North Atlantic	0	2.68039	13.2199	4.77034	0	0	0	1.59224	7.36594	0	0	0	0	0	0	0	0	0	0	0	0	0	0	0	0	0	0	0	0	0	0	0	0	0	0	0	0	0	0	0	0	0	0	0	0	0
cr7_15	6.075	Mid-Holocene	North Atlantic	0	12.1507	1.94108	0	0	0	0	0	73.3917	0	0	0	0	0	0	0	0	0	0	0	0	0	0	0	0	0	0	0	0	0	0	0	0	0	0	0	0	0	0	0	0	0	0	0	0	0
cr7_17	6.936	Mid-Holocene	North Atlantic	0	0	0	0	0	0	0	0	8.09017	0	3.86777	0	0	0	0	0	0	0	0	0	0	0	0	0	0	0	0	0	0	0	0	0	0	0	0	0	0	0	0	0	0	3.51737	0	0	0	0
cr7_18	7.848	Mid-Holocene	North Atlantic	0	2.9047	0	0	0	0	0	1.81099	49.6128	0	0	0	0	0	0	0	0	0	0	0	0	0	0	0	0	0	0	0	0	0	0	0	0	0	0	0	2.86005	0	0	0	0	0	0	0	0	1.61095
cr7_19	8.912	Early Holocene	North Atlantic	0	11.4786	0	7.40108	2.43064	0	0	0	9.11642	0	0	0	0	0	0	0	0	0	0	0	0	0	4.74429	0	0	0	0	0	0	0	0	0	0	0	0	0	16.6634	0	0	0	0	0	0	0	0	6.082
cr7_2	modern	Anthropocene	North Atlantic	0	0	0	0	0	0	0	0	0	0	0	0	0	13.9736	0	0	0	0	0	0	0	0	0	0	0	0	0	0	0	0	0	0	0	0	0	0	0	0	0	0	0	0	0	0	0	0
cr7_20	9.94	Early Holocene	North Atlantic	0	0	0	12.4022	6.03206	0	0	0	0	0	0	0	0	0	0	0	0	0	0	0	0	0	0	0	0	0	0	0	0	0	0	0	0	0	0	0	14.3982	0	0	0	0	0	0	0	0	0
cr7_21	0.462	Late Holocene	North Atlantic	0	0	0	0	0	0	0	0	4.08965	0	0	0	0	0	0	0	0	0	0	0	0	0	0	0	0	0	0	0	0	0	0	0	0	0	0	0	0	0	0	0	0	0	0	0	0	0
cr7_23	2.037	Late Holocene	North Atlantic	0	0	0	2.79024	0	0	0	0	6.80145	0	1.85226	0	0	0	0	0	0	0	0	0	0	0	0	0	0	0	0	0	0	0	0	0	0	0	0	0	0	0	0	1.55165	0	0	0	0	0	0
cr7_25	3.084	Late Holocene	North Atlantic	0	0	0	7.32042	0	0	0	0	8.81841	0	1.72716	0	0	0	0	0	0	0	0	0	0	0	0	0	0	0	0	0	0	0	0	0	0	0	0	0	0	0	0	0	0	0	0	0	0	0
cr7_27	5.395	Mid-Holocene	North Atlantic	0	0	0	0	0	0	0	0	5.03419	0	0	0	0	0	0	0	0	0	0	0	0	0	0	0	0	0	0	0	0	0	0	0	0	0	0	0	0	0	0	0	0	0	0	0	0	0
cr7_28	5.898	Mid-Holocene	North Atlantic	0	0	0	4.04599	0	0	0	0	8.09295	0	1.80782	0	0	0	0	0	0	0	0	0	0	0	0	0	0	0	0	0	0	0	0	0	0	0	0	0	0	0	0	2.62226	0	0	0	0	0	0
cr7_29	7.463	Mid-Holocene	North Atlantic	0	0	0	0	0	0	0	0	6.07242	0	0	0	0	0	0	0	0	0	0	0	0	0	0	0	0	0	0	0	0	0	0	0	0	0	0	0	0	0	0	0	0	0	0	0	0	0
cr7_3	0.305	Late Holocene	North Atlantic	0	0	0	0	0	0	0	0	0	0	0	0	0	9.50668	0	0	0	0	0	0	0	0	0	0	0	0	0	0	0	0	0	0	0	0	0	0	0	0	0	0	0	0	0	0	0	0
cr7_30	7.877	Mid-Holocene	North Atlantic	0	0	0	8.00031	0	0	0	0	7.25534	0	4.55629	0	0	0	0	0	0	0	0	0	0	0	0	0	0	0	0	0	0	0	0	0	0	0	0	0	0	0	0	1.90242	0	0	0	0	0	0
cr7_31	8.004	Mid-Holocene	North Atlantic	0	0	0	2.81478	0	0	0	0	9.41028	0	2.3084	0	0	0	0	0	0	0	0	0	0	0	0	0	0	0	0	0	0	0	0	0	0	0	0	2.11215	0	0	0	5.50583	0	0	0	0	0	0
cr7_4	0.409	Late Holocene	North Atlantic	0	0	0	0	0	0	0	0	0	0	1.46226	0	0	57.8163	0	0	0	0	0	0	0	0	0	0	0	0	0	0	0	0	0	0	0	0	0	0	0	0	0	0	0	0	0	0	0	0
cr7_5	modern	Anthropocene	North Atlantic	0	0	0	0	0	0	0	0	0	0	0	0	0	16.1344	0	0	0	0	0	0	0	0	0	0	0	0	0	0	0	0	0	0	0	0	0	0	0	0	0	0	0	0	0	0	0	0
cr7_6	0.379	Late Holocene	North Atlantic	0	0	0	0	0	0	0	0	0	0	0	0	0	8.4648	0	0	0	0	0	0	0	0	0	0	0	0	0	0	0	0	0	0	0	0	0	0	0	0	0	0	0	0	0	0	0	0
cr7_7	0.743	Late Holocene	North Atlantic	0	0	0	0	0	0	0	0	0	0	2.1698	0	0	2.87691	0	0	0	0	0	0	0	0	0	0	0	0	0	0	0	0	0	0	0	0	0	0	0	0	0	0	0	0	0	0	0	0
cr7_9	1.104	Late Holocene	North Atlantic	0	0	0	0	0	0	0	0	0	0	0	0	0	18.3473	0	0	0	0	0	0	0	0	0	0	0	0	0	0	0	0	0	0	0	0	0	0	0	0	0	0	0	0	0	0	0	0
cr8_1	4.039	Late Holocene	Northwest and central Siberia	0	0	0	10.4344	0	0	0	0	0	0	0	0	0	0	0	0	0	0	0	0	0	0	0	0	0	0	0	0	0	0	0	2.07843	0	0	0	0	0	0	0	0	0	0	0	0	0	0
cr8_10	7.056	Mid-Holocene	North Atlantic	0	0	0	3.31297	0	0	0	0	1.65221	0	3.06868	0	0	1.51294	0	0	0	0	0	0	0	0	0	0	0	0	0	0	0	0	0	0	0	0	0	0	0	0	0	0	0	0	0	0	0	0
cr8_11	8.942	Early Holocene	North Atlantic	0	0	0	5.73365	0	0	0	0	2.44527	0	3.84368	0	0	0	0	0	0	0	0	0	0	0	0	0	0	0	0	0	0	0	0	0	0	0	0	0	0	0	0	0	0	0	0	0	0	0
cr8_12	12.471	Late Glacial	North Atlantic	0	0	0	4.40075	0	0	0	0	1.83327	0	4.80762	0	0	0	0	0	0	0	0	0	0	0	0	0	0	0	0	0	0	0	0	0	0	0	0	0	0	0	0	0	0	0	0	0	0	0
cr8_14	6.014	Mid-Holocene	North America	0	0	0	42.2953	0	0	2.52613	0	13.7925	0	0	0	0	0	0	0	0	0	0	0	0	0	0	0	0	0	0	0	0	0	0	4.76854	0	0	0	0	0	8.62148	0	0	0	0	0	0	0	0
cr8_15	modern	Anthropocene	North America	0	0	0	3.59905	0	0	0	0	0	0	0	0	0	0	0	6.39669	0	0	0	0	0	0	0	0	0	0	0	0	0	0	0	0	0	0	0	0	0	3.23588	0	0	0	0	0	0	0	0
cr8_2	4.848	Mid-Holocene	Northwest and central Siberia	0	0	0	0	0	0	0	0	0	0	0	0	0	0	0	0	0	0	0	0	0	0	0	0	0	0	0	0	0	0	0	0	0	0	0	0	0	0	0	0	0	0	0	0	0	0
cr8_27	6.149	Mid-Holocene	Northeast Siberia	0	0	0	0	0	0	0	28.9758	0	0	0	0	0	0	0	0	0	0	0	0	0	0	0	0	0	0	3.10545	0	0	0	0	0	0	0	14.8476	0	0	31.0717	4.41135	0	1.31176	0	0	0	0	0
cr8_28	7.527	Mid-Holocene	Northeast Siberia	0	4.53275	0	2.81496	0	2.06541	0	0	0	0	0	0	0	0	0	3.56587	0	0	0	0	0	0	0	0	0	0	4.64148	0	0	0	0	0	0	0	0	0	7.19063	0	5.37012	0	0	0	0	3.0603	19.6038	1.9282
cr8_29	9.51	Early Holocene	Northeast Siberia	0	0	0	13.3254	0	3.61898	0	0	0	0	0	0	0	0	0	6.06518	0	0	0	0	0	0	0	0	0	0	0	0	0	0	0	0	0	0	0	0	4.3406	0	0	0	0	0	0	0	0	1.61958
cr8_3	5.562	Mid-Holocene	Northwest and central Siberia	0	0	0	0	0	0	0	0	0	0	0	0	0	0	0	0	0	0	0	0	0	0	0	0	0	0	0	0	0	0	0	0	0	0	0	0	0	0	0	0	0	0	0	0	0	0
cr8_30	9.626	Early Holocene	Northeast Siberia	0	10.6139	0	4.74825	0	2.62533	0	0	0	0	0	0	0	0	0	0	0	0	0	0	0	0	0	0	0	0	0	0	0	0	0	0	0	0	0	0	13.6399	0	0	0	0	0	0	0	0	3.48771
cr8_31	9.72	Early Holocene	Northeast Siberia	2.73189	10.0541	0	6.34803	0	0	0	0	0	0	0	0	0	0	0	2.79663	0	0	0	0	0	0	0	0	0	0	0	0	0	0	0	0	0	0	0	0	11.4918	0	0	0	0	0	0	0	0	2.0456
cr8_33	9.821	Early Holocene	Northeast Siberia	0	0	0	5.50152	0	3.46085	0	0	0	0	0	0	0	0	0	0	0	0	0	0	0	0	0	0	0	0	0	0	0	1.99562	0	0	0	0	0	0	12.6429	0	0	0	0	0	0	0	0	9.12591
cr8_34	9.914	Early Holocene	Northeast Siberia	0	0	0	3.23081	0	1.7086	0	0	0	0	0	0	0	0	0	5.74509	0	0	0	0	0	0	0	0	0	0	0	0	0	0	0	0	0	0	0	0	0	0	0	8.90909	0	0	0	0	0	5.13602
cr8_35	39.984	Pre-LGM	Northeast Siberia	0	0	0	13.2988	0	11.0234	0	0	0	0	0	0	0	1.5674	0	0	0	0	1.97945	0	0	0	0	0	0	0	0	0	0	0	0	0	0	0	0	0	5.78825	0	0	0	0	0	0	0	0	2.43715
cr8_36	40.871	Pre-LGM	Northeast Siberia	0	0	0	5.30703	0	7.53212	0	0	0	0	0	2.4173	0	10.1146	0	0	0	5.658	3.39689	0	0	0	0	0	0	0	0	0	0	5.36551	0	0	0	0	0	0	5.81141	0	0	0	0	0	0	0	0	0
cr8_37	41.948	Pre-LGM	Northeast Siberia	0	0	0	5.33959	0	9.94193	0	0	0	0	0	3.18436	0	9.49301	0	0	0	5.31365	2.59516	0	0	0	0	0	0	0	0	0	0	7.06723	0	0	0	0	0	0	5.3607	0	0	0	0	0	0	0	0	1.90219
cr8_38	42.809	Pre-LGM	Northeast Siberia	0	0	0	9.58662	0	0	0	0	0	0	0	0	0	5.51653	0	3.31866	0	0	0	0	0	0	0	0	0	0	0	0	0	0	0	0	0	0	0	0	13.7064	0	0	0	0	0	0	0	0	0
cr8_39	43.861	Pre-LGM	Northeast Siberia	0	0	0	5.18245	0	0	0	0	0	0	0	0	0	7.10002	0	0	0	0	0	0	0	0	0	0	0	0	0	0	0	0	0	0	0	0	0	0	14.7316	0	0	0	0	0	0	0	0	0
cr8_4	modern	Anthropocene	North America	0	0	0	0	0	0	0	0	69.1835	0	0	0	0	0	0	0	0	0	0	0	0	0	0	0	0	0	0	0	0	0	0	0	0	0	0	0	0	0	0	0	0	0	0	0	0	0
cr8_5	modern	Anthropocene	North America	0	0	0	0	0	0	0	0	19.8241	0	0	0	0	0	0	0	0	0	0	0	0	0	0	0	0	0	0	0	0	0	0	0	0	0	0	0	0	0	0	0	0	0	0	0	0	0
cr8_6	44.917	Pre-LGM	Northwest and central Siberia	0	0	0	82.2844	0	0	0	0	0	0	0	0	0	0	0	3.00663	0	0	0	0	0	0	0	0	0	0	0	0	0	0	0	0	0	0	0	0	0	0	0	0	0	0	0	0	0	0
cr8_7	32	Pre-LGM	Northwest and central Siberia	0	0	0	0	0	0	0	0	0	0	0	0	0	0	0	1.9165	0	0	0	0	0	0	0	0	0	0	0	0	0	0	0	0	0	0	0	0	0	0	0	0	0	0	0	0	0	0
cr8_9	3.812	Late Holocene	North Atlantic	0	0	0	0	0	0	0	1.55884	9.8087	0	1.74197	0	0	0	0	0	0	0	0	0	0	0	0	0	0	0	0	0	0	0	0	0	0	0	0	1.80484	0	0	0	0	0	0	0	0	0	0
cr9_1	4.605	Mid-Holocene	Northeast Siberia	0	11.1368	0	4.12918	0	0	0	7.34247	0	0	0	0	0	0	0	0	0	0	0	0	0	0	0	0	0	0	2.8717	0	0	0	0	0	0	0	0	0	0	0	3.87425	0	16.1089	0	1.83937	0	5.56229	0
cr9_10	10.384	Early Holocene	Northeast Siberia	0	0	0	0	0	0	0	0	0	0	0	0	0	0	0	0	0	0	0	0	0	0	0	0	0	0	0	0	0	0	0	0	0	0	0	0	2.45689	0	0	0	0	0	0	0	0	0
cr9_11	11.344	Early Holocene	North America	0	0	0	0	0	0	0	0	0	0	0	0	0	0	0	0	0	0	0	0	0	0	0	0	0	0	0	0	0	0	0	0	0	0	0	0	0	0	0	0	0	0	0	0	0	0
cr9_12	10.593	Early Holocene	North America	0	0	0	0	0	0	0	0	0	0	0	0	0	64.8965	0	0	0	0	0	0	0	0	0	0	0	0	0	0	0	0	0	0	0	0	0	0	0	0	0	0	0	0	0	0	0	0
cr9_14	32.316	Pre-LGM	North America	0	0	0	5.49204	0	0	0	0	0	0	0	0	0	2.36676	0	0	0	0	0	0	0	0	0	0	0	1.95999	18.2935	0	0	0	0	0	0	0	0	0	0	0	5.36187	0	0	0	1.68361	4.47884	6.78165	0
cr9_15	28.689	Pre-LGM	North America	0	0	0	4.93573	0	3.08954	0	0	0	0	0	0	0	0	0	0	0	0	0	0	0	0	0	0	0	0	3.49504	0	0	0	0	0	0	0	0	0	1.86693	0	0	0	0	0	0	0	0	0
cr9_16	24.03	LGM	North America	0	0	0	2.68674	0	0	0	3.48692	0	0	0	0	0	0	0	0	0	0	0	0	0	0	0	0	0	0	27.4674	0	0	0	0	0	0	0	0	0	2.21802	0	2.84165	0	0	1.57067	3.69491	6.07111	7.18818	0
cr9_17	34.281	Pre-LGM	North America	0	0	0	3.5026	0	0	0	0	0	0	0	0	0	0	0	0	0	0	0	0	0	0	0	0	0	0	13.154	0	0	0	0	0	0	0	0	0	0	0	0	0	0	0	0	0	4.94292	0
cr9_18	26.804	Pre-LGM	North America	0	0	0	0	0	0	0	1.82902	0	0	0	0	0	0	0	0	0	0	0	0	0	0	0	0	0	0	58.7285	0	0	0	0	0	0	0	0	0	0	0	5.68703	0	0	0	2.37135	2.36565	8.12102	0
cr9_19	27.838	Pre-LGM	North America	0	2.26335	0	0	0	0	0	0	0	0	0	0	0	0	0	0	0	0	0	0	0	0	0	0	0	0	42.5407	0	0	0	0	0	0	0	0	0	2.5312	0	5.73742	0	0	2.56064	7.19308	0	8.51865	0
cr9_2	7.812	Mid-Holocene	Northeast Siberia	0	5.17391	0	5.39268	0	3.80283	0	0	0	0	0	0	0	3.24668	0	0	0	0	0	0	0	0	0	0	0	0	0	0	0	0	0	0	0	0	0	0	4.35462	0	0	0	10.9142	0	0	0	0	0
cr9_21	30.354	Pre-LGM	North America	0	0	0	0	0	16.8467	0	0	0	0	0	0	0	0	0	0	0	1.97547	2.34398	0	0	0	0	0	0	0	0	0	0	0	0	0	0	0	0	0	4.7328	0	0	0	0	0	0	0	0	2.39363
cr9_23	48.246	Pre-LGM	North America	0	0	0	4.73583	0	0	0	0	0	0	0	0	0	0	0	0	0	0	0	0	0	0	0	0	0	0	0	0	1.60762	0	0	0	0	0	0	0	0	0	0	0	0	0	0	0	0	0
cr9_24	9.505	Early Holocene	North America	0	0	0	9.37334	0	0	0	0	0	0	0	0	0	0	0	0	0	0	0	0	0	0	0	0	0	0	0	0	0	0	0	0	0	0	0	0	0	0	0	0	0	0	0	0	0	0
cr9_25	9.31	Early Holocene	North America	0	0	0	12.2399	0	0	0	0	0	0	0	0	0	0	0	0	0	0	0	0	0	0	0	0	0	0	0	0	0	0	0	0	0	0	0	0	0	3.22905	0	0	0	0	0	0	0	0
cr9_26	23.698	LGM	North America	0	0	0	0	0	31.2466	0	0	0	0	0	0	0	0	0	0	0	8.33965	0	0	0	0	0	0	0	0	0	0	0	0	0	0	0	0	0	0	0	0	0	0	0	0	0	0	0	0
cr9_27	29.071	Pre-LGM	North America	0	0	0	0	0	25.3547	0	0	0	0	0	0	0	0	5.46828	0	0	0	0	0	0	0	0	0	0	0	0	0	0	0	0	0	0	0	0	0	1.8479	0	0	0	0	0	0	0	0	18.292
cr9_28	>50	50+	North America	0	0	0	0	0	3.5215	0	0	0	0	0	0	0	0	0	0	0	0	0	0	0	0	0	0	0	0	0	0	0	0	0	0	0	0	0	0	1.87982	0	0	0	0	0	0	0	0	0
cr9_29	41.634	Pre-LGM	North America	0	0	0	7.60907	0	0	0	0	0	0	0	0	0	0	0	0	0	0	34.2592	0	0	0	0	0	0	0	0	0	0	8.9657	0	0	0	3.79927	0	0	0	0	0	0	0	0	0	0	0	44.043
cr9_3	8.474	Early Holocene	Northeast Siberia	0	7.47349	0	0	0	0	0	9.45602	0	0	0	0	0	0	0	0	0	0	0	0	0	0	0	0	0	0	2.33751	0	0	0	0	0	0	0	0	0	0	0	2.5619	0	11.077	0	3.08935	0	4.20545	0
cr9_30	0.128	Late Holocene	North America	0	0	0	0	0	0	0	0	23.2267	0	0	0	0	0	0	0	0	0	0	0	0	0	0	0	0	0	0	0	0	0	0	0	0	0	0	0	0	0	0	0	0	0	0	0	0	0
cr9_31	0.133	Late Holocene	North America	0	0	0	0	0	0	0	0	3.80758	0	0	0	0	0	0	0	0	0	0	0	0	0	0	0	0	0	0	0	0	0	0	0	0	0	0	0	0	0	0	0	0	0	0	0	0	0
cr9_32	0.132	Late Holocene	North America	0	0	0	0	0	0	0	0	1.67108	0	0	0	0	0	0	0	0	0	0	0	0	0	0	0	0	0	0	0	0	0	0	0	0	0	0	0	0	0	0	0	0	0	0	0	0	0
cr9_37	modern	Anthropocene	North Atlantic	0	0	0	4.02372	0	0	0	0	0	0	0	0	0	5.74837	3.03373	3.33286	2.60157	0	0	0	0	0	0	0	0	0	0	0	0	0	43.1268	12.4136	87.1361	0	0	0	0	0	0	0	0	0	0	0	0	0
cr9_38	modern	Anthropocene	North Atlantic	0	0	0	26.3085	0	0	0	0	0	0	0	0	0	6.18178	3.24858	4.33682	3.15191	0	0	0	0	0	0	0	0	0	0	0	0	0	22.049	14.3311	80.7234	0	0	0	0	0	0	0	0	0	0	0	0	0
cr9_4	5.241	Mid-Holocene	Northeast Siberia	0	7.34655	0	4.29623	0	0	0	5.44903	0	0	0	0	0	0	0	0	0	0	0	0	0	0	0	0	0	1.68146	1.56335	0	0	0	0	0	0	0	0	0	3.22429	0	0	0	23.1307	0	0	0	0	0
cr9_41	modern	Anthropocene	North Atlantic	0	0	0	4.7225	0	0	0	0	0	0	0	0	0	6.39957	4.33019	3.45045	3.36331	0	0	0	0	0	0	0	0	0	0	0	0	0	31.9247	13.912	56.3226	0	0	0	0	0	0	0	0	0	0	0	0	0
cr9_42	0.127	Late Holocene	North Atlantic	0	0	4.19116	12.7631	0	0	0	0	0	0	0	0	0	0	0	0	0	0	0	0	0	0	0	0	0	0	2.89958	0	0	0	8.96757	2.67709	15.6592	0	0	0	0	0	0	0	0	0	0	0	0	0
cr9_43	0.3	Late Holocene	North Atlantic	0	0	0	49.2836	0	0	0	0	0	0	0	0	0	1.54454	0	0	0	0	0	0	0	0	0	0	0	0	0	0	0	0	8.43083	2.99078	11.1611	0	0	0	0	0	0	0	0	0	0	0	0	0
cr9_45	0.39	Late Holocene	North Atlantic	0	0	0	118.611	0	0	0	0	0	0	0	0	0	0	0	0	0	0	0	0	0	0	0	0	0	0	0	0	0	0	3.47164	0	6.33915	0	0	0	0	0	0	0	0	0	0	0	0	0
cr9_46	1.347	Late Holocene	North Atlantic	0	0	0	58.9481	0	0	0	0	0	0	0	0	0	0	0	0	0	0	0	0	0	0	0	0	0	0	0	0	0	0	0	0	3.27131	0	0	0	0	0	0	0	0	0	0	0	0	0
cr9_47	1.327	Late Holocene	North Atlantic	0	0	0	103.542	0	0	0	0	0	0	0	0	0	0	0	0	0	0	0	0	0	0	0	0	0	0	0	0	0	0	0	0	0	0	0	0	0	0	0	0	0	0	0	0	0	0
cr9_48	1.386	Late Holocene	North Atlantic	0	0	0	114.271	0	0	0	0	0	0	0	0	0	0	0	0	0	0	0	0	0	0	0	0	0	0	0	0	0	0	4.37042	2.02113	9.01616	0	0	0	0	0	0	0	0	0	0	0	0	0
cr9_5	5.907	Mid-Holocene	Northeast Siberia	0	2.16374	0	0	0	0	0	19.4487	0	0	0	0	0	0	0	0	0	0	0	0	0	0	0	0	0	0	4.61386	0	0	0	0	0	0	0	0	0	0	0	2.09858	0	42.6753	1.6646	4.03106	0	4.34334	0
cr9_50	0.135	Late Holocene	North Atlantic	0	0	0	0	0	0	0	0	0	0	0	0	0	6.1328	0	0	0	0	0	0	0	0	0	0	0	0	0	0	0	0	0	0	0	0	0	0	0	0	0	0	0	0	0	0	0	0
cr9_51	0.125	Late Holocene	North Atlantic	0	0	0	0	0	0	0	0	0	0	0	0	0	16.2543	0	0	0	0	0	0	0	0	0	0	0	0	0	0	0	0	0	0	0	0	0	0	0	0	0	0	0	0	0	0	0	0
cr9_52	8.387	Early Holocene	North Atlantic	0	5.78242	0	0	0	0	0	0	0	0	0	0	0	0	0	0	0	0	0	0	0	0	0	0	0	0	0	0	0	0	0	0	0	0	0	0	0	0	0	0	0	0	114.409	0	0	0
cr9_53	8.874	Early Holocene	North Atlantic	0	3.0251	0	0	0	0	0	0	0	0	0	0	0	0	0	0	0	0	0	0	0	0	0	0	0	0	0	0	0	0	0	0	0	0	0	0	0	0	0	0	0	0	116.27	0	0	0
cr9_54	9.504	Early Holocene	North Atlantic	0	0	0	3.69875	0	0	0	0	0	0	0	0	0	0	0	0	0	0	0	0	0	0	0	0	0	0	0	0	0	0	0	0	0	0	0	0	0	0	0	0	0	2.6477	0	0	114.834	0
cr9_55	11.459	Early Holocene	North Atlantic	0	0	0	0	0	0	0	0	0	0	0	0	0	0	0	0	0	0	0	0	0	0	0	0	0	0	0	0	0	0	0	0	0	0	0	0	0	0	0	0	0	0	0	0	0	0
cr9_56	13.699	Late Glacial	North Atlantic	0	0	0	0	0	0	0	0	0	0	0	0	0	0	0	0	0	0	0	0	0	0	0	0	0	0	0	0	0	0	0	0	0	0	0	0	0	0	0	0	0	0	0	0	4.5656	0
cr9_57	14.754	Late Glacial	North Atlantic	0	0	0	0	0	0	0	0	0	0	0	0	0	0	0	0	0	0	0	0	0	0	0	0	0	0	2.29902	0	0	0	0	0	0	0	0	0	0	0	0	0	0	1.44611	0	0	33.0444	0
cr9_58	15.394	Late Glacial	North Atlantic	2.80087	0	9.41025	0	0	0	0	2.68341	0	0	0	0	0	0	0	0	0	0	6.35403	0	0	0	0	0	0	0	0	0	0	0	0	0	0	0	0	0	0	0	0	0	0	0	0	0	0	0
cr9_59	16.761	Late Glacial	North Atlantic	0	0	26.1109	0	0	7.27777	0	2.19482	0	0	0	0	0	0	0	0	0	0	0	0	0	0	0	0	0	0	2.0125	0	0	0	0	0	0	0	0	0	0	0	0	0	0	0	0	0	2.90036	0
cr9_6	6.391	Mid-Holocene	Northeast Siberia	0	21.553	0	0	0	0	0	27.9973	0	0	0	0	0	0	0	0	0	0	0	0	0	0	0	0	0	0	4.29301	0	0	0	0	0	0	0	0	0	3.6644	0	2.25346	0	4.29371	2.66905	7.35399	0	3.14248	0
cr9_60	17.281	Late Glacial	North Atlantic	0	0	1.45522	0	0	1.91236	0	0	0	0	0	0	0	0	0	0	0	0	0	0	0	0	0	0	0	0	0	0	0	0	0	0	0	0	0	0	0	0	0	0	0	0	0	0	0	0
cr9_61	17.841	Late Glacial	North Atlantic	0	0	0	8.59603	0	0	0	0	0	0	0	0	0	0	0	0	0	0	0	0	0	0	0	0	0	0	0	0	0	0	0	0	0	0	0	0	0	0	0	0	0	0	0	0	0	0
cr9_62	18.767	Late Glacial	North Atlantic	0	0	112.986	0	0	0	0	0	0	0	0	0	0	0	0	0	0	0	0	0	0	0	0	0	0	0	0	0	0	0	0	0	0	0	0	0	0	0	0	0	0	0	0	0	0	0
cr9_63	19.465	LGM	North Atlantic	0	0	22.1761	0	0	0	0	1.71543	0	0	0	0	0	0	0	0	0	0	0	0	0	0	0	0	0	0	0	0	0	0	0	0	0	0	0	0	0	0	0	0	0	0	0	0	0	0
cr9_64	20.956	LGM	North Atlantic	0	0	5.28014	0	0	0	0	0	0	0	0	0	0	0	0	0	0	0	0	0	0	0	0	0	0	0	2.61912	0	0	0	0	0	0	0	0	0	0	0	0	0	0	0	0	0	2.01671	0
cr9_65	21.615	LGM	North Atlantic	0	0	7.99683	0	0	0	0	0	0	0	0	0	0	0	0	0	0	0	0	0	0	0	0	0	0	0	0	0	0	0	0	0	0	0	0	0	0	0	0	0	0	0	0	0	2.34967	0
cr9_66	22.213	LGM	North Atlantic	0	0	2.11028	0	0	0	0	0	0	0	0	0	0	0	0	0	0	0	0	0	0	0	0	0	0	0	0	0	0	0	0	0	0	0	11.4677	0	0	0	0	0	0	0	0	0	0	0
cr9_67	22.616	LGM	North Atlantic	0	0	0	0	0	0	0	0	0	0	0	0	0	0	0	0	0	0	0	0	0	0	0	0	0	0	0	0	0	0	0	0	0	0	0	0	0	0	0	0	0	0	0	0	0	0
cr9_68	0.125	Late Holocene	North Atlantic	0	0	0	0	0	0	0	0	100.91	0	1.73874	0	0	0	0	0	0	0	0	0	0	0	0	0	0	0	0	0	0	0	0	0	0	0	0	0	0	0	0	0	0	0	0	0	0	0
cr9_69	0.121	Late Holocene	North Atlantic	0	0	0	0	0	0	0	0	112.157	0	0	0	0	0	0	0	0	0	0	0	0	0	0	0	0	0	0	0	0	0	0	0	0	0	0	0	0	0	0	0	0	0	0	0	0	0
cr9_7	6.872	Mid-Holocene	Northeast Siberia	0	0	0	0	0	0	0	1.40196	0	0	0	0	0	0	0	0	0	0	0	0	0	0	0	0	0	0	3.30558	0	0	0	0	0	0	0	0	0	1.63069	0	0	0	1.92943	1.64966	2.39692	0	0	0
cr9_70	0.125	Late Holocene	North Atlantic	0	0	0	0	0	0	0	0	2.22796	0	0	0	15.5442	0	27.4662	0	0	10.7278	0	18.6995	39.3973	0	0	0	0	0	0	0	0	0	0	0	0	0	0	3.1799	0	0	0	0	0	0	0	0	0	0
cr9_73	0.13	Late Holocene	North Atlantic	0	0	0	0	0	0	0	0	0	30.9524	0	0	0	0	30.2915	2.98035	0	0	0	0	0	0	0	0	0	0	0	0	0	0	0	0	0	0	0	2.64686	0	0	0	0	0	0	0	0	0	0
cr9_8	7.343	Mid-Holocene	Northeast Siberia	0	0	0	0	0	0	0	0	0	0	0	0	0	0	0	0	0	0	0	0	0	0	0	0	0	0	0	0	0	0	0	0	0	0	0	0	0	0	0	0	0	0	0	0	0	0
cr9_9	9.422	Early Holocene	Northeast Siberia	0	0	0	0	0	0	0	0	0	0	0	0	0	0	0	0	0	0	0	0	0	0	0	0	0	0	0	0	0	0	0	0	0	0	0	0	4.2106	0	0	0	0	0	0	0	0	0
tm1_1	18.731	Late Glacial	Northwest and central Siberia	0	0	0	0	0	0	0	0	0	0	0	0	0	8.45385	0	0	0	0	0	0	0	0	0	0	0	0	0	0	0	0	0	0	0	0	0	0	3.00985	0	0	0	0	0	0	0	0	0
tm1_2	17.805	Late Glacial	Northwest and central Siberia	0	0	0	0	0	0	0	0	0	0	0	0	0	6.98736	0	0	0	0	0	0	0	0	0	0	0	0	0	0	3.28667	0	0	0	0	0	0	0	1.63741	0	0	0	0	0	0	0	0	0
tm1_3	17.28	Late Glacial	Northwest and central Siberia	0	0	0	0	0	0	0	0	0	0	0	0	0	1.46821	0	0	0	0	0	0	0	0	0	0	0	0	0	0	3.99015	0	0	0	0	0	0	0	6.75411	0	0	0	0	0	0	0	0	0
tm1_4	16.869	Late Glacial	Northwest and central Siberia	0	0	0	29.1736	0	0	0	0	0	0	0	0	0	2.8509	0	0	0	6.62916	0	0	0	0	0	0	0	0	0	0	0	0	0	0	0	0	0	0	3.61897	0	0	0	0	0	0	0	0	0
tm1_5	16.61	Late Glacial	Northwest and central Siberia	0	0	0	42.2124	0	0	0	0	0	0	0	3.04814	0	0	0	0	0	4.98861	0	0	0	0	0	0	0	0	0	0	0	0	0	0	0	0	0	0	0	0	0	0	0	0	0	0	0	0
tm1_6	16.279	Late Glacial	Northwest and central Siberia	0	0	0	72.6716	0	0	0	0	0	0	0	0	0	5.41179	0	0	0	1.56509	0	0	0	0	0	0	0	0	0	0	0	0	0	0	0	0	0	0	0	0	0	0	0	0	0	0	0	0
tm1_7	14.167	Late Glacial	Northwest and central Siberia	0	0	0	118.417	0	0	0	0	0	0	0	0	0	0	0	0	0	0	0	0	0	0	0	0	0	0	0	0	0	0	0	0	0	0	0	0	0	0	0	0	0	0	0	0	0	0
tm2_1	16.61	Late Glacial	Northwest and central Siberia	0	0	0	13.4141	0	0	0	0	3.46983	0	0	0	0	3.04033	0	1.87492	0	1.84952	0	0	0	0	0	0	0	0	0	0	0	0	0	0	0	0	0	0	4.80931	0	0	0	0	0	0	0	0	0
tm2_2	16.532	Late Glacial	Northwest and central Siberia	0	0	0	8.76048	0	0	0	0	3.2572	0	0	0	0	2.29809	0	0	0	3.09393	0	0	0	0	0	0	0	0	0	0	0	0	0	0	0	0	0	0	3.01	0	0	0	0	0	0	0	0	0
tm2_3	16.532	Late Glacial	Northwest and central Siberia	0	0	0	10.1268	0	0	0	0	2.94016	0	0	0	0	2.5293	0	1.74983	0	2.86006	0	0	0	0	0	0	0	0	0	0	0	0	0	0	0	0	0	0	3.13415	0	0	0	0	0	0	0	0	0
tm2_4	8.553	Early Holocene	Northwest and central Siberia	0	0	0	93.2598	0	0	0	0	0	0	0	0	0	0	0	0	0	0	0	0	0	0	0	0	0	0	0	0	0	0	0	0	0	0	0	0	0	0	0	0	0	0	0	0	0	0
tm2_5	8.553	Early Holocene	Northwest and central Siberia	0	0	0	123.586	0	0	0	0	0	0	0	0	0	0	0	0	0	0	0	0	0	0	0	0	0	0	0	0	0	0	0	0	0	0	0	0	0	0	0	0	0	0	0	0	0	0
tm2_6	7.21	Mid-Holocene	Northwest and central Siberia	0	0	0	112.314	0	0	0	0	0	0	0	0	0	0	0	0	0	0	0	0	0	0	0	0	0	0	0	0	0	0	0	3.28927	0	0	0	0	0	0	0	0	0	0	0	0	0	0
tm2_7	7.21	Mid-Holocene	Northwest and central Siberia	0	0	0	116.72	0	0	0	0	0	0	0	0	0	0	0	0	0	0	0	0	0	0	0	0	0	0	0	0	0	0	0	8.59336	0	0	0	0	0	0	0	0	0	0	0	0	0	0
tm3_1	15.771	Late Glacial	Northwest and central Siberia	0	0	0	8.70652	0	0	0	0	0	0	0	0	0	0	0	0	0	0	0	0	0	0	0	0	0	0	0	0	0	0	0	0	0	0	0	0	0	0	0	0	0	0	0	0	0	0
tm3_2	14.831	Late Glacial	Northwest and central Siberia	0	0	0	24.1623	0	0	0	0	0	0	0	0	0	0	0	0	0	0	0	0	0	0	0	0	0	0	0	0	0	0	0	0	0	0	0	0	0	0	0	0	0	0	0	0	0	0
tm3_3	14.167	Late Glacial	Northwest and central Siberia	0	0	0	89.7549	0	0	0	0	0	0	0	0	0	0	0	0	0	0	0	0	0	0	0	0	0	0	0	0	0	0	0	0	0	0	0	0	0	0	0	0	0	0	0	0	0	0
tm3_4	10.545	Early Holocene	Northwest and central Siberia	0	0	0	105.734	0	0	0	0	0	0	0	0	0	0	0	0	0	0	0	0	0	0	0	0	0	0	0	0	0	0	0	0	0	0	0	0	0	0	0	0	0	0	0	0	0	0
tm3_5	10.545	Early Holocene	Northwest and central Siberia	0	0	0	54.0881	0	0	0	0	0	0	0	0	0	0	0	0	0	0	0	0	0	0	0	0	0	0	0	0	0	0	0	0	0	0	0	0	0	0	0	0	0	0	0	0	0	0
tm4_1	7.92	Mid-Holocene	Northwest and central Siberia	0	0	0	9.34624	0	0	0	0	13.1715	0	0	0	0	1.56036	0	0	0	0	0	0	0	5.39104	0	0	0	0	0	0	0	0	0	0	0	0	0	0	0	0	0	0	0	0	0	0	0	0
tm4_10	5.2	Mid-Holocene	Northwest and central Siberia	0	0	0	5.20187	0	0	2.56663	0	1.97006	0	0	0	0	0	0	0	0	0	0	0	0	0	0	0	0	0	0	0	0	0	0	0	0	0	0	0	2.43238	0	0	0	0	0	0	0	0	0
tm4_11	18.447	Late Glacial	Northwest and central Siberia	0	0	0	6.11392	0	0	0	0	3.18996	0	0	0	0	2.22728	0	0	0	1.65051	0	0	0	0	0	0	0	0	0	0	0	0	0	0	0	0	0	0	2.12218	0	0	0	0	0	0	0	0	0
tm4_12	49.97	Pre-LGM	Northwest and central Siberia	0	0	0	3.64219	0	0	0	0	0	0	0	0	0	0	0	0	0	0	0	0	0	0	0	0	0	0	0	0	0	0	0	0	0	0	0	0	0	0	0	0	0	0	0	0	0	0
tm4_13	50	50+	Northwest and central Siberia	0	0	0	7.64228	0	0	0	0	0	0	0	0	0	0	0	0	0	0	0	0	0	0	0	0	0	0	0	0	0	0	0	0	0	0	0	0	2.64371	0	0	0	0	0	0	0	0	0
tm4_14	17.543	Late Glacial	Northwest and central Siberia	0	0	0	0	0	0	0	0	0	0	0	0	0	0	0	0	0	0	0	0	0	0	0	0	0	0	0	0	5.81249	0	0	0	0	0	0	0	2.84036	0	0	0	0	0	0	0	0	0
tm4_3	7.812	Mid-Holocene	Northwest and central Siberia	0	0	0	7.06583	0	0	0	0	5.3999	0	0	0	0	2.25053	0	0	0	0	0	0	0	0	0	0	0	0	0	0	0	0	0	0	0	0	0	0	4.08463	0	0	0	0	0	0	0	0	0
tm4_4	7.779	Mid-Holocene	Northwest and central Siberia	0	0	0	5.2857	0	0	0	0	4.12688	0	0	0	0	2.39184	0	0	0	0	0	0	0	0	0	0	0	0	0	0	0	0	0	0	0	0	0	0	4.37378	0	0	0	0	0	0	0	0	0
tm4_5	7.658	Mid-Holocene	Northwest and central Siberia	0	0	0	6.64982	0	0	0	0	2.97706	0	0	0	0	6.89311	0	0	0	0	0	0	0	0	0	0	0	0	0	0	0	0	0	0	0	0	0	0	4.50456	0	0	0	0	0	0	0	0	0
tm4_6	7.511	Mid-Holocene	Northwest and central Siberia	0	0	0	8.05905	0	0	0	0	2.66923	0	0	0	0	2.10216	0	2.42428	0	2.42894	0	0	0	0	0	0	0	0	0	0	0	0	0	0	0	0	0	0	3.07375	0	0	0	0	0	0	0	0	0
tm4_7	7.39	Mid-Holocene	Northwest and central Siberia	0	0	0	6.83894	0	0	1.51896	0	3.16945	0	0	0	0	1.74148	0	0	0	2.64263	0	0	0	0	0	0	0	0	0	0	0	0	0	0	0	0	0	0	3.58047	0	0	0	0	0	0	0	0	0
tm4_8	3.933	Late Holocene	Northwest and central Siberia	0	0	0	3.73171	0	0	0	0	0	0	0	0	0	0	0	0	0	0	0	0	0	0	0	0	0	0	0	0	0	0	0	0	0	0	0	0	0	0	0	0	0	0	0	0	0	0
tm4_9	4.7	Mid-Holocene	Northwest and central Siberia	0	0	0	0	0	0	0	0	0	0	0	0	0	0	0	0	0	0	0	0	0	0	0	0	0	0	0	0	0	0	0	0	0	0	0	0	0	0	0	0	0	0	0	0	0	0
tm5_1	45.846	Pre-LGM	Northwest and central Siberia	0	0	0	11.0707	0	0	0	0	0	0	0	0	0	0	0	0	0	0	0	0	0	0	0	0	0	0	0	0	0	0	0	0	0	0	0	0	0	0	0	0	0	0	0	0	0	0
tm5_2	44.959	Pre-LGM	Northwest and central Siberia	0	0	0	88.133	0	0	0	0	0	0	0	0	0	0	0	7.68514	0	0	0	0	0	0	0	0	0	0	0	0	0	0	0	0	0	0	0	0	0	0	0	0	0	0	0	0	0	0
tm5_3	43.79	Pre-LGM	Northwest and central Siberia	0	0	0	70.5625	0	0	0	0	0	0	0	0	0	0	0	2.50749	0	0	0	0	0	0	0	0	0	0	0	0	0	0	0	0	0	0	0	0	0	0	0	0	0	0	0	0	0	0
tm6_1	21.844	LGM	Northwest and central Siberia	0	0	0	4.07158	0	0	0	0	0	0	0	0	0	0	0	0	0	0	0	0	0	0	0	0	0	0	0	0	0	0	0	0	0	0	0	0	2.47583	0	0	0	0	0	0	0	0	0
tm6_11	5.468	Mid-Holocene	Northwest and central Siberia	0	0	0	121.467	0	0	0	0	0	0	0	0	0	0	0	0	0	0	0	0	0	0	0	0	0	0	0	0	0	0	0	0	0	0	0	0	0	0	0	0	0	0	0	0	0	0
tm6_15	8.174	Mid-Holocene	North America	0	0	2.37546	0	0	0	0	0	0	0	0	0	0	2.34453	0	0	0	0	0	0	0	0	0	0	0	0	2.23036	0	0	0	0	0	0	0	0	0	0	0	0	0	0	0	0	0	0	0
tm6_17	18.181	Late Glacial	North America	0	0	3.45703	6.66741	0	0	0	2.83931	0	0	0	0	0	3.83852	0	0	0	0	0	0	0	0	0	0	0	0	17.0408	0	0	0	0	0	0	0	0	0	2.06409	0	6.50938	0	0	0	0	0	3.60194	0
tm6_18	21.106	LGM	North America	0	0	0	20.0871	2.01263	0	0	0	0	0	0	0	0	3.13611	0	0	0	0	0	0	0	0	0	0	0	0	16.5744	0	0	0	0	0	0	0	0	0	0	0	2.99151	0	0	0	1.98302	3.29709	6.30605	0
tm6_2	21.361	LGM	Northwest and central Siberia	0	0	0	0	0	0	0	0	0	0	0	0	0	4.41017	0	0	0	1.97954	0	0	0	0	0	0	0	0	0	0	0	0	0	0	0	0	0	0	2.27831	0	0	0	0	0	0	0	0	0
tm6_3	20.481	LGM	Northwest and central Siberia	0	0	0	0	0	0	0	0	0	0	0	0	0	11.1514	0	0	0	2.01386	0	0	0	0	0	0	0	0	0	0	0	0	0	0	2.05165	0	0	0	5.68533	0	0	0	0	0	0	0	0	0
tm6_6	12.8	Late Glacial	Northwest and central Siberia	0	0	0	0	0	0	0	0	0	0	0	0	0	0	0	0	0	0	0	0	0	0	0	0	0	0	0	0	5.84413	0	0	0	0	0	0	0	0	0	0	0	0	0	0	0	0	0
tm6_7	12.341	Late Glacial	Northwest and central Siberia	0	0	0	0	0	0	0	0	0	0	1.83238	0	0	0	0	0	0	0	0	0	0	0	0	0	0	0	0	0	1.59092	2.7156	0	0	0	0	0	0	0	0	0	0	0	0	0	0	0	0
tm6_8	6.58	Mid-Holocene	Northwest and central Siberia	0	0	0	2.87857	0	0	0	0	1.92623	0	0	0	0	0	0	0	0	0	0	0	0	0	0	0	0	0	0	0	0	0	0	0	0	0	0	0	0	0	0	0	0	0	0	0	0	0
tm6_9	7.072	Mid-Holocene	Northwest and central Siberia	0	0	0	132.098	0	0	0	0	0	0	0	0	0	0	0	0	0	0	0	0	0	0	0	0	0	0	0	0	0	0	0	0	0	0	0	0	0	0	0	0	0	0	0	0	0	0
tm7_15	modern	Anthropocene	Northwest and central Siberia	0	0	0	3.13754	0	0	0	0	0	0	0	0	0	0	0	0	0	0	0	0	0	0	0	0	0	0	0	0	0	0	0	0	0	0	0	0	0	0	0	0	0	0	0	0	0	0
tm7_4	41.862	Pre-LGM	Northwest and central Siberia	0	0	0	0	0	0	0	0	0	0	0	0	0	0	0	0	0	0	0	0	0	0	0	0	0	0	0	0	0	0	0	0	0	0	0	0	0	0	0	0	0	0	0	0	0	0
tm7_6	8.055	Mid-Holocene	Northeast Siberia	0	0	0	21.1888	0	0	0	0	0	0	0	0	0	2.13003	0	2.99241	0	0	0	0	0	0	0	0	0	0	0	0	0	0	11.9526	3.15524	8.56107	0	0	0	0	15.988	0	0	7.84446	0	0	0	0	0
tm8_2	9.138	Early Holocene	Northwest and central Siberia	0	0	0	6.03431	0	0	0	0	0	0	0	0	0	0	0	0	0	0	0	0	0	0	0	0	0	0	0	0	0	0	0	0	0	0	0	0	1.80935	0	0	0	0	0	0	0	0	0
tm8_3	modern	Anthropocene	Northwest and central Siberia	0	0	1.68286	13.1449	0	0	4.74667	3.04075	1.56869	0	0	0	0	0	0	0	0	0	0	0	0	0	0	0	0	0	0	0	3.75741	0	0	0	0	0	0	0	3.21531	0	4.00052	0	0	0	0	0	7.1138	0
tm8_5	modern	Anthropocene	Northwest and central Siberia	0	0	0	38.2956	0	0	0	0	2.3638	0	0	0	0	0	0	0	0	0	0	0	0	0	0	0	0	0	0	0	0	0	0	0	0	0	0	0	1.68528	0	0	0	0	0	0	0	0	0
tm8_7	3.428	Late Holocene	Northwest and central Siberia	0	0	0	17.1884	0	0	0	0	0	0	0	0	0	0	0	0	0	0	0	0	0	0	0	0	0	0	0	0	0	0	0	5.58762	0	0	0	0	0	0	0	0	0	0	0	0	0	0
tm8_9	5.45	Mid-Holocene	Northeast Siberia	0	0	0	93.7433	0	0	0	0	0	0	0	0	0	0	15.9668	0	0	0	0	0	0	0	0	0	0	0	0	0	0	0	0	0	0	0	0	0	0	0	0	0	0	0	0	0	0	0
tm9_1	10.518	Early Holocene	Northeast Siberia	0	0	0	12.1578	0	0	0	0	0	0	0	1.63038	0	1.60939	0	0	0	0	0	0	0	0	0	0	0	0	0	0	0	0	0	0	0	0	0	0	9.1646	2.19948	0	0	0	0	0	0	0	0
tm9_12	10.354	Early Holocene	Northeast Siberia	0	0	0	21.9005	0	0	0	0	0	0	0	0	0	0	0	0	0	0	0	0	0	0	0	0	0	0	0	0	0	0	0	0	0	0	0	0	3.45397	9.49456	0	0	18.6772	0	0	0	0	0
tm9_13	11.383	Early Holocene	North America	0	0	0	0	0	0	0	0	0	0	0	0	0	0	0	0	0	0	0	0	0	0	0	0	0	0	0	0	0	0	0	0	0	0	0	0	0	0	0	0	0	0	0	0	0	0
tm9_14	7.922	Mid-Holocene	North America	0	0	0	11.9152	0	0	0	0	0	0	0	0	0	0	0	0	0	0	0	0	0	0	0	0	0	0	0	0	0	0	0	0	0	0	0	0	0	0	0	0	0	0	0	0	0	0
tm9_15	10.864	Early Holocene	North America	0	0	0	0	0	0	0	0	0	0	0	0	0	0	0	0	0	0	0	0	0	0	0	0	0	0	0	0	0	0	0	0	0	0	0	0	0	0	0	0	0	0	0	0	0	0
tm9_2	15.332	Late Glacial	Northeast Siberia	0	0	0	18.316	0	1.59599	0	0	0	0	0	0	0	0	0	0	0	0	0	0	0	0	0	0	0	0	0	0	0	0	0	0	0	0	0	0	13.7468	2.30118	0	0	0	0	0	0	0	0
tm9_3	0.55	Late Holocene	Northeast Siberia	0	0	0	14.5416	0	0	0	0	0	0	0	0	0	0	0	0	0	0	0	0	0	0	0	0	0	0	0	0	0	0	0	0	0	0	0	0	3.63605	0	0	0	0	0	0	0	0	0
tm9_4	8.146	Mid-Holocene	Northeast Siberia	0	0	0	13.4193	0	0	0	0	0	0	0	0	0	0	0	0	0	0	0	0	0	0	0	0	0	0	0	0	0	0	0	0	0	0	0	0	5.07682	0	0	0	0	0	0	0	0	0
tm9_5	11.157	Early Holocene	Northeast Siberia	0	0	0	0	0	2.2081	0	0	0	0	0	0	0	0	0	0	0	0	0	0	0	0	0	0	0	0	0	0	0	0	0	0	0	0	0	0	15.9881	0	0	0	0	0	0	0	0	0
tm9_6	10.55	Early Holocene	Northeast Siberia	0	0	0	11.7382	0	1.8983	0	0	0	0	0	0	0	2.17048	0	1.88078	0	0	0	0	0	0	0	0	0	0	0	0	0	0	0	0	0	0	0	0	14.394	0	0	0	0	0	0	0	0	0
tm9_7	7.564	Mid-Holocene	Northeast Siberia	0	0	0	66.6459	0	0	0	0	0	0	0	0	0	0	0	0	0	0	0	0	0	0	0	0	0	0	0	0	0	0	0	0	0	0	0	0	0	0	0	0	0	0	0	0	0	0
tm9_9	7.665	Mid-Holocene	Northeast Siberia	0	0	0	25.7785	0	0	0	0	0	0	0	0	0	0	0	0	0	0	0	0	0	0	0	0	0	0	0	0	0	0	0	0	0	0	0	0	0	0	0	0	0	0	0	0	0	0
[truncated: 84 more columns]
