# Supplementary material for: Late Quaternary dynamics of Arctic biota from ancient environmental genomics
Source: Nature. 2021 Oct 20;600(7887):86–92. doi: 10.1038/s41586-021-04016-x (PMC8636272; doi:10.1038/s41586-021-04016-x)
Supplement: Animal distribution & DNA damage — An Excel table covering the animal existence/absence matrix and the animal ancient DNA damage rate. [file 41586_2021_4016_MOESM8_ESM.xlsx]

## Sheet: distribution
Sample ID	Age (ka BP)	Age interval	Region	Mmmoth	Horse	Woolly rhinoceros	Bison	Hare	Wolf	Caribou	Vole
ar1_1	44.98	Pre-LGM	Northwest and central Siberia	1	0	0	0	1	0	0	1
ar1_10	13.35	Late Glacial	Northwest and central Siberia	0	1	0	0	1	0	0	0
ar1_11	27.55	Pre-LGM	Northwest and central Siberia	1	1	0	0	0	0	0	0
ar1_12	27.2	Pre-LGM	Northwest and central Siberia	0	0	0	0	0	0	0	0
ar1_13	26.914	Pre-LGM	Northwest and central Siberia	0	0	0	0	0	0	0	0
ar1_14	26.497	LGM	Northwest and central Siberia	0	1	0	0	1	0	0	1
ar1_15	26.595	Pre-LGM	Northwest and central Siberia	0	0	0	0	1	0	0	1
ar1_17	26.219	LGM	Northwest and central Siberia	0	1	0	0	1	0	1	0
ar1_18	21.246	LGM	Northwest and central Siberia	0	0	0	0	0	0	0	0
ar1_19	20.93	LGM	Northwest and central Siberia	1	1	0	0	1	0	1	0
ar1_2	44.98	Pre-LGM	Northwest and central Siberia	1	0	1	0	1	1	0	1
ar1_20	20.742	LGM	Northwest and central Siberia	0	0	0	0	0	0	0	0
ar1_21	4.695	Mid-Holocene	Northwest and central Siberia	0	0	0	0	0	0	0	0
ar1_22	4.857	Mid-Holocene	Northwest and central Siberia	0	0	0	0	0	0	0	0
ar1_23	5.486	Mid-Holocene	Northwest and central Siberia	0	0	0	0	0	0	0	0
ar1_25	28.604	Pre-LGM	Northwest and central Siberia	0	1	0	0	1	0	0	0
ar1_26	28.855	Pre-LGM	Northwest and central Siberia	0	1	0	0	1	0	1	1
ar1_27	31.597	Pre-LGM	Northwest and central Siberia	0	1	0	0	1	0	1	1
ar1_28	27.501	Pre-LGM	Northwest and central Siberia	1	1	0	0	1	0	1	1
ar1_29	34.346	Pre-LGM	Northwest and central Siberia	1	0	0	0	1	0	1	1
ar1_3	49.97	Pre-LGM	Northwest and central Siberia	1	0	0	0	1	0	0	1
ar1_30	32.628	Pre-LGM	Northwest and central Siberia	1	0	0	0	1	0	0	0
ar1_31	30.366	Pre-LGM	Northwest and central Siberia	0	0	0	0	1	0	1	0
ar1_4	>50	50+	Northwest and central Siberia	1	1	1	0	1	0	0	1
ar1_5	9.648	Early Holocene	Northwest and central Siberia	1	0	0	0	1	1	1	0
ar1_6	12.604	Late Glacial	Northwest and central Siberia	1	1	0	0	1	0	0	1
ar1_7	12.798	Late Glacial	Northwest and central Siberia	0	0	0	0	0	0	0	0
ar1_9	12.56	Late Glacial	Northwest and central Siberia	0	0	0	0	0	0	0	0
ar2_1	38.665	Pre-LGM	Northwest and central Siberia	0	1	1	0	1	0	1	1
ar2_10	>50	50+	Northwest and central Siberia	1	0	0	0	1	0	0	1
ar2_11	6.74	Mid-Holocene	Northeast Siberia	0	0	0	0	0	0	0	0
ar2_12	10.269	Early Holocene	Northeast Siberia	1	0	0	0	0	0	0	0
ar2_13	16.91	Late Glacial	Northeast Siberia	0	0	0	0	0	0	0	0
ar2_14	10.987	Early Holocene	North America	1	1	0	0	1	0	0	1
ar2_15	10.981	Early Holocene	North America	0	0	0	0	0	0	0	0
ar2_17	11.031	Early Holocene	North America	1	1	0	0	1	0	0	1
ar2_18	11.712	Late Glacial	North America	1	1	0	0	0	0	0	0
ar2_19	30.218	Pre-LGM	North America	1	1	0	1	0	0	1	1
ar2_2	34.147	Pre-LGM	Northwest and central Siberia	1	1	0	0	1	0	1	1
ar2_20	29.539	Pre-LGM	North America	1	1	0	1	1	0	1	1
ar2_21	28.872	Pre-LGM	North America	0	1	0	1	1	0	0	1
ar2_22	30.297	Pre-LGM	North America	1	1	0	1	1	0	1	1
ar2_23	29.897	Pre-LGM	North America	1	1	0	1	1	0	1	1
ar2_25	27.113	Pre-LGM	North America	1	1	0	1	1	1	1	1
ar2_26	24.474	LGM	North America	1	1	0	1	1	0	1	1
ar2_27	24.519	LGM	North America	1	1	0	1	1	0	1	1
ar2_28	24.204	LGM	North America	0	1	0	0	0	0	0	1
ar2_29	24.569	LGM	North America	1	1	0	1	1	0	1	1
ar2_3	24.237	LGM	Northwest and central Siberia	0	1	0	0	1	0	1	1
ar2_30	23.207	LGM	North America	1	1	0	0	1	0	0	1
ar2_31	27.274	Pre-LGM	North America	0	1	0	0	0	0	0	1
ar2_4	23.876	LGM	Northwest and central Siberia	0	0	0	0	0	0	0	0
ar2_5	24.045	LGM	Northwest and central Siberia	0	1	0	0	1	0	1	0
ar2_6	32.386	Pre-LGM	Northwest and central Siberia	1	0	0	0	1	0	1	0
ar2_7	30.268	Pre-LGM	Northwest and central Siberia	1	1	0	0	1	0	1	1
ar2_9	23.075	LGM	Northwest and central Siberia	1	1	0	0	1	0	1	1
ar3_1	23.502	LGM	North America	1	1	0	1	1	0	1	1
ar3_10	12.529	Late Glacial	North America	1	1	0	0	0	0	0	0
ar3_11	12.334	Late Glacial	North America	1	0	0	0	0	0	0	0
ar3_12	8.373	Early Holocene	North America	0	1	0	0	0	0	0	1
ar3_13	12.529	Late Glacial	North America	1	1	0	0	1	0	1	1
ar3_14	12.776	Late Glacial	North America	0	1	0	0	0	0	0	0
ar3_15	12.529	Late Glacial	North America	0	0	0	0	0	0	0	0
ar3_17	12.529	Late Glacial	North America	1	1	0	0	1	1	0	0
ar3_18	12.634	Late Glacial	North America	1	0	0	0	0	0	0	1
ar3_20	30.339	Pre-LGM	North America	0	1	0	0	0	0	0	0
ar3_21	29.852	Pre-LGM	North America	0	1	0	0	0	0	0	1
ar3_22	29.758	Pre-LGM	North America	0	1	0	0	0	0	0	0
ar3_23	15.343	Late Glacial	North America	0	1	0	0	1	0	0	0
ar3_25	11.598	Early Holocene	North America	0	0	0	0	0	1	0	0
ar3_26	8.166	Mid-Holocene	North America	0	0	0	0	0	0	0	0
ar3_28	15.343	Late Glacial	North America	0	1	0	0	0	0	0	0
ar3_29	9.462	Early Holocene	North America	0	0	0	0	0	0	0	1
ar3_3	31.333	Pre-LGM	North America	0	1	0	1	0	0	0	0
ar3_30	9.365	Early Holocene	North America	1	0	0	0	1	0	0	1
ar3_31	8.889	Early Holocene	North America	0	0	0	0	0	0	0	1
ar3_4	10.6	Early Holocene	North America	0	0	0	0	0	0	1	1
ar3_5	12.355	Late Glacial	North America	0	0	0	0	1	0	0	1
ar3_6	12.703	Late Glacial	North America	0	0	0	1	1	1	0	1
ar3_7	12.529	Late Glacial	North America	1	1	0	0	1	0	0	1
ar3_9	12.529	Late Glacial	North America	1	1	0	0	1	0	0	1
ar4_1	5.343	Mid-Holocene	Northeast Siberia	0	0	0	0	0	0	0	0
ar4_10	24.46	LGM	Northeast Siberia	0	1	0	0	1	0	0	0
ar4_11	24.902	LGM	Northeast Siberia	0	1	0	0	1	0	0	0
ar4_12	25.72	LGM	Northeast Siberia	0	1	0	1	1	0	0	0
ar4_13	25.896	LGM	Northeast Siberia	0	1	0	0	1	0	0	0
ar4_14	27.213	Pre-LGM	Northeast Siberia	0	1	0	0	1	0	0	1
ar4_15	27.682	Pre-LGM	Northeast Siberia	1	1	1	0	1	0	1	1
ar4_17	27.773	Pre-LGM	Northeast Siberia	0	1	0	0	1	0	0	0
ar4_18	28.656	Pre-LGM	Northeast Siberia	0	1	0	0	1	0	0	0
ar4_19	29.36	Pre-LGM	Northeast Siberia	0	1	0	0	1	0	0	0
ar4_2	10.518	Early Holocene	Northeast Siberia	0	0	0	0	0	0	0	0
ar4_20	29.599	Pre-LGM	Northeast Siberia	0	1	0	0	0	0	0	0
ar4_21	36.468	Pre-LGM	Northeast Siberia	0	1	0	0	0	0	0	1
ar4_22	20.355	LGM	Northeast Siberia	1	1	1	1	1	0	1	1
ar4_23	21.63	LGM	Northeast Siberia	1	1	1	1	1	0	1	1
ar4_25	0.127	Late Holocene	Northeast Siberia	0	0	0	0	0	0	0	0
ar4_26	0.127	Late Holocene	Northeast Siberia	0	0	0	0	0	0	0	0
ar4_27	0.131	Late Holocene	Northeast Siberia	0	0	0	0	0	0	0	0
ar4_28	0.731	Late Holocene	Northeast Siberia	0	0	0	0	0	0	0	0
ar4_29	0.553	Late Holocene	Northeast Siberia	0	0	0	0	0	0	0	1
ar4_3	modern	Anthropocene	Northeast Siberia	0	0	0	0	0	0	0	0
ar4_30	23.86	LGM	Northeast Siberia	1	0	1	0	1	0	0	1
ar4_31	24.663	LGM	Northeast Siberia	1	0	1	0	1	0	0	1
ar4_4	>50	50+	North America	1	0	0	0	1	0	0	1
ar4_5	29.838	Pre-LGM	North America	1	1	0	1	1	0	1	1
ar4_6	8.392	Early Holocene	North America	0	0	0	0	0	0	0	1
ar4_7	7.995	Mid-Holocene	North America	0	0	0	0	0	0	0	0
ar4_9	23.787	LGM	Northeast Siberia	0	1	0	0	1	0	0	0
ar5_1	24.529	LGM	Northeast Siberia	1	0	0	0	1	0	0	1
ar5_10	25.846	LGM	Northeast Siberia	1	0	0	0	1	0	0	1
ar5_11	25.427	LGM	Northeast Siberia	1	1	1	0	1	0	1	1
ar5_12	26.778	Pre-LGM	Northeast Siberia	1	0	0	0	0	0	0	1
ar5_13	32.911	Pre-LGM	Northeast Siberia	1	0	1	0	1	0	0	1
ar5_14	23.882	LGM	Northeast Siberia	1	1	0	0	1	0	0	1
ar5_15	24.976	LGM	Northeast Siberia	1	0	0	0	1	0	0	1
ar5_17	24.188	LGM	Northeast Siberia	1	1	1	0	1	0	1	1
ar5_18	25.227	LGM	Northeast Siberia	1	0	1	0	0	0	1	1
ar5_19	20.158	LGM	Northeast Siberia	1	1	1	0	1	0	0	1
ar5_2	27.974	Pre-LGM	Northeast Siberia	1	0	0	0	1	0	0	1
ar5_20	19.067	LGM	Northeast Siberia	1	1	1	0	1	0	0	1
ar5_21	11.162	Early Holocene	North America	0	0	0	0	0	0	0	0
ar5_22	11.095	Early Holocene	North America	0	0	0	0	0	0	0	0
ar5_23	8.607	Early Holocene	North America	1	1	0	1	1	0	1	1
ar5_25	>50	50+	North America	1	0	0	1	1	0	1	1
ar5_26	>50	50+	North America	1	0	0	0	0	0	0	0
ar5_27	0.137	Late Holocene	North America	0	0	0	0	1	0	0	1
ar5_28	>50	50+	North America	1	0	0	0	0	0	0	0
ar5_29	11.095	Early Holocene	North America	0	0	0	0	0	0	0	1
ar5_3	28.45	Pre-LGM	Northeast Siberia	1	0	0	0	1	0	0	1
ar5_30	>50	50+	North America	1	0	0	1	1	0	0	1
ar5_31	24.978	LGM	Northeast Siberia	1	0	0	0	0	0	0	0
ar5_4	32.297	Pre-LGM	Northeast Siberia	1	0	0	0	0	0	0	0
ar5_5	29.687	Pre-LGM	Northeast Siberia	1	1	0	0	1	0	0	1
ar5_6	31.334	Pre-LGM	Northeast Siberia	1	0	0	0	1	0	0	0
ar5_7	27.042	Pre-LGM	Northeast Siberia	1	1	0	0	1	0	0	1
ar5_9	26.116	LGM	Northeast Siberia	1	0	0	0	0	0	0	0
ar6_1	26.844	Pre-LGM	Northwest and central Siberia	0	0	0	0	0	0	0	0
ar6_10	33.768	Pre-LGM	Northwest and central Siberia	1	0	0	0	1	0	1	1
ar6_11	30.934	Pre-LGM	Northwest and central Siberia	1	0	0	0	0	0	0	1
ar6_12	29.805	Pre-LGM	Northwest and central Siberia	0	0	0	0	0	0	0	0
ar6_13	13.01	Late Glacial	North America	0	0	0	0	0	0	0	0
ar6_14	13.034	Late Glacial	North America	0	0	0	0	0	0	0	0
ar6_15	13.094	Late Glacial	North America	0	0	0	0	0	0	0	0
ar6_17	13.083	Late Glacial	North America	0	0	0	0	0	0	0	0
ar6_18	1.22	Late Holocene	Northwest and central Siberia	0	0	0	0	0	0	0	1
ar6_19	1.4	Late Holocene	Northwest and central Siberia	0	0	0	0	0	0	0	0
ar6_2	26.537	Pre-LGM	Northwest and central Siberia	0	0	0	0	1	0	0	0
ar6_20	9.071	Early Holocene	North America	0	0	0	0	0	0	0	0
ar6_21	9.08	Early Holocene	North America	0	0	0	0	0	0	0	0
ar6_22	0.484	Late Holocene	North Atlantic	0	0	0	0	0	0	0	0
ar6_23	0.534	Late Holocene	North Atlantic	0	0	0	0	0	0	0	0
ar6_25	2.408	Late Holocene	North Atlantic	0	0	0	0	0	0	0	0
ar6_26	3.539	Late Holocene	North Atlantic	0	0	0	0	0	0	0	0
ar6_27	4.464	Mid-Holocene	North Atlantic	0	0	0	0	0	0	0	0
ar6_28	7.311	Mid-Holocene	North Atlantic	0	0	0	0	0	0	0	0
ar6_29	9.225	Early Holocene	North Atlantic	0	0	0	0	0	0	0	0
ar6_3	26.048	LGM	Northwest and central Siberia	1	1	1	0	1	0	1	1
ar6_30	10.19	Early Holocene	North Atlantic	0	0	0	0	0	0	0	0
ar6_31	10.425	Early Holocene	North Atlantic	0	0	0	0	0	0	0	0
ar6_4	25.546	LGM	Northwest and central Siberia	1	0	0	0	0	0	0	1
ar6_5	25.044	LGM	Northwest and central Siberia	1	1	0	0	0	0	1	1
ar6_6	23.858	LGM	Northwest and central Siberia	1	0	0	0	1	0	1	1
ar6_7	41.383	Pre-LGM	Northwest and central Siberia	0	0	0	0	0	0	1	0
ar6_9	34.41	Pre-LGM	Northwest and central Siberia	0	1	0	0	0	0	0	1
cr1_1	9.953	Early Holocene	Northwest and central Siberia	0	0	0	0	0	0	0	0
cr1_10	6.579	Mid-Holocene	North Atlantic	0	0	0	0	0	0	0	0
cr1_11	8.611	Early Holocene	North Atlantic	0	0	0	0	0	0	0	0
cr1_12	9.361	Early Holocene	North Atlantic	0	0	0	0	0	0	0	0
cr1_13	6.982	Mid-Holocene	North Atlantic	0	0	0	0	0	0	0	0
cr1_14	8.466	Early Holocene	North Atlantic	0	0	0	0	0	0	0	0
cr1_17	7.649	Mid-Holocene	North Atlantic	0	0	0	0	0	0	0	0
cr1_18	4.374	Mid-Holocene	North Atlantic	0	0	0	0	0	0	0	0
cr1_2	10.934	Early Holocene	Northwest and central Siberia	0	0	0	0	0	0	0	0
cr1_20	1.478	Late Holocene	North Atlantic	0	0	0	0	0	0	0	0
cr1_21	2.445	Late Holocene	North Atlantic	0	0	0	0	0	0	0	0
cr1_22	4.153	Late Holocene	North Atlantic	0	0	0	0	0	0	0	0
cr1_25	6.876	Mid-Holocene	North Atlantic	0	0	0	0	0	0	0	0
cr1_26	3.887	Late Holocene	Northwest and central Siberia	0	0	0	0	0	0	0	0
cr1_27	4.617	Mid-Holocene	Northwest and central Siberia	0	0	0	0	0	0	0	0
cr1_28	5.916	Mid-Holocene	Northwest and central Siberia	0	0	0	0	0	0	0	0
cr1_29	6.495	Mid-Holocene	Northwest and central Siberia	0	0	0	0	0	0	0	0
cr1_3	11.846	Late Glacial	Northwest and central Siberia	0	0	0	0	0	0	0	0
cr1_31	8.63	Early Holocene	Northwest and central Siberia	0	0	0	0	0	0	0	0
cr1_4	15.649	Late Glacial	Northwest and central Siberia	0	0	0	0	0	0	0	0
cr1_5	24.1	LGM	Northwest and central Siberia	0	0	0	0	0	0	0	0
cr1_6	2.392	Late Holocene	North Atlantic	0	0	0	0	0	0	0	0
cr1_7	2.934	Late Holocene	North Atlantic	0	0	0	0	0	0	0	0
cr1_9	4.533	Mid-Holocene	North Atlantic	0	0	0	0	0	0	0	0
cr2_1	43.938	Pre-LGM	Northwest and central Siberia	1	0	0	0	1	0	0	1
cr2_10	45.785	Pre-LGM	Northwest and central Siberia	0	0	0	0	0	0	0	0
cr2_11	45.33	Pre-LGM	Northwest and central Siberia	0	0	0	0	0	0	0	0
cr2_12	36.383	Pre-LGM	Northwest and central Siberia	0	0	0	0	0	0	0	0
cr2_13	7.882	Mid-Holocene	Northeast Siberia	0	1	0	0	0	0	0	0
cr2_14	11.012	Early Holocene	Northeast Siberia	0	0	0	0	1	0	0	1
cr2_15	8.812	Early Holocene	Northeast Siberia	0	0	0	0	1	0	0	0
cr2_17	15.332	Late Glacial	Northeast Siberia	1	0	0	0	0	0	0	0
cr2_18	5.45	Mid-Holocene	Northeast Siberia	0	0	0	0	0	0	0	0
cr2_19	5.343	Mid-Holocene	Northeast Siberia	0	0	0	0	0	0	1	0
cr2_2	2.142	Late Holocene	Northwest and central Siberia	0	0	0	0	1	0	0	1
cr2_20	8.146	Mid-Holocene	Northeast Siberia	0	0	0	0	1	0	0	0
cr2_21	>50	50+	Northeast Siberia	0	0	0	0	1	0	0	1
cr2_22	11.157	Early Holocene	Northeast Siberia	1	1	0	0	1	0	1	1
cr2_23	10.55	Early Holocene	Northeast Siberia	1	1	0	0	1	0	0	1
cr2_25	6.74	Mid-Holocene	Northeast Siberia	0	0	0	0	0	0	0	0
cr2_26	7.323	Mid-Holocene	Northeast Siberia	1	0	0	0	0	0	0	0
cr2_27	7.564	Mid-Holocene	Northeast Siberia	0	0	0	0	0	0	0	0
cr2_28	48.767	Pre-LGM	Northwest and central Siberia	1	1	0	0	1	0	0	1
cr2_29	45.786	Pre-LGM	Northwest and central Siberia	1	0	0	0	1	0	0	0
cr2_3	31.479	Pre-LGM	Northwest and central Siberia	0	0	0	0	1	0	0	0
cr2_30	34.401	Pre-LGM	Northwest and central Siberia	1	1	0	0	0	0	1	1
cr2_31	24.473	LGM	Northwest and central Siberia	1	0	0	0	1	0	0	0
cr2_4	42.542	Pre-LGM	Northwest and central Siberia	1	0	0	0	1	0	0	1
cr2_5	30.905	Pre-LGM	Northwest and central Siberia	0	1	0	0	1	0	0	0
cr2_6	47.599	Pre-LGM	Northwest and central Siberia	0	0	0	0	1	0	0	0
cr2_7	47.848	Pre-LGM	Northwest and central Siberia	0	0	0	0	1	0	0	0
cr2_9	44.97	Pre-LGM	Northwest and central Siberia	0	0	0	0	0	0	0	1
cr3_1	19.579	LGM	Northwest and central Siberia	1	1	0	0	1	0	0	1
cr3_10	37	Pre-LGM	Northwest and central Siberia	0	0	0	0	0	0	0	0
cr3_11	>50	50+	Northwest and central Siberia	1	0	0	0	1	0	1	1
cr3_12	>50	50+	Northwest and central Siberia	1	0	1	0	1	0	1	1
cr3_13	25.933	LGM	Northwest and central Siberia	1	1	1	0	1	0	1	1
cr3_14	41.857	Pre-LGM	Northwest and central Siberia	1	1	1	0	0	0	1	1
cr3_15	47	Pre-LGM	Northwest and central Siberia	1	0	0	0	0	0	0	0
cr3_17	42.057	Pre-LGM	Northwest and central Siberia	1	0	0	0	1	0	1	1
cr3_18	>50	50+	Northwest and central Siberia	0	0	0	0	0	0	0	0
cr3_19	38.203	Pre-LGM	Northeast Siberia	0	1	0	0	1	0	0	1
cr3_2	18.402	Late Glacial	Northwest and central Siberia	0	0	0	0	0	0	0	0
cr3_20	47.776	Pre-LGM	Northeast Siberia	1	1	0	0	1	0	0	0
cr3_21	46.655	Pre-LGM	Northeast Siberia	0	1	0	0	0	0	0	0
cr3_23	46.655	Pre-LGM	Northeast Siberia	0	1	0	0	1	0	0	0
cr3_25	36.457	Pre-LGM	Northeast Siberia	1	1	0	0	1	0	0	0
cr3_26	37.854	Pre-LGM	Northeast Siberia	0	1	0	0	1	0	0	0
cr3_27	38.978	Pre-LGM	Northeast Siberia	0	1	0	0	1	0	0	0
cr3_28	38.464	Pre-LGM	Northeast Siberia	0	0	0	0	0	0	0	0
cr3_29	35.083	Pre-LGM	Northeast Siberia	0	1	0	0	1	0	0	0
cr3_3	15.562	Late Glacial	Northwest and central Siberia	1	0	1	0	1	0	0	1
cr3_30	35.568	Pre-LGM	Northeast Siberia	0	1	0	0	1	0	0	0
cr3_31	37.517	Pre-LGM	Northeast Siberia	0	1	0	0	1	0	0	0
cr3_4	14.168	Late Glacial	Northwest and central Siberia	1	0	0	0	1	0	1	1
cr3_5	12.175	Late Glacial	Northwest and central Siberia	1	1	1	0	1	0	0	0
cr3_6	36	Pre-LGM	Northwest and central Siberia	0	0	0	0	0	0	0	0
cr3_7	>50	50+	Northwest and central Siberia	0	0	0	0	0	0	0	0
cr3_9	38	Pre-LGM	Northwest and central Siberia	0	0	0	0	0	0	0	0
cr4_1	7.903	Mid-Holocene	North America	0	1	0	0	1	0	0	1
cr4_10	7.947	Mid-Holocene	North America	0	0	0	0	0	0	0	0
cr4_14	>50	50+	North America	1	0	0	1	1	0	1	1
cr4_15	>50	50+	North America	0	0	0	0	0	0	0	0
cr4_17	>50	50+	North America	1	0	0	0	0	0	0	1
cr4_18	20.842	LGM	North America	1	1	0	0	0	0	0	0
cr4_2	modern	Anthropocene	North America	0	0	0	0	1	1	0	0
cr4_20	>50	50+	North America	1	0	0	1	1	1	1	1
cr4_21	>50	50+	North America	1	0	0	1	1	0	1	1
cr4_22	>50	50+	North America	1	0	0	1	1	0	1	1
cr4_23	>50	50+	North America	1	0	0	0	1	0	0	1
cr4_25	>50	50+	North America	0	0	0	0	0	1	0	0
cr4_26	modern	Anthropocene	North America	0	0	0	0	0	0	0	0
cr4_28	modern	Anthropocene	North America	0	0	0	0	0	0	0	0
cr4_29	modern	Anthropocene	North America	0	0	0	0	0	0	0	0
cr4_30	35.931	Pre-LGM	Northeast Siberia	1	1	0	0	1	0	0	0
cr4_31	38.363	Pre-LGM	Northeast Siberia	0	1	0	0	0	0	0	0
cr4_4	modern	Anthropocene	North America	0	0	0	0	0	0	0	0
cr5_1	>50	50+	North Atlantic	0	1	0	0	1	1	1	1
cr5_10	12.326	Late Glacial	Northeast Siberia	1	0	0	0	0	1	1	0
cr5_11	22.915	LGM	Northeast Siberia	1	1	0	0	1	1	1	1
cr5_12	>50	50+	North Atlantic	0	1	0	0	1	1	1	1
cr5_13	12.326	Late Glacial	Northeast Siberia	1	1	0	1	1	1	1	1
cr5_14	25	LGM	Northeast Siberia	0	1	0	0	0	1	1	0
cr5_15	>50	50+	North Atlantic	0	1	0	0	0	1	1	1
cr5_17	12.326	Late Glacial	Northeast Siberia	1	1	0	0	1	0	0	1
cr5_18	25	LGM	Northeast Siberia	0	1	0	0	0	1	0	0
cr5_19	25	LGM	Northeast Siberia	0	0	0	0	0	1	1	0
cr5_2	22.915	LGM	Northeast Siberia	1	1	0	0	1	1	1	1
cr5_20	36.895	Pre-LGM	Northeast Siberia	1	1	0	0	1	0	0	1
cr5_21	41.686	Pre-LGM	Northeast Siberia	1	0	0	0	1	0	1	1
cr5_22	43.324	Pre-LGM	Northeast Siberia	1	0	0	0	0	0	0	0
cr5_23	35.825	Pre-LGM	Northeast Siberia	1	0	0	0	0	0	0	0
cr5_25	35.05	Pre-LGM	Northeast Siberia	0	0	0	0	0	0	0	0
cr5_26	35.274	Pre-LGM	Northeast Siberia	1	1	0	0	0	0	0	1
cr5_27	34.294	Pre-LGM	Northeast Siberia	1	0	0	0	0	0	0	0
cr5_28	38.568	Pre-LGM	Northeast Siberia	1	0	0	0	0	0	0	0
cr5_29	32.434	Pre-LGM	Northeast Siberia	0	0	0	0	0	0	0	0
cr5_3	12.326	Late Glacial	Northeast Siberia	0	1	0	0	0	0	0	0
cr5_30	30.818	Pre-LGM	Northeast Siberia	1	0	0	0	1	0	0	1
cr5_31	24.038	LGM	Northeast Siberia	1	0	1	0	1	0	0	1
cr5_4	22.915	LGM	Northeast Siberia	1	1	0	0	1	1	0	1
cr5_5	modern	Anthropocene	Northeast Siberia	0	0	0	0	0	1	1	1
cr5_6	12.326	Late Glacial	Northeast Siberia	0	1	0	0	0	1	1	0
cr5_7	25	LGM	Northeast Siberia	0	0	0	0	0	1	1	0
cr5_9	12.326	Late Glacial	Northeast Siberia	1	1	0	0	1	0	1	1
cr6_1	44.134	Pre-LGM	Northeast Siberia	0	0	0	0	0	0	0	0
cr6_10	36.468	Pre-LGM	Northeast Siberia	0	1	0	0	0	0	0	0
cr6_11	36.026	Pre-LGM	Northeast Siberia	0	1	0	0	0	0	0	0
cr6_12	35.733	Pre-LGM	Northeast Siberia	1	1	0	0	0	0	0	1
cr6_13	38.811	Pre-LGM	Northeast Siberia	0	1	0	0	1	0	0	0
cr6_14	39.068	Pre-LGM	Northeast Siberia	1	1	0	0	1	0	0	0
cr6_15	modern	Anthropocene	North Atlantic	0	0	0	0	0	0	0	0
cr6_17	modern	Anthropocene	North Atlantic	0	0	0	0	0	0	0	0
cr6_18	modern	Anthropocene	North Atlantic	0	0	0	0	0	0	0	0
cr6_19	modern	Anthropocene	North Atlantic	0	0	0	0	0	0	0	0
cr6_2	42.4	Pre-LGM	Northeast Siberia	0	0	0	0	0	0	0	0
cr6_20	modern	Anthropocene	North Atlantic	0	0	0	0	0	0	0	0
cr6_21	modern	Anthropocene	North Atlantic	0	0	0	0	0	0	0	0
cr6_22	3.411	Late Holocene	North Atlantic	0	0	0	0	0	0	0	0
cr6_23	4.271	Mid-Holocene	North Atlantic	0	0	0	0	0	0	0	0
cr6_25	5.008	Mid-Holocene	North Atlantic	0	0	0	0	0	0	0	0
cr6_26	5.452	Mid-Holocene	North Atlantic	0	0	0	0	0	0	0	0
cr6_27	5.799	Mid-Holocene	North Atlantic	0	0	0	0	0	0	0	0
cr6_28	5.229	Mid-Holocene	North Atlantic	0	0	0	0	0	0	0	0
cr6_29	4.895	Mid-Holocene	North Atlantic	0	0	0	0	0	0	0	0
cr6_3	43.836	Pre-LGM	Northeast Siberia	1	0	0	0	0	0	0	0
cr6_30	5.647	Mid-Holocene	North Atlantic	0	0	0	0	0	0	0	0
cr6_31	4.757	Mid-Holocene	North Atlantic	0	0	0	0	0	0	0	0
cr6_4	38.466	Pre-LGM	Northeast Siberia	1	0	0	0	0	0	1	0
cr6_5	4.643	Mid-Holocene	North Atlantic	0	0	0	0	0	0	0	0
cr6_6	0.46	Late Holocene	North Atlantic	0	0	0	0	0	0	0	0
cr6_7	48.941	Pre-LGM	Northeast Siberia	1	1	0	0	0	0	0	0
cr6_9	46.655	Pre-LGM	Northeast Siberia	0	1	0	0	0	0	0	0
cr7_1	modern	Anthropocene	North Atlantic	0	0	0	0	0	0	0	0
cr7_10	1.466	Late Holocene	North Atlantic	0	0	0	0	0	0	0	0
cr7_11	1.828	Late Holocene	North Atlantic	0	0	0	0	0	0	0	0
cr7_12	2.189	Late Holocene	North Atlantic	0	0	0	0	0	0	0	0
cr7_13	2.517	Late Holocene	North Atlantic	0	0	0	0	0	0	0	0
cr7_14	3.143	Late Holocene	North Atlantic	0	0	0	0	0	0	0	0
cr7_15	6.075	Mid-Holocene	North Atlantic	0	0	0	0	0	0	0	0
cr7_17	6.936	Mid-Holocene	North Atlantic	0	0	0	0	0	0	0	0
cr7_18	7.848	Mid-Holocene	North Atlantic	0	0	0	0	0	0	0	0
cr7_19	8.912	Early Holocene	North Atlantic	0	0	0	0	0	0	0	0
cr7_2	modern	Anthropocene	North Atlantic	0	0	0	0	0	0	0	0
cr7_20	9.94	Early Holocene	North Atlantic	0	0	0	0	0	0	0	0
cr7_21	0.462	Late Holocene	North Atlantic	0	0	0	0	0	0	0	0
cr7_23	2.037	Late Holocene	North Atlantic	0	0	0	0	0	0	0	0
cr7_25	3.084	Late Holocene	North Atlantic	0	0	0	0	0	0	0	0
cr7_27	5.395	Mid-Holocene	North Atlantic	0	0	0	0	0	0	0	0
cr7_28	5.898	Mid-Holocene	North Atlantic	0	0	0	0	0	0	0	0
cr7_29	7.463	Mid-Holocene	North Atlantic	0	0	0	0	0	0	0	0
cr7_3	0.305	Late Holocene	North Atlantic	0	0	0	0	0	0	0	0
cr7_30	7.877	Mid-Holocene	North Atlantic	0	0	0	0	0	0	0	0
cr7_31	8.004	Mid-Holocene	North Atlantic	0	0	0	0	0	0	0	0
cr7_4	0.409	Late Holocene	North Atlantic	0	0	0	0	0	0	0	0
cr7_5	modern	Anthropocene	North Atlantic	0	0	0	0	0	0	0	0
cr7_6	0.379	Late Holocene	North Atlantic	0	0	0	0	0	0	0	0
cr7_7	0.743	Late Holocene	North Atlantic	0	0	0	0	0	0	0	0
cr7_9	1.104	Late Holocene	North Atlantic	0	0	0	0	0	0	0	0
cr8_1	4.039	Late Holocene	Northwest and central Siberia	0	0	0	0	0	0	0	1
cr8_10	7.056	Mid-Holocene	North Atlantic	0	0	0	0	1	1	0	1
cr8_11	8.942	Early Holocene	North Atlantic	1	1	0	0	0	1	0	0
cr8_12	12.471	Late Glacial	North Atlantic	0	0	0	0	0	1	1	0
cr8_14	6.014	Mid-Holocene	North America	0	0	0	0	0	0	0	0
cr8_15	modern	Anthropocene	North America	0	0	0	0	0	0	0	0
cr8_2	4.848	Mid-Holocene	Northwest and central Siberia	0	0	0	0	1	0	1	1
cr8_27	6.149	Mid-Holocene	Northeast Siberia	0	0	0	0	0	0	0	0
cr8_28	7.527	Mid-Holocene	Northeast Siberia	0	0	0	0	0	0	0	0
cr8_29	9.51	Early Holocene	Northeast Siberia	0	1	0	0	1	0	1	1
cr8_3	5.562	Mid-Holocene	Northwest and central Siberia	0	0	0	0	1	0	1	1
cr8_30	9.626	Early Holocene	Northeast Siberia	1	1	0	0	1	0	1	1
cr8_31	9.72	Early Holocene	Northeast Siberia	1	1	0	0	1	0	1	1
cr8_33	9.821	Early Holocene	Northeast Siberia	1	1	1	0	1	1	1	1
cr8_34	9.914	Early Holocene	Northeast Siberia	1	1	0	0	1	1	1	1
cr8_35	39.984	Pre-LGM	Northeast Siberia	1	1	1	1	1	0	1	1
cr8_36	40.871	Pre-LGM	Northeast Siberia	1	1	0	1	1	0	1	1
cr8_37	41.948	Pre-LGM	Northeast Siberia	1	1	0	1	1	0	1	1
cr8_38	42.809	Pre-LGM	Northeast Siberia	1	1	0	1	1	0	1	1
cr8_39	43.861	Pre-LGM	Northeast Siberia	1	1	0	1	1	0	1	1
cr8_4	modern	Anthropocene	North America	0	0	0	0	0	0	0	0
cr8_5	modern	Anthropocene	North America	0	0	0	0	0	0	0	0
cr8_6	44.917	Pre-LGM	Northwest and central Siberia	0	0	0	0	0	0	0	0
cr8_7	32	Pre-LGM	Northwest and central Siberia	0	0	0	0	0	0	0	0
cr8_9	3.812	Late Holocene	North Atlantic	0	0	0	0	0	0	1	0
cr9_1	4.605	Mid-Holocene	Northeast Siberia	0	0	0	0	0	1	0	0
cr9_10	10.384	Early Holocene	Northeast Siberia	1	0	0	1	1	1	0	1
cr9_11	11.344	Early Holocene	North America	0	0	0	0	0	1	1	0
cr9_14	32.316	Pre-LGM	North America	0	0	0	0	0	1	0	0
cr9_15	28.689	Pre-LGM	North America	0	0	0	0	0	1	0	0
cr9_16	24.03	LGM	North America	0	0	0	0	0	1	0	0
cr9_17	34.281	Pre-LGM	North America	0	0	0	0	0	1	0	0
cr9_18	26.804	Pre-LGM	North America	0	0	0	0	0	1	0	0
cr9_19	27.838	Pre-LGM	North America	0	0	0	0	0	1	0	0
cr9_2	7.812	Mid-Holocene	Northeast Siberia	1	0	0	1	0	1	0	0
cr9_21	30.354	Pre-LGM	North America	0	1	0	1	1	1	1	1
cr9_23	48.246	Pre-LGM	North America	1	0	0	0	0	0	0	1
cr9_24	9.505	Early Holocene	North America	0	0	0	0	1	1	0	1
cr9_25	9.31	Early Holocene	North America	0	0	0	0	0	0	0	1
cr9_26	23.698	LGM	North America	1	1	0	0	0	1	0	0
cr9_27	29.071	Pre-LGM	North America	0	1	0	0	0	1	0	0
cr9_28	>50	50+	North America	1	1	0	1	1	1	1	1
cr9_29	41.634	Pre-LGM	North America	0	1	0	1	0	1	0	0
cr9_3	8.474	Early Holocene	Northeast Siberia	0	0	0	0	0	0	1	0
cr9_30	0.128	Late Holocene	North America	0	0	0	0	0	0	0	0
cr9_31	0.133	Late Holocene	North America	0	0	0	0	0	1	0	0
cr9_32	0.132	Late Holocene	North America	0	0	0	1	0	1	0	0
cr9_37	modern	Anthropocene	North Atlantic	0	0	0	0	0	1	1	0
cr9_38	modern	Anthropocene	North Atlantic	0	0	0	0	0	0	1	0
cr9_4	5.241	Mid-Holocene	Northeast Siberia	0	0	0	0	0	1	0	0
cr9_41	modern	Anthropocene	North Atlantic	0	0	0	0	0	1	0	0
cr9_42	0.127	Late Holocene	North Atlantic	0	0	0	0	0	1	0	0
cr9_43	0.3	Late Holocene	North Atlantic	0	0	0	0	0	1	0	0
cr9_45	0.39	Late Holocene	North Atlantic	0	0	0	0	0	0	0	0
cr9_46	1.347	Late Holocene	North Atlantic	0	0	0	0	0	0	0	0
cr9_47	1.327	Late Holocene	North Atlantic	0	0	0	0	0	1	1	0
cr9_48	1.386	Late Holocene	North Atlantic	0	0	0	0	0	1	0	0
cr9_5	5.907	Mid-Holocene	Northeast Siberia	0	0	0	0	0	1	1	0
cr9_50	0.135	Late Holocene	North Atlantic	0	0	0	0	0	0	0	0
cr9_51	0.125	Late Holocene	North Atlantic	0	0	0	0	0	0	1	0
cr9_52	8.387	Early Holocene	North Atlantic	0	0	0	0	0	0	0	0
cr9_53	8.874	Early Holocene	North Atlantic	0	0	0	0	0	0	0	0
cr9_54	9.504	Early Holocene	North Atlantic	0	0	0	0	0	0	0	0
cr9_55	11.459	Early Holocene	North Atlantic	0	0	0	0	0	0	0	0
cr9_56	13.699	Late Glacial	North Atlantic	0	0	0	0	0	0	0	0
cr9_57	14.754	Late Glacial	North Atlantic	0	0	0	0	0	0	0	0
cr9_58	15.394	Late Glacial	North Atlantic	0	0	0	0	0	0	0	0
cr9_59	16.761	Late Glacial	North Atlantic	0	0	0	0	0	1	0	0
cr9_6	6.391	Mid-Holocene	Northeast Siberia	0	0	0	1	0	1	0	0
cr9_60	17.281	Late Glacial	North Atlantic	0	0	0	0	0	1	0	0
cr9_61	17.841	Late Glacial	North Atlantic	0	0	0	0	0	0	0	0
cr9_62	18.767	Late Glacial	North Atlantic	0	0	0	0	0	0	0	0
cr9_63	19.465	LGM	North Atlantic	0	0	0	0	0	0	0	0
cr9_64	20.956	LGM	North Atlantic	0	0	0	0	0	1	0	0
cr9_65	21.615	LGM	North Atlantic	0	0	0	0	0	1	0	0
cr9_66	22.213	LGM	North Atlantic	0	0	0	0	0	1	0	0
cr9_67	22.616	LGM	North Atlantic	0	0	0	1	0	1	0	0
cr9_68	0.125	Late Holocene	North Atlantic	0	0	0	0	0	0	0	0
cr9_69	0.121	Late Holocene	North Atlantic	0	0	0	0	0	0	0	0
cr9_7	6.872	Mid-Holocene	Northeast Siberia	0	0	0	0	0	1	0	0
cr9_70	0.125	Late Holocene	North Atlantic	0	0	0	0	0	0	0	0
cr9_73	0.13	Late Holocene	North Atlantic	0	0	0	0	0	0	0	0
cr9_8	7.343	Mid-Holocene	Northeast Siberia	0	0	0	1	0	1	0	0
cr9_9	9.422	Early Holocene	Northeast Siberia	0	0	0	0	0	1	0	0
tm1_1	18.731	Late Glacial	Northwest and central Siberia	1	1	0	0	0	0	0	0
tm1_2	17.805	Late Glacial	Northwest and central Siberia	0	1	0	0	1	0	1	0
tm1_3	17.28	Late Glacial	Northwest and central Siberia	0	1	0	0	1	0	0	0
tm1_4	16.869	Late Glacial	Northwest and central Siberia	0	1	0	0	0	0	0	0
tm1_5	16.61	Late Glacial	Northwest and central Siberia	0	0	0	0	1	0	0	0
tm1_6	16.279	Late Glacial	Northwest and central Siberia	0	0	0	0	0	0	0	0
tm1_7	14.167	Late Glacial	Northwest and central Siberia	0	0	0	0	0	0	1	0
tm2_1	16.61	Late Glacial	Northwest and central Siberia	0	1	0	0	1	0	1	1
tm2_2	16.532	Late Glacial	Northwest and central Siberia	1	1	0	0	1	0	1	1
tm2_3	16.532	Late Glacial	Northwest and central Siberia	0	1	0	0	1	0	1	1
tm2_4	8.553	Early Holocene	Northwest and central Siberia	0	0	0	0	1	0	0	0
tm2_5	8.553	Early Holocene	Northwest and central Siberia	0	0	0	0	0	0	0	0
tm2_6	7.21	Mid-Holocene	Northwest and central Siberia	0	0	0	0	0	0	0	0
tm2_7	7.21	Mid-Holocene	Northwest and central Siberia	0	0	0	0	0	0	0	0
tm3_1	15.771	Late Glacial	Northwest and central Siberia	1	1	0	0	1	0	0	1
tm3_2	14.831	Late Glacial	Northwest and central Siberia	1	0	0	0	1	0	0	1
tm3_3	14.167	Late Glacial	Northwest and central Siberia	0	0	0	0	1	0	1	0
tm3_4	10.545	Early Holocene	Northwest and central Siberia	0	0	0	0	0	0	0	0
tm3_5	10.545	Early Holocene	Northwest and central Siberia	1	0	0	0	1	0	0	1
tm4_1	7.92	Mid-Holocene	Northwest and central Siberia	0	1	0	0	1	0	1	1
tm4_10	5.2	Mid-Holocene	Northwest and central Siberia	0	0	0	0	1	0	0	0
tm4_11	18.447	Late Glacial	Northwest and central Siberia	1	0	0	0	0	0	0	0
tm4_12	49.97	Pre-LGM	Northwest and central Siberia	1	0	0	0	1	0	0	1
tm4_13	>50	50+	Northwest and central Siberia	1	1	0	0	1	0	1	1
tm4_14	17.543	Late Glacial	Northwest and central Siberia	0	0	0	0	1	0	0	0
tm4_3	7.812	Mid-Holocene	Northwest and central Siberia	1	1	0	0	1	0	1	1
tm4_4	7.779	Mid-Holocene	Northwest and central Siberia	1	1	0	0	1	0	1	1
tm4_5	7.658	Mid-Holocene	Northwest and central Siberia	0	1	0	0	1	0	1	1
tm4_6	7.511	Mid-Holocene	Northwest and central Siberia	0	1	0	0	1	0	1	1
tm4_7	7.39	Mid-Holocene	Northwest and central Siberia	0	1	0	0	1	0	1	1
tm4_8	3.933	Late Holocene	Northwest and central Siberia	1	0	0	0	1	0	0	1
tm4_9	4.7	Mid-Holocene	Northwest and central Siberia	0	0	0	0	0	0	0	0
tm5_1	45.846	Pre-LGM	Northwest and central Siberia	1	1	0	0	1	0	0	0
tm5_2	44.959	Pre-LGM	Northwest and central Siberia	0	0	0	0	0	0	0	1
tm5_3	43.79	Pre-LGM	Northwest and central Siberia	0	0	0	0	0	0	0	0
tm6_1	21.844	LGM	Northwest and central Siberia	0	1	0	0	1	0	0	1
tm6_11	5.468	Mid-Holocene	Northwest and central Siberia	0	0	0	0	0	0	0	0
tm6_15	8.174	Mid-Holocene	North America	0	0	0	0	0	0	0	0
tm6_16	14.071	Late Glacial	North America	0	0	0	0	0	0	0	0
tm6_17	18.181	Late Glacial	North America	0	0	0	0	0	0	0	0
tm6_18	21.106	LGM	North America	0	0	0	0	0	0	0	0
tm6_2	21.361	LGM	Northwest and central Siberia	1	1	0	0	1	0	1	1
tm6_3	20.481	LGM	Northwest and central Siberia	1	1	0	0	1	0	1	1
tm6_6	12.8	Late Glacial	Northwest and central Siberia	0	1	0	0	1	0	0	0
tm6_7	12.341	Late Glacial	Northwest and central Siberia	0	1	0	0	1	0	0	0
tm6_8	6.58	Mid-Holocene	Northwest and central Siberia	1	1	0	0	1	0	1	1
tm6_9	7.072	Mid-Holocene	Northwest and central Siberia	0	0	0	0	0	0	0	0
tm7_15	modern	Anthropocene	Northwest and central Siberia	0	0	0	0	0	0	0	0
tm7_4	41.862	Pre-LGM	Northwest and central Siberia	0	0	0	0	1	0	0	0
tm7_6	8.055	Mid-Holocene	Northeast Siberia	0	0	0	0	0	0	0	0
tm8_2	9.138	Early Holocene	Northwest and central Siberia	0	1	0	0	1	0	0	1
tm8_3	modern	Anthropocene	Northwest and central Siberia	0	0	0	0	0	0	0	0
tm8_5	modern	Anthropocene	Northwest and central Siberia	0	1	0	0	1	0	1	1
tm8_7	3.428	Late Holocene	Northwest and central Siberia	0	0	0	0	0	0	0	0
tm8_9	5.45	Mid-Holocene	Northeast Siberia	0	1	0	0	0	0	1	0
tm9_1	10.518	Early Holocene	Northeast Siberia	0	0	0	0	0	0	0	0
tm9_12	10.354	Early Holocene	Northeast Siberia	0	0	0	0	0	0	0	0
tm9_13	11.383	Early Holocene	North America	0	1	0	0	0	0	0	1
tm9_14	7.922	Mid-Holocene	North America	0	0	0	0	0	0	0	0
tm9_15	10.864	Early Holocene	North America	0	0	0	0	0	0	0	0
tm9_2	15.332	Late Glacial	Northeast Siberia	1	0	0	0	1	0	1	1
tm9_3	0.55	Late Holocene	Northeast Siberia	0	0	0	0	0	0	0	0
tm9_4	8.146	Mid-Holocene	Northeast Siberia	1	1	0	0	1	0	0	1
tm9_5	11.157	Early Holocene	Northeast Siberia	1	1	0	0	1	0	0	1
tm9_6	10.55	Early Holocene	Northeast Siberia	0	0	0	0	1	0	0	1
tm9_7	7.564	Mid-Holocene	Northeast Siberia	0	0	0	0	0	0	0	0
tm9_9	7.665	Mid-Holocene	Northeast Siberia	0	0	0	0	0	0	0	1

## Sheet: damage
Sample ID	Age (ka BP)	Age interval	Region	Mammoth Reads NO	Mammoth Mean reads length	Mammoth Damage rate (F/R)	Horse Reads NO	Horse Mean reads length	Horse Damage rate (F/R)	Woolly rhinoceros Reads NO	Woolly rhinoceros Mean reads length	Woolly rhinoceros Damage rate (F/R)	Bison Reads NO	Bison Mean reads length	Bison Damage rate (F/R)	Hare Reads NO	Hare Mean reads length	Hare Damage rate (F/R)	Wolf Reads NO	Wolf Mean reads length	Wolf Damage rate (F/R)	Caribou Reads NO	Caribou Mean reads length	Caribou Damage rate (F/R)
ar1_1	44.98	Pre-LGM	Northwest and central Siberia	1071	41.775	5.37098	NA	NA	NA	NA	NA	NA	NA	NA	NA	1788	42.2204	6.2564	NA	NA	NA	NA	NA	NA
ar1_10	13.35	Late Glacial	Northwest and central Siberia	NA	NA	NA	35	60.1429	0	NA	NA	NA	NA	NA	NA	433	46.7275	2.35406	NA	NA	NA	NA	NA	NA
ar1_11	27.55	Pre-LGM	Northwest and central Siberia	183	58.6175	5.88954	25	69.36	0	NA	NA	NA	NA	NA	NA	NA	NA	NA	NA	NA	NA	NA	NA	NA
ar1_12	27.2	Pre-LGM	Northwest and central Siberia	NA	NA	NA	NA	NA	NA	NA	NA	NA	NA	NA	NA	NA	NA	NA	NA	NA	NA	NA	NA	NA
ar1_13	26.914	Pre-LGM	Northwest and central Siberia	NA	NA	NA	NA	NA	NA	NA	NA	NA	NA	NA	NA	NA	NA	NA	NA	NA	NA	NA	NA	NA
ar1_14	26.497	LGM	Northwest and central Siberia	NA	NA	NA	21	71	11	NA	NA	NA	NA	NA	NA	157	46.8981	6.21912	NA	NA	NA	NA	NA	NA
ar1_15	26.595	Pre-LGM	Northwest and central Siberia	NA	NA	NA	NA	NA	NA	NA	NA	NA	NA	NA	NA	114	46.8158	2.15666	NA	NA	NA	NA	NA	NA
ar1_17	26.219	LGM	Northwest and central Siberia	NA	NA	NA	7	66.5714	0	NA	NA	NA	NA	NA	NA	200	46.225	1.292	NA	NA	NA	591	59.1269	2.53829
ar1_18	21.246	LGM	Northwest and central Siberia	NA	NA	NA	NA	NA	NA	NA	NA	NA	NA	NA	NA	NA	NA	NA	NA	NA	NA	NA	NA	NA
ar1_19	20.93	LGM	Northwest and central Siberia	186	53.1237	2.43198	10	63	0	NA	NA	NA	NA	NA	NA	215	46.8233	3.17901	NA	NA	NA	515	53.4272	3.35357
ar1_2	44.98	Pre-LGM	Northwest and central Siberia	1447	46.7616	4.14998	NA	NA	NA	4480	44.9806	7.96634	NA	NA	NA	3173	51.0678	4.58979	34	46.0588	0	NA	NA	NA
ar1_20	20.742	LGM	Northwest and central Siberia	NA	NA	NA	NA	NA	NA	NA	NA	NA	NA	NA	NA	NA	NA	NA	NA	NA	NA	NA	NA	NA
ar1_21	4.695	Mid-Holocene	Northwest and central Siberia	NA	NA	NA	NA	NA	NA	NA	NA	NA	NA	NA	NA	NA	NA	NA	NA	NA	NA	NA	NA	NA
ar1_22	4.857	Mid-Holocene	Northwest and central Siberia	NA	NA	NA	NA	NA	NA	NA	NA	NA	NA	NA	NA	NA	NA	NA	NA	NA	NA	NA	NA	NA
ar1_23	5.486	Mid-Holocene	Northwest and central Siberia	NA	NA	NA	NA	NA	NA	NA	NA	NA	NA	NA	NA	NA	NA	NA	NA	NA	NA	NA	NA	NA
ar1_25	28.604	Pre-LGM	Northwest and central Siberia	NA	NA	NA	4	58	0	NA	NA	NA	NA	NA	NA	153	47.8301	1.68925	NA	NA	NA	NA	NA	NA
ar1_26	28.855	Pre-LGM	Northwest and central Siberia	NA	NA	NA	12	64.75	0	NA	NA	NA	NA	NA	NA	278	44.0144	5.79437	NA	NA	NA	627	48.0255	4.01306
ar1_27	31.597	Pre-LGM	Northwest and central Siberia	NA	NA	NA	22	56.0909	0	NA	NA	NA	NA	NA	NA	391	43.6471	2.66077	NA	NA	NA	638	47.29	3.0059
ar1_28	27.501	Pre-LGM	Northwest and central Siberia	410	51.2195	4.581	72	69.6944	0	NA	NA	NA	NA	NA	NA	791	47.6776	3.15794	NA	NA	NA	1458	53.6372	2.05726
ar1_29	34.346	Pre-LGM	Northwest and central Siberia	400	58.0775	2.32097	NA	NA	NA	NA	NA	NA	NA	NA	NA	726	53.1433	1.65486	NA	NA	NA	1034	55.4226	2.86423
ar1_3	49.97	Pre-LGM	Northwest and central Siberia	1476	47.3997	4.5817	NA	NA	NA	NA	NA	NA	NA	NA	NA	3176	52.3907	6.25598	NA	NA	NA	NA	NA	NA
ar1_30	32.628	Pre-LGM	Northwest and central Siberia	120	63.7833	4.61689	NA	NA	NA	NA	NA	NA	NA	NA	NA	139	57.964	2.68592	NA	NA	NA	NA	NA	NA
ar1_31	30.366	Pre-LGM	Northwest and central Siberia	NA	NA	NA	NA	NA	NA	NA	NA	NA	NA	NA	NA	149	49.7651	4.89844	NA	NA	NA	301	55.0133	0.488791
ar1_4	>50	50+	Northwest and central Siberia	1147	46.7297	7.13515	72	66.3194	3.29808	3648	44.1297	9.42423	NA	NA	NA	1984	46.0005	6.32852	NA	NA	NA	NA	NA	NA
ar1_5	9.648	Early Holocene	Northwest and central Siberia	404	61.6238	2.81796	NA	NA	NA	NA	NA	NA	NA	NA	NA	528	56.9148	0.620173	32	52.0625	0	1096	57.7673	1.5898
ar1_6	12.604	Late Glacial	Northwest and central Siberia	257	54.0661	5.55022	48	68.9167	12.1	NA	NA	NA	NA	NA	NA	462	48.7468	2.06871	NA	NA	NA	NA	NA	NA
ar1_7	12.798	Late Glacial	Northwest and central Siberia	NA	NA	NA	NA	NA	NA	NA	NA	NA	NA	NA	NA	NA	NA	NA	NA	NA	NA	NA	NA	NA
ar1_9	12.56	Late Glacial	Northwest and central Siberia	NA	NA	NA	NA	NA	NA	NA	NA	NA	NA	NA	NA	NA	NA	NA	NA	NA	NA	NA	NA	NA
ar2_1	38.665	Pre-LGM	Northwest and central Siberia	NA	NA	NA	25	53.64	0	1939	43.6983	8.34114	NA	NA	NA	1013	44.5311	3.73883	NA	NA	NA	1992	52.3303	3.89649
ar2_10	>50	50+	Northwest and central Siberia	1081	43.0222	3.20327	NA	NA	NA	NA	NA	NA	NA	NA	NA	1584	42.5082	3.81547	NA	NA	NA	NA	NA	NA
ar2_11	6.74	Mid-Holocene	Northeast Siberia	NA	NA	NA	NA	NA	NA	NA	NA	NA	NA	NA	NA	NA	NA	NA	NA	NA	NA	NA	NA	NA
ar2_12	10.269	Early Holocene	Northeast Siberia	223	42.9641	5.21302	NA	NA	NA	NA	NA	NA	NA	NA	NA	NA	NA	NA	NA	NA	NA	NA	NA	NA
ar2_13	16.91	Late Glacial	Northeast Siberia	NA	NA	NA	NA	NA	NA	NA	NA	NA	NA	NA	NA	NA	NA	NA	NA	NA	NA	NA	NA	NA
ar2_14	10.987	Early Holocene	North America	210	50.0571	6.08105	7	66.4286	0	NA	NA	NA	NA	NA	NA	308	45.6331	13.7605	NA	NA	NA	NA	NA	NA
ar2_15	10.981	Early Holocene	North America	NA	NA	NA	NA	NA	NA	NA	NA	NA	NA	NA	NA	NA	NA	NA	NA	NA	NA	NA	NA	NA
ar2_17	11.031	Early Holocene	North America	232	55.2802	3.42814	8	72.25	0	NA	NA	NA	NA	NA	NA	282	47.0674	4.3539	NA	NA	NA	NA	NA	NA
ar2_18	11.712	Late Glacial	North America	1074	42.892	4.38244	34	60.0588	3.67761	NA	NA	NA	NA	NA	NA	NA	NA	NA	NA	NA	NA	NA	NA	NA
ar2_19	30.218	Pre-LGM	North America	198	50.8283	2.55582	19	58.8947	0	NA	NA	NA	782	54.8875	2.93263	NA	NA	NA	NA	NA	NA	921	56.203	3.0416
ar2_2	34.147	Pre-LGM	Northwest and central Siberia	275	45.2655	3.95521	26	60.1538	0	NA	NA	NA	NA	NA	NA	600	43.415	3.84803	NA	NA	NA	1086	46.0074	1.2161
ar2_20	29.539	Pre-LGM	North America	579	52.019	2.83774	38	64.0526	0	NA	NA	NA	1609	52.5482	3.47638	862	48.5418	2.01359	NA	NA	NA	2154	54.4898	1.59553
ar2_21	28.872	Pre-LGM	North America	NA	NA	NA	13	62.1538	0	NA	NA	NA	523	51.9694	3.17669	245	45.8286	2.0058	NA	NA	NA	NA	NA	NA
ar2_22	30.297	Pre-LGM	North America	154	55.1299	4.71168	19	59.8421	0	NA	NA	NA	539	54.0445	3.51832	167	46.7665	2.55409	NA	NA	NA	697	58.1148	1.87759
ar2_23	29.897	Pre-LGM	North America	557	59.8815	2.31336	75	71.6667	3.47689	NA	NA	NA	925	54.2984	2.40466	508	51.1693	2.64737	NA	NA	NA	1433	57.4368	1.26572
ar2_25	27.113	Pre-LGM	North America	409	52.8044	7.608	35	63.0286	0	NA	NA	NA	2095	57.2635	6.84842	654	46.6468	4.15911	18	57.8889	0	1785	57.2924	5.30096
ar2_26	24.474	LGM	North America	270	50.1556	4.688	34	60.5588	0	NA	NA	NA	1054	55.6973	5.04323	410	46.4561	2.58061	NA	NA	NA	1072	53.8097	3.21846
ar2_27	24.519	LGM	North America	314	49.6083	2.44885	22	59.2273	0	NA	NA	NA	901	50.1454	5.75812	414	45.0217	2.25405	NA	NA	NA	1102	51.2468	3.39135
ar2_28	24.204	LGM	North America	NA	NA	NA	7	69	0	NA	NA	NA	NA	NA	NA	NA	NA	NA	NA	NA	NA	NA	NA	NA
ar2_29	24.569	LGM	North America	373	51.9973	6.40709	23	59.6957	0	NA	NA	NA	844	51.8697	5.55686	450	45.0289	2.93993	NA	NA	NA	1149	52.3882	4.38633
ar2_3	24.237	LGM	Northwest and central Siberia	NA	NA	NA	13	70.9231	0	NA	NA	NA	NA	NA	NA	255	46.3451	3.08997	NA	NA	NA	471	51.3864	1.20686
ar2_30	23.207	LGM	North America	154	48.539	9.08245	17	62.2941	0	NA	NA	NA	NA	NA	NA	240	47.275	3.40593	NA	NA	NA	NA	NA	NA
ar2_31	27.274	Pre-LGM	North America	NA	NA	NA	1	57	0	NA	NA	NA	NA	NA	NA	NA	NA	NA	NA	NA	NA	NA	NA	NA
ar2_4	23.876	LGM	Northwest and central Siberia	NA	NA	NA	NA	NA	NA	NA	NA	NA	NA	NA	NA	NA	NA	NA	NA	NA	NA	NA	NA	NA
ar2_5	24.045	LGM	Northwest and central Siberia	NA	NA	NA	6	62.6667	0	NA	NA	NA	NA	NA	NA	273	41.2857	2.82476	NA	NA	NA	525	46.9676	2.10588
ar2_6	32.386	Pre-LGM	Northwest and central Siberia	169	55.1124	2.74403	NA	NA	NA	NA	NA	NA	NA	NA	NA	196	51.2908	2.90877	NA	NA	NA	511	58.1605	1.19619
ar2_7	30.268	Pre-LGM	Northwest and central Siberia	203	47.3054	2.618	17	65.7059	9.16667	NA	NA	NA	NA	NA	NA	345	43.1333	14.6311	NA	NA	NA	768	51.8958	2.19516
ar2_9	23.075	LGM	Northwest and central Siberia	115	46.6957	11.6039	5	50	0	NA	NA	NA	NA	NA	NA	225	42.6222	5.64664	NA	NA	NA	516	49.0291	1.45446
ar3_1	23.502	LGM	North America	292	53.8767	3.29578	36	67.25	0	NA	NA	NA	1370	59.4051	2.71733	443	50.1264	2.55334	NA	NA	NA	1133	59.0724	2.35903
ar3_10	12.529	Late Glacial	North America	170	52.6529	2.1066	30	69.2	0	NA	NA	NA	NA	NA	NA	NA	NA	NA	NA	NA	NA	NA	NA	NA
ar3_11	12.334	Late Glacial	North America	143	55.8671	3.99581	NA	NA	NA	NA	NA	NA	NA	NA	NA	NA	NA	NA	NA	NA	NA	NA	NA	NA
ar3_12	8.373	Early Holocene	North America	NA	NA	NA	31	69.8387	0	NA	NA	NA	NA	NA	NA	NA	NA	NA	NA	NA	NA	NA	NA	NA
ar3_13	12.529	Late Glacial	North America	474	65.9536	2.70876	140	72.6214	3.60745	NA	NA	NA	NA	NA	NA	492	63.6687	1.51541	NA	NA	NA	1201	69.1682	2.225
ar3_14	12.776	Late Glacial	North America	NA	NA	NA	4	79.5	0	NA	NA	NA	NA	NA	NA	NA	NA	NA	NA	NA	NA	NA	NA	NA
ar3_15	12.529	Late Glacial	North America	NA	NA	NA	NA	NA	NA	NA	NA	NA	NA	NA	NA	NA	NA	NA	NA	NA	NA	NA	NA	NA
ar3_17	12.529	Late Glacial	North America	148	43.8311	11.0544	6	60.8333	0	NA	NA	NA	NA	NA	NA	232	44.3405	9.39422	6	59.8333	0	NA	NA	NA
ar3_18	12.634	Late Glacial	North America	250	59.408	2.05455	NA	NA	NA	NA	NA	NA	NA	NA	NA	NA	NA	NA	NA	NA	NA	NA	NA	NA
ar3_20	30.339	Pre-LGM	North America	NA	NA	NA	5	74.2	0	NA	NA	NA	NA	NA	NA	NA	NA	NA	NA	NA	NA	NA	NA	NA
ar3_21	29.852	Pre-LGM	North America	NA	NA	NA	11	63.5455	0	NA	NA	NA	NA	NA	NA	NA	NA	NA	NA	NA	NA	NA	NA	NA
ar3_22	29.758	Pre-LGM	North America	NA	NA	NA	5	68	0	NA	NA	NA	NA	NA	NA	NA	NA	NA	NA	NA	NA	NA	NA	NA
ar3_23	15.343	Late Glacial	North America	NA	NA	NA	9	63	0	NA	NA	NA	NA	NA	NA	185	46.9405	7.69991	NA	NA	NA	NA	NA	NA
ar3_25	11.598	Early Holocene	North America	NA	NA	NA	NA	NA	NA	NA	NA	NA	NA	NA	NA	NA	NA	NA	0	0	0	NA	NA	NA
ar3_26	8.166	Mid-Holocene	North America	NA	NA	NA	NA	NA	NA	NA	NA	NA	NA	NA	NA	NA	NA	NA	NA	NA	NA	NA	NA	NA
ar3_28	15.343	Late Glacial	North America	NA	NA	NA	11	47.8182	0	NA	NA	NA	NA	NA	NA	NA	NA	NA	NA	NA	NA	NA	NA	NA
ar3_29	9.462	Early Holocene	North America	NA	NA	NA	NA	NA	NA	NA	NA	NA	NA	NA	NA	NA	NA	NA	NA	NA	NA	NA	NA	NA
ar3_3	31.333	Pre-LGM	North America	NA	NA	NA	6	61	0	NA	NA	NA	262	70.7214	2.15364	NA	NA	NA	NA	NA	NA	NA	NA	NA
ar3_30	9.365	Early Holocene	North America	108	48.9444	3.31059	NA	NA	NA	NA	NA	NA	NA	NA	NA	166	46.4398	1.93222	NA	NA	NA	NA	NA	NA
ar3_31	8.889	Early Holocene	North America	NA	NA	NA	NA	NA	NA	NA	NA	NA	NA	NA	NA	NA	NA	NA	NA	NA	NA	NA	NA	NA
ar3_4	10.6	Early Holocene	North America	NA	NA	NA	NA	NA	NA	NA	NA	NA	NA	NA	NA	NA	NA	NA	NA	NA	NA	992	52.6008	5.78976
ar3_5	12.355	Late Glacial	North America	NA	NA	NA	NA	NA	NA	NA	NA	NA	NA	NA	NA	772	54.215	3.65007	NA	NA	NA	NA	NA	NA
ar3_6	12.703	Late Glacial	North America	NA	NA	NA	NA	NA	NA	NA	NA	NA	20836	77.743	0.985468	1435	69.6397	1.25818	19	46.4737	0	NA	NA	NA
ar3_7	12.529	Late Glacial	North America	610	48.923	4.37779	88	67.6818	0	NA	NA	NA	NA	NA	NA	819	43.8034	4.55182	NA	NA	NA	NA	NA	NA
ar3_9	12.529	Late Glacial	North America	271	53.262	3.72187	59	66.0508	0	NA	NA	NA	NA	NA	NA	278	47.7842	2.70415	NA	NA	NA	NA	NA	NA
ar4_1	5.343	Mid-Holocene	Northeast Siberia	NA	NA	NA	NA	NA	NA	NA	NA	NA	NA	NA	NA	NA	NA	NA	NA	NA	NA	NA	NA	NA
ar4_10	24.46	LGM	Northeast Siberia	NA	NA	NA	9	59	0	NA	NA	NA	NA	NA	NA	327	53.2875	3.07982	NA	NA	NA	NA	NA	NA
ar4_11	24.902	LGM	Northeast Siberia	NA	NA	NA	2	58.5	0	NA	NA	NA	NA	NA	NA	77	45.4286	0	NA	NA	NA	NA	NA	NA
ar4_12	25.72	LGM	Northeast Siberia	NA	NA	NA	5	51.4	0	NA	NA	NA	247	59.3482	0.802673	162	49.6667	4.22508	NA	NA	NA	NA	NA	NA
ar4_13	25.896	LGM	Northeast Siberia	NA	NA	NA	4	72.5	0	NA	NA	NA	NA	NA	NA	154	52.2403	0	NA	NA	NA	NA	NA	NA
ar4_14	27.213	Pre-LGM	Northeast Siberia	NA	NA	NA	7	74.8571	0	NA	NA	NA	NA	NA	NA	114	49.6754	0	NA	NA	NA	NA	NA	NA
ar4_15	27.682	Pre-LGM	Northeast Siberia	242	58.3182	18.0565	15	71.2667	0	417	48.0911	3.48524	NA	NA	NA	475	51.0989	2.54039	NA	NA	NA	1209	59.5906	2.57212
ar4_17	27.773	Pre-LGM	Northeast Siberia	NA	NA	NA	4	58.25	0	NA	NA	NA	NA	NA	NA	70	45.5571	6.81377	NA	NA	NA	NA	NA	NA
ar4_18	28.656	Pre-LGM	Northeast Siberia	NA	NA	NA	7	64.7143	0	NA	NA	NA	NA	NA	NA	68	46.1471	1.90836	NA	NA	NA	NA	NA	NA
ar4_19	29.36	Pre-LGM	Northeast Siberia	NA	NA	NA	3	45	0	NA	NA	NA	NA	NA	NA	221	54.8959	0	NA	NA	NA	NA	NA	NA
ar4_2	10.518	Early Holocene	Northeast Siberia	NA	NA	NA	NA	NA	NA	NA	NA	NA	NA	NA	NA	NA	NA	NA	NA	NA	NA	NA	NA	NA
ar4_20	29.599	Pre-LGM	Northeast Siberia	NA	NA	NA	0	0	0	NA	NA	NA	NA	NA	NA	NA	NA	NA	NA	NA	NA	NA	NA	NA
ar4_21	36.468	Pre-LGM	Northeast Siberia	NA	NA	NA	1	53	0	NA	NA	NA	NA	NA	NA	NA	NA	NA	NA	NA	NA	NA	NA	NA
ar4_22	20.355	LGM	Northeast Siberia	329	53.234	3.89236	30	62.3	0	783	49.046	4.73901	979	59.0072	2.74899	788	50.1726	6.83142	NA	NA	NA	1352	55.372	3.21364
ar4_23	21.63	LGM	Northeast Siberia	497	55.8431	4.23294	41	67.5854	0	1132	49.9302	7.81103	1466	59.6917	4.46733	3838	54.5055	6.89302	NA	NA	NA	2033	57.3246	4.24876
ar4_25	0.127	Late Holocene	Northeast Siberia	NA	NA	NA	NA	NA	NA	NA	NA	NA	NA	NA	NA	NA	NA	NA	NA	NA	NA	NA	NA	NA
ar4_26	0.127	Late Holocene	Northeast Siberia	NA	NA	NA	NA	NA	NA	NA	NA	NA	NA	NA	NA	NA	NA	NA	NA	NA	NA	NA	NA	NA
ar4_27	0.131	Late Holocene	Northeast Siberia	NA	NA	NA	NA	NA	NA	NA	NA	NA	NA	NA	NA	NA	NA	NA	NA	NA	NA	NA	NA	NA
ar4_28	0.731	Late Holocene	Northeast Siberia	NA	NA	NA	NA	NA	NA	NA	NA	NA	NA	NA	NA	NA	NA	NA	NA	NA	NA	NA	NA	NA
ar4_29	0.553	Late Holocene	Northeast Siberia	NA	NA	NA	NA	NA	NA	NA	NA	NA	NA	NA	NA	NA	NA	NA	NA	NA	NA	NA	NA	NA
ar4_3	modern	Anthropocene	Northeast Siberia	NA	NA	NA	NA	NA	NA	NA	NA	NA	NA	NA	NA	NA	NA	NA	NA	NA	NA	NA	NA	NA
ar4_30	23.86	LGM	Northeast Siberia	618	52.123	6.80168	NA	NA	NA	1197	44.3751	7.6987	NA	NA	NA	459	43.0763	6.0939	NA	NA	NA	NA	NA	NA
ar4_31	24.663	LGM	Northeast Siberia	361	48.4294	5.9472	NA	NA	NA	877	45.6055	6.93388	NA	NA	NA	396	43.9874	4.56309	NA	NA	NA	NA	NA	NA
ar4_4	>50	50+	North America	444	45.536	3.70112	NA	NA	NA	NA	NA	NA	NA	NA	NA	827	44.5502	4.07783	NA	NA	NA	NA	NA	NA
ar4_5	29.838	Pre-LGM	North America	157	62.9682	3.26633	9	69.3333	0	NA	NA	NA	489	63.8466	1.47385	91	50.5385	3.54406	NA	NA	NA	880	67.3261	0.862779
ar4_6	8.392	Early Holocene	North America	NA	NA	NA	NA	NA	NA	NA	NA	NA	NA	NA	NA	NA	NA	NA	NA	NA	NA	NA	NA	NA
ar4_7	7.995	Mid-Holocene	North America	NA	NA	NA	NA	NA	NA	NA	NA	NA	NA	NA	NA	NA	NA	NA	NA	NA	NA	NA	NA	NA
ar4_9	23.787	LGM	Northeast Siberia	NA	NA	NA	4	75.25	0	NA	NA	NA	NA	NA	NA	48	54.5625	5.7619	NA	NA	NA	NA	NA	NA
ar5_1	24.529	LGM	Northeast Siberia	396	54.4343	6.92819	NA	NA	NA	NA	NA	NA	NA	NA	NA	279	44.5771	1.7895	NA	NA	NA	NA	NA	NA
ar5_10	25.846	LGM	Northeast Siberia	242	48.1322	4.22652	NA	NA	NA	NA	NA	NA	NA	NA	NA	300	43.82	2.16679	NA	NA	NA	NA	NA	NA
ar5_11	25.427	LGM	Northeast Siberia	860	63.214	5.04368	32	70.1562	0	769	49.4343	6.09143	NA	NA	NA	326	48.1472	5.67471	NA	NA	NA	1208	58.1738	3.16204
ar5_12	26.778	Pre-LGM	Northeast Siberia	5830	72.4309	7.99906	NA	NA	NA	NA	NA	NA	NA	NA	NA	NA	NA	NA	NA	NA	NA	NA	NA	NA
ar5_13	32.911	Pre-LGM	Northeast Siberia	218	52.8028	4.85131	NA	NA	NA	623	46.8395	8.42427	NA	NA	NA	374	47.1979	3.2462	NA	NA	NA	NA	NA	NA
ar5_14	23.882	LGM	Northeast Siberia	328	57.6189	8.8055	6	62.5	0	NA	NA	NA	NA	NA	NA	157	44.3312	5.56303	NA	NA	NA	NA	NA	NA
ar5_15	24.976	LGM	Northeast Siberia	487	53.191	5.2472	NA	NA	NA	NA	NA	NA	NA	NA	NA	187	41.0374	5.39722	NA	NA	NA	NA	NA	NA
ar5_17	24.188	LGM	Northeast Siberia	1888	60.7129	7.53257	26	65.1923	0	1288	45.9767	6.1103	NA	NA	NA	517	44.4217	3.51679	NA	NA	NA	1686	57.382	3.98245
ar5_18	25.227	LGM	Northeast Siberia	1469	62.4622	7.20158	NA	NA	NA	897	48.5474	4.39148	NA	NA	NA	NA	NA	NA	NA	NA	NA	1337	60.2274	3.03372
ar5_19	20.158	LGM	Northeast Siberia	436	54.7913	6.03378	12	70.5833	0	1004	45.6394	7.43088	NA	NA	NA	410	44.1707	1.8316	NA	NA	NA	NA	NA	NA
ar5_2	27.974	Pre-LGM	Northeast Siberia	156	47.0064	4.78167	NA	NA	NA	NA	NA	NA	NA	NA	NA	309	41.6537	4.01125	NA	NA	NA	NA	NA	NA
ar5_20	19.067	LGM	Northeast Siberia	590	49.3051	5.35297	8	54.25	0	2255	43.1712	8.67419	NA	NA	NA	848	42.3125	6.70423	NA	NA	NA	NA	NA	NA
ar5_21	11.162	Early Holocene	North America	NA	NA	NA	NA	NA	NA	NA	NA	NA	NA	NA	NA	NA	NA	NA	NA	NA	NA	NA	NA	NA
ar5_22	11.095	Early Holocene	North America	NA	NA	NA	NA	NA	NA	NA	NA	NA	NA	NA	NA	NA	NA	NA	NA	NA	NA	NA	NA	NA
ar5_23	8.607	Early Holocene	North America	604	45.0877	3.03809	26	56.2692	0	NA	NA	NA	3002	47.0456	7.26145	943	42.4793	5.725	NA	NA	NA	1883	50.1662	3.70894
ar5_25	>50	50+	North America	286	48.014	8.15661	NA	NA	NA	NA	NA	NA	928	50.0086	9.45418	412	43.6942	5.29108	NA	NA	NA	1245	50.049	6.89127
ar5_26	>50	50+	North America	121	48.7769	5.07769	NA	NA	NA	NA	NA	NA	NA	NA	NA	NA	NA	NA	NA	NA	NA	NA	NA	NA
ar5_27	0.137	Late Holocene	North America	NA	NA	NA	NA	NA	NA	NA	NA	NA	NA	NA	NA	183	51.776	0	NA	NA	NA	NA	NA	NA
ar5_28	>50	50+	North America	149	54.4832	6.43382	NA	NA	NA	NA	NA	NA	NA	NA	NA	NA	NA	NA	NA	NA	NA	NA	NA	NA
ar5_29	11.095	Early Holocene	North America	NA	NA	NA	NA	NA	NA	NA	NA	NA	NA	NA	NA	NA	NA	NA	NA	NA	NA	NA	NA	NA
ar5_3	28.45	Pre-LGM	Northeast Siberia	447	47.4653	5.02498	NA	NA	NA	NA	NA	NA	NA	NA	NA	610	43.1393	2.94613	NA	NA	NA	NA	NA	NA
ar5_30	>50	50+	North America	1540	50.2312	4.63448	NA	NA	NA	NA	NA	NA	5965	50.9549	10.0996	1621	41.8785	4.91958	NA	NA	NA	NA	NA	NA
ar5_31	24.978	LGM	Northeast Siberia	190	45.4947	5.10475	NA	NA	NA	NA	NA	NA	NA	NA	NA	NA	NA	NA	NA	NA	NA	NA	NA	NA
ar5_4	32.297	Pre-LGM	Northeast Siberia	107	47.6355	5.05072	NA	NA	NA	NA	NA	NA	NA	NA	NA	NA	NA	NA	NA	NA	NA	NA	NA	NA
ar5_5	29.687	Pre-LGM	Northeast Siberia	313	45.8339	5.24915	5	59.4	0	NA	NA	NA	NA	NA	NA	542	41.7731	4.08411	NA	NA	NA	NA	NA	NA
ar5_6	31.334	Pre-LGM	Northeast Siberia	280	43.3	5.16139	NA	NA	NA	NA	NA	NA	NA	NA	NA	466	38.5579	6.00995	NA	NA	NA	NA	NA	NA
ar5_7	27.042	Pre-LGM	Northeast Siberia	385	49.0727	6.05739	14	59.9286	0	NA	NA	NA	NA	NA	NA	518	44.3726	5.5813	NA	NA	NA	NA	NA	NA
ar5_9	26.116	LGM	Northeast Siberia	109	45.4037	6.82912	NA	NA	NA	NA	NA	NA	NA	NA	NA	NA	NA	NA	NA	NA	NA	NA	NA	NA
ar6_1	26.844	Pre-LGM	Northwest and central Siberia	NA	NA	NA	NA	NA	NA	NA	NA	NA	NA	NA	NA	NA	NA	NA	NA	NA	NA	NA	NA	NA
ar6_10	33.768	Pre-LGM	Northwest and central Siberia	299	49.1304	3.33277	NA	NA	NA	NA	NA	NA	NA	NA	NA	396	44.7652	3.71236	NA	NA	NA	875	49.1623	5.06944
ar6_11	30.934	Pre-LGM	Northwest and central Siberia	105	43.7429	5.64103	NA	NA	NA	NA	NA	NA	NA	NA	NA	NA	NA	NA	NA	NA	NA	NA	NA	NA
ar6_12	29.805	Pre-LGM	Northwest and central Siberia	NA	NA	NA	NA	NA	NA	NA	NA	NA	NA	NA	NA	NA	NA	NA	NA	NA	NA	NA	NA	NA
ar6_13	13.01	Late Glacial	North America	NA	NA	NA	NA	NA	NA	NA	NA	NA	NA	NA	NA	NA	NA	NA	NA	NA	NA	NA	NA	NA
ar6_14	13.034	Late Glacial	North America	NA	NA	NA	NA	NA	NA	NA	NA	NA	NA	NA	NA	NA	NA	NA	NA	NA	NA	NA	NA	NA
ar6_15	13.094	Late Glacial	North America	NA	NA	NA	NA	NA	NA	NA	NA	NA	NA	NA	NA	NA	NA	NA	NA	NA	NA	NA	NA	NA
ar6_17	13.083	Late Glacial	North America	NA	NA	NA	NA	NA	NA	NA	NA	NA	NA	NA	NA	NA	NA	NA	NA	NA	NA	NA	NA	NA
ar6_18	1.22	Late Holocene	Northwest and central Siberia	NA	NA	NA	NA	NA	NA	NA	NA	NA	NA	NA	NA	NA	NA	NA	NA	NA	NA	NA	NA	NA
ar6_19	1.4	Late Holocene	Northwest and central Siberia	NA	NA	NA	NA	NA	NA	NA	NA	NA	NA	NA	NA	NA	NA	NA	NA	NA	NA	NA	NA	NA
ar6_2	26.537	Pre-LGM	Northwest and central Siberia	NA	NA	NA	NA	NA	NA	NA	NA	NA	NA	NA	NA	97	41.7423	2.53175	NA	NA	NA	NA	NA	NA
ar6_20	9.071	Early Holocene	North America	NA	NA	NA	NA	NA	NA	NA	NA	NA	NA	NA	NA	NA	NA	NA	NA	NA	NA	NA	NA	NA
ar6_21	9.08	Early Holocene	North America	NA	NA	NA	NA	NA	NA	NA	NA	NA	NA	NA	NA	NA	NA	NA	NA	NA	NA	NA	NA	NA
ar6_22	0.484	Late Holocene	North Atlantic	NA	NA	NA	NA	NA	NA	NA	NA	NA	NA	NA	NA	NA	NA	NA	NA	NA	NA	NA	NA	NA
ar6_23	0.534	Late Holocene	North Atlantic	NA	NA	NA	NA	NA	NA	NA	NA	NA	NA	NA	NA	NA	NA	NA	NA	NA	NA	NA	NA	NA
ar6_25	2.408	Late Holocene	North Atlantic	NA	NA	NA	NA	NA	NA	NA	NA	NA	NA	NA	NA	NA	NA	NA	NA	NA	NA	NA	NA	NA
ar6_26	3.539	Late Holocene	North Atlantic	NA	NA	NA	NA	NA	NA	NA	NA	NA	NA	NA	NA	NA	NA	NA	NA	NA	NA	NA	NA	NA
ar6_27	4.464	Mid-Holocene	North Atlantic	NA	NA	NA	NA	NA	NA	NA	NA	NA	NA	NA	NA	NA	NA	NA	NA	NA	NA	NA	NA	NA
ar6_28	7.311	Mid-Holocene	North Atlantic	NA	NA	NA	NA	NA	NA	NA	NA	NA	NA	NA	NA	NA	NA	NA	NA	NA	NA	NA	NA	NA
ar6_29	9.225	Early Holocene	North Atlantic	NA	NA	NA	NA	NA	NA	NA	NA	NA	NA	NA	NA	NA	NA	NA	NA	NA	NA	NA	NA	NA
ar6_3	26.048	LGM	Northwest and central Siberia	177	48.3559	7.68278	15	59.2	0	373	43.4021	8.75137	NA	NA	NA	201	44.1343	8.10292	NA	NA	NA	614	51.9495	4.61502
ar6_30	10.19	Early Holocene	North Atlantic	NA	NA	NA	NA	NA	NA	NA	NA	NA	NA	NA	NA	NA	NA	NA	NA	NA	NA	NA	NA	NA
ar6_31	10.425	Early Holocene	North Atlantic	NA	NA	NA	NA	NA	NA	NA	NA	NA	NA	NA	NA	NA	NA	NA	NA	NA	NA	NA	NA	NA
ar6_4	25.546	LGM	Northwest and central Siberia	154	45.2922	3.52463	NA	NA	NA	NA	NA	NA	NA	NA	NA	NA	NA	NA	NA	NA	NA	NA	NA	NA
ar6_5	25.044	LGM	Northwest and central Siberia	112	45.875	7.47853	8	53.5	0	NA	NA	NA	NA	NA	NA	NA	NA	NA	NA	NA	NA	398	49.1156	2.16118
ar6_6	23.858	LGM	Northwest and central Siberia	192	46.9219	6.4301	NA	NA	NA	NA	NA	NA	NA	NA	NA	240	42.5625	4.16535	NA	NA	NA	608	47.6201	2.84282
ar6_7	41.383	Pre-LGM	Northwest and central Siberia	NA	NA	NA	NA	NA	NA	NA	NA	NA	NA	NA	NA	NA	NA	NA	NA	NA	NA	636	57.8884	4.61005
ar6_9	34.41	Pre-LGM	Northwest and central Siberia	NA	NA	NA	32	61.1562	3.39058	NA	NA	NA	NA	NA	NA	NA	NA	NA	NA	NA	NA	NA	NA	NA
cr1_1	9.953	Early Holocene	Northwest and central Siberia	NA	NA	NA	NA	NA	NA	NA	NA	NA	NA	NA	NA	NA	NA	NA	NA	NA	NA	NA	NA	NA
cr1_10	6.579	Mid-Holocene	North Atlantic	NA	NA	NA	NA	NA	NA	NA	NA	NA	NA	NA	NA	NA	NA	NA	NA	NA	NA	NA	NA	NA
cr1_11	8.611	Early Holocene	North Atlantic	NA	NA	NA	NA	NA	NA	NA	NA	NA	NA	NA	NA	NA	NA	NA	NA	NA	NA	NA	NA	NA
cr1_12	9.361	Early Holocene	North Atlantic	NA	NA	NA	NA	NA	NA	NA	NA	NA	NA	NA	NA	NA	NA	NA	NA	NA	NA	NA	NA	NA
cr1_13	6.982	Mid-Holocene	North Atlantic	NA	NA	NA	NA	NA	NA	NA	NA	NA	NA	NA	NA	NA	NA	NA	NA	NA	NA	NA	NA	NA
cr1_14	8.466	Early Holocene	North Atlantic	NA	NA	NA	NA	NA	NA	NA	NA	NA	NA	NA	NA	NA	NA	NA	NA	NA	NA	NA	NA	NA
cr1_17	7.649	Mid-Holocene	North Atlantic	NA	NA	NA	NA	NA	NA	NA	NA	NA	NA	NA	NA	NA	NA	NA	NA	NA	NA	NA	NA	NA
cr1_18	4.374	Mid-Holocene	North Atlantic	NA	NA	NA	NA	NA	NA	NA	NA	NA	NA	NA	NA	NA	NA	NA	NA	NA	NA	NA	NA	NA
cr1_2	10.934	Early Holocene	Northwest and central Siberia	NA	NA	NA	NA	NA	NA	NA	NA	NA	NA	NA	NA	NA	NA	NA	NA	NA	NA	NA	NA	NA
cr1_20	1.478	Late Holocene	North Atlantic	NA	NA	NA	NA	NA	NA	NA	NA	NA	NA	NA	NA	NA	NA	NA	NA	NA	NA	NA	NA	NA
cr1_21	2.445	Late Holocene	North Atlantic	NA	NA	NA	NA	NA	NA	NA	NA	NA	NA	NA	NA	NA	NA	NA	NA	NA	NA	NA	NA	NA
cr1_22	4.153	Late Holocene	North Atlantic	NA	NA	NA	NA	NA	NA	NA	NA	NA	NA	NA	NA	NA	NA	NA	NA	NA	NA	NA	NA	NA
cr1_25	6.876	Mid-Holocene	North Atlantic	NA	NA	NA	NA	NA	NA	NA	NA	NA	NA	NA	NA	NA	NA	NA	NA	NA	NA	NA	NA	NA
cr1_26	3.887	Late Holocene	Northwest and central Siberia	NA	NA	NA	NA	NA	NA	NA	NA	NA	NA	NA	NA	NA	NA	NA	NA	NA	NA	NA	NA	NA
cr1_27	4.617	Mid-Holocene	Northwest and central Siberia	NA	NA	NA	NA	NA	NA	NA	NA	NA	NA	NA	NA	NA	NA	NA	NA	NA	NA	NA	NA	NA
cr1_28	5.916	Mid-Holocene	Northwest and central Siberia	NA	NA	NA	NA	NA	NA	NA	NA	NA	NA	NA	NA	NA	NA	NA	NA	NA	NA	NA	NA	NA
cr1_29	6.495	Mid-Holocene	Northwest and central Siberia	NA	NA	NA	NA	NA	NA	NA	NA	NA	NA	NA	NA	NA	NA	NA	NA	NA	NA	NA	NA	NA
cr1_3	11.846	Late Glacial	Northwest and central Siberia	NA	NA	NA	NA	NA	NA	NA	NA	NA	NA	NA	NA	NA	NA	NA	NA	NA	NA	NA	NA	NA
cr1_31	8.63	Early Holocene	Northwest and central Siberia	NA	NA	NA	NA	NA	NA	NA	NA	NA	NA	NA	NA	NA	NA	NA	NA	NA	NA	NA	NA	NA
cr1_4	15.649	Late Glacial	Northwest and central Siberia	NA	NA	NA	NA	NA	NA	NA	NA	NA	NA	NA	NA	NA	NA	NA	NA	NA	NA	NA	NA	NA
cr1_5	24.1	LGM	Northwest and central Siberia	NA	NA	NA	NA	NA	NA	NA	NA	NA	NA	NA	NA	NA	NA	NA	NA	NA	NA	NA	NA	NA
cr1_6	2.392	Late Holocene	North Atlantic	NA	NA	NA	NA	NA	NA	NA	NA	NA	NA	NA	NA	NA	NA	NA	NA	NA	NA	NA	NA	NA
cr1_7	2.934	Late Holocene	North Atlantic	NA	NA	NA	NA	NA	NA	NA	NA	NA	NA	NA	NA	NA	NA	NA	NA	NA	NA	NA	NA	NA
cr1_9	4.533	Mid-Holocene	North Atlantic	NA	NA	NA	NA	NA	NA	NA	NA	NA	NA	NA	NA	NA	NA	NA	NA	NA	NA	NA	NA	NA
cr2_1	43.938	Pre-LGM	Northwest and central Siberia	301	41.3588	2.17577	NA	NA	NA	NA	NA	NA	NA	NA	NA	457	41.5142	3.50241	NA	NA	NA	NA	NA	NA
cr2_10	45.785	Pre-LGM	Northwest and central Siberia	NA	NA	NA	NA	NA	NA	NA	NA	NA	NA	NA	NA	NA	NA	NA	NA	NA	NA	NA	NA	NA
cr2_11	45.33	Pre-LGM	Northwest and central Siberia	NA	NA	NA	NA	NA	NA	NA	NA	NA	NA	NA	NA	NA	NA	NA	NA	NA	NA	NA	NA	NA
cr2_12	36.383	Pre-LGM	Northwest and central Siberia	NA	NA	NA	NA	NA	NA	NA	NA	NA	NA	NA	NA	NA	NA	NA	NA	NA	NA	NA	NA	NA
cr2_13	7.882	Mid-Holocene	Northeast Siberia	NA	NA	NA	20	68.05	0	NA	NA	NA	NA	NA	NA	NA	NA	NA	NA	NA	NA	NA	NA	NA
cr2_14	11.012	Early Holocene	Northeast Siberia	NA	NA	NA	NA	NA	NA	NA	NA	NA	NA	NA	NA	100	43.61	0	NA	NA	NA	NA	NA	NA
cr2_15	8.812	Early Holocene	Northeast Siberia	NA	NA	NA	NA	NA	NA	NA	NA	NA	NA	NA	NA	192	44.7188	4.64719	NA	NA	NA	NA	NA	NA
cr2_17	15.332	Late Glacial	Northeast Siberia	169	44.1361	6.09502	NA	NA	NA	NA	NA	NA	NA	NA	NA	NA	NA	NA	NA	NA	NA	NA	NA	NA
cr2_18	5.45	Mid-Holocene	Northeast Siberia	NA	NA	NA	NA	NA	NA	NA	NA	NA	NA	NA	NA	NA	NA	NA	NA	NA	NA	NA	NA	NA
cr2_19	5.343	Mid-Holocene	Northeast Siberia	NA	NA	NA	NA	NA	NA	NA	NA	NA	NA	NA	NA	NA	NA	NA	NA	NA	NA	997	46.5918	1.76875
cr2_2	2.142	Late Holocene	Northwest and central Siberia	NA	NA	NA	NA	NA	NA	NA	NA	NA	NA	NA	NA	423	46.1206	1.8828	NA	NA	NA	NA	NA	NA
cr2_20	8.146	Mid-Holocene	Northeast Siberia	NA	NA	NA	NA	NA	NA	NA	NA	NA	NA	NA	NA	190	38.7368	1.2058	NA	NA	NA	NA	NA	NA
cr2_21	>50	50+	Northeast Siberia	NA	NA	NA	NA	NA	NA	NA	NA	NA	NA	NA	NA	628	42.164	2.97088	NA	NA	NA	NA	NA	NA
cr2_22	11.157	Early Holocene	Northeast Siberia	875	47.048	2.44524	17	61.8235	13.75	NA	NA	NA	NA	NA	NA	1528	43.4941	3.2945	NA	NA	NA	3543	53.0262	3.74911
cr2_23	10.55	Early Holocene	Northeast Siberia	283	47.0106	2.03764	17	63.2353	0	NA	NA	NA	NA	NA	NA	495	41.8364	3.13256	NA	NA	NA	NA	NA	NA
cr2_25	6.74	Mid-Holocene	Northeast Siberia	NA	NA	NA	NA	NA	NA	NA	NA	NA	NA	NA	NA	NA	NA	NA	NA	NA	NA	NA	NA	NA
cr2_26	7.323	Mid-Holocene	Northeast Siberia	170	41.7882	3.9833	NA	NA	NA	NA	NA	NA	NA	NA	NA	NA	NA	NA	NA	NA	NA	NA	NA	NA
cr2_27	7.564	Mid-Holocene	Northeast Siberia	NA	NA	NA	NA	NA	NA	NA	NA	NA	NA	NA	NA	NA	NA	NA	NA	NA	NA	NA	NA	NA
cr2_28	48.767	Pre-LGM	Northwest and central Siberia	284	54.9366	2.80272	61	67.6393	0	NA	NA	NA	NA	NA	NA	332	50.8795	3.17737	NA	NA	NA	NA	NA	NA
cr2_29	45.786	Pre-LGM	Northwest and central Siberia	503	46.4632	2.82668	NA	NA	NA	NA	NA	NA	NA	NA	NA	754	43.7414	3.23215	NA	NA	NA	NA	NA	NA
cr2_3	31.479	Pre-LGM	Northwest and central Siberia	NA	NA	NA	NA	NA	NA	NA	NA	NA	NA	NA	NA	166	48.4759	0.978093	NA	NA	NA	NA	NA	NA
cr2_30	34.401	Pre-LGM	Northwest and central Siberia	619	45.4556	3.72932	48	65.4583	2.24247	NA	NA	NA	NA	NA	NA	NA	NA	NA	NA	NA	NA	1788	51.1907	3.57169
cr2_31	24.473	LGM	Northwest and central Siberia	208	52.5673	5.11721	NA	NA	NA	NA	NA	NA	NA	NA	NA	248	48.0363	2.97777	NA	NA	NA	NA	NA	NA
cr2_4	42.542	Pre-LGM	Northwest and central Siberia	200	42.665	2.83999	NA	NA	NA	NA	NA	NA	NA	NA	NA	296	44.0405	1.8577	NA	NA	NA	NA	NA	NA
cr2_5	30.905	Pre-LGM	Northwest and central Siberia	NA	NA	NA	6	67.1667	0	NA	NA	NA	NA	NA	NA	126	40.5	0	NA	NA	NA	NA	NA	NA
cr2_6	47.599	Pre-LGM	Northwest and central Siberia	NA	NA	NA	NA	NA	NA	NA	NA	NA	NA	NA	NA	145	47.4	0	NA	NA	NA	NA	NA	NA
cr2_7	47.848	Pre-LGM	Northwest and central Siberia	NA	NA	NA	NA	NA	NA	NA	NA	NA	NA	NA	NA	238	55.937	0	NA	NA	NA	NA	NA	NA
cr2_9	44.97	Pre-LGM	Northwest and central Siberia	NA	NA	NA	NA	NA	NA	NA	NA	NA	NA	NA	NA	NA	NA	NA	NA	NA	NA	NA	NA	NA
cr3_1	19.579	LGM	Northwest and central Siberia	443	43.7788	3.68298	29	62.6552	3.17308	NA	NA	NA	NA	NA	NA	664	40.7786	3.55468	NA	NA	NA	NA	NA	NA
cr3_10	37	Pre-LGM	Northwest and central Siberia	NA	NA	NA	NA	NA	NA	NA	NA	NA	NA	NA	NA	NA	NA	NA	NA	NA	NA	NA	NA	NA
cr3_11	>50	50+	Northwest and central Siberia	157	52.5223	3.47291	NA	NA	NA	NA	NA	NA	NA	NA	NA	190	47.1895	4.269	NA	NA	NA	684	58.4751	3.38265
cr3_12	>50	50+	Northwest and central Siberia	387	49.0982	7.31992	NA	NA	NA	1143	44.4576	7.28564	NA	NA	NA	564	43.7926	3.32467	NA	NA	NA	1359	55	6.36421
cr3_13	25.933	LGM	Northwest and central Siberia	378	37.8836	6.6335	8	48.375	0	1295	38.7884	7.19212	NA	NA	NA	602	37.6329	5.67809	NA	NA	NA	1331	48.163	2.794
cr3_14	41.857	Pre-LGM	Northwest and central Siberia	163	41.3926	4.09041	25	54.88	16.445	431	40.7285	8.80558	NA	NA	NA	NA	NA	NA	NA	NA	NA	1167	47.8201	1.72114
cr3_15	47	Pre-LGM	Northwest and central Siberia	487	47.4189	4.17599	NA	NA	NA	NA	NA	NA	NA	NA	NA	NA	NA	NA	NA	NA	NA	NA	NA	NA
cr3_17	42.057	Pre-LGM	Northwest and central Siberia	665	51.6406	3.28594	NA	NA	NA	NA	NA	NA	NA	NA	NA	749	46.8264	3.84739	NA	NA	NA	1596	53.2086	3.94071
cr3_18	>50	50+	Northwest and central Siberia	NA	NA	NA	NA	NA	NA	NA	NA	NA	NA	NA	NA	NA	NA	NA	NA	NA	NA	NA	NA	NA
cr3_19	38.203	Pre-LGM	Northeast Siberia	NA	NA	NA	10	59	0	NA	NA	NA	NA	NA	NA	274	45.9234	1.08846	NA	NA	NA	NA	NA	NA
cr3_2	18.402	Late Glacial	Northwest and central Siberia	NA	NA	NA	NA	NA	NA	NA	NA	NA	NA	NA	NA	NA	NA	NA	NA	NA	NA	NA	NA	NA
cr3_20	47.776	Pre-LGM	Northeast Siberia	165	54.4061	10.2274	4	72.5	0	NA	NA	NA	NA	NA	NA	324	50.4938	3.35674	NA	NA	NA	NA	NA	NA
cr3_21	46.655	Pre-LGM	Northeast Siberia	NA	NA	NA	3	50	0	NA	NA	NA	NA	NA	NA	NA	NA	NA	NA	NA	NA	NA	NA	NA
cr3_23	46.655	Pre-LGM	Northeast Siberia	NA	NA	NA	11	67.7273	0	NA	NA	NA	NA	NA	NA	236	45.7458	2.73457	NA	NA	NA	NA	NA	NA
cr3_25	36.457	Pre-LGM	Northeast Siberia	106	43.6226	2.23565	3	49.6667	0	NA	NA	NA	NA	NA	NA	249	42.6426	3.28345	NA	NA	NA	NA	NA	NA
cr3_26	37.854	Pre-LGM	Northeast Siberia	NA	NA	NA	4	49	0	NA	NA	NA	NA	NA	NA	484	59.5248	1.11722	NA	NA	NA	NA	NA	NA
cr3_27	38.978	Pre-LGM	Northeast Siberia	NA	NA	NA	10	71.6	0	NA	NA	NA	NA	NA	NA	143	48.986	0	NA	NA	NA	NA	NA	NA
cr3_28	38.464	Pre-LGM	Northeast Siberia	NA	NA	NA	NA	NA	NA	NA	NA	NA	NA	NA	NA	NA	NA	NA	NA	NA	NA	NA	NA	NA
cr3_29	35.083	Pre-LGM	Northeast Siberia	NA	NA	NA	18	61.0556	0	NA	NA	NA	NA	NA	NA	282	42.8475	0	NA	NA	NA	NA	NA	NA
cr3_3	15.562	Late Glacial	Northwest and central Siberia	353	59.2578	4.19167	NA	NA	NA	504	51.6706	4.59431	NA	NA	NA	321	50.7321	2.63897	NA	NA	NA	NA	NA	NA
cr3_30	35.568	Pre-LGM	Northeast Siberia	NA	NA	NA	8	60.125	0	NA	NA	NA	NA	NA	NA	242	44.0826	2.86207	NA	NA	NA	NA	NA	NA
cr3_31	37.517	Pre-LGM	Northeast Siberia	NA	NA	NA	10	60.3	0	NA	NA	NA	NA	NA	NA	171	47.9883	2.51444	NA	NA	NA	NA	NA	NA
cr3_4	14.168	Late Glacial	Northwest and central Siberia	384	59.0104	2.57427	NA	NA	NA	NA	NA	NA	NA	NA	NA	355	52.9944	0.849138	NA	NA	NA	1176	56.244	1.78464
cr3_5	12.175	Late Glacial	Northwest and central Siberia	302	56.2914	4.34352	30	60.3333	0	364	49.1456	3.68187	NA	NA	NA	283	47.8481	1.35434	NA	NA	NA	NA	NA	NA
cr3_6	36	Pre-LGM	Northwest and central Siberia	NA	NA	NA	NA	NA	NA	NA	NA	NA	NA	NA	NA	NA	NA	NA	NA	NA	NA	NA	NA	NA
cr3_7	>50	50+	Northwest and central Siberia	NA	NA	NA	NA	NA	NA	NA	NA	NA	NA	NA	NA	NA	NA	NA	NA	NA	NA	NA	NA	NA
cr3_9	38	Pre-LGM	Northwest and central Siberia	NA	NA	NA	NA	NA	NA	NA	NA	NA	NA	NA	NA	NA	NA	NA	NA	NA	NA	NA	NA	NA
cr4_1	7.903	Mid-Holocene	North America	NA	NA	NA	62	71.2419	0	NA	NA	NA	NA	NA	NA	510	53.851	1.02465	NA	NA	NA	NA	NA	NA
cr4_10	7.947	Mid-Holocene	North America	NA	NA	NA	NA	NA	NA	NA	NA	NA	NA	NA	NA	NA	NA	NA	NA	NA	NA	NA	NA	NA
cr4_14	>50	50+	North America	833	64.9052	5.45362	NA	NA	NA	NA	NA	NA	1929	63.7351	5.64503	697	57.3687	2.2465	NA	NA	NA	2488	65.2343	4.60861
cr4_15	>50	50+	North America	NA	NA	NA	NA	NA	NA	NA	NA	NA	NA	NA	NA	NA	NA	NA	NA	NA	NA	NA	NA	NA
cr4_17	>50	50+	North America	167	62.2036	7.82511	NA	NA	NA	NA	NA	NA	NA	NA	NA	NA	NA	NA	NA	NA	NA	NA	NA	NA
cr4_18	20.842	LGM	North America	117	51.9231	2.61793	22	57.3636	0	NA	NA	NA	NA	NA	NA	NA	NA	NA	NA	NA	NA	NA	NA	NA
cr4_2	modern	Anthropocene	North America	NA	NA	NA	NA	NA	NA	NA	NA	NA	NA	NA	NA	202	55.7871	0.843052	15	57.3333	0	NA	NA	NA
cr4_20	>50	50+	North America	538	63.9907	4.71408	NA	NA	NA	NA	NA	NA	1625	63.5538	4.92002	2117	62.1611	9.25098	44	59.4318	15.1176	3929	64.1575	4.02962
cr4_21	>50	50+	North America	482	61.0456	8.82825	NA	NA	NA	NA	NA	NA	1112	60.6079	5.06186	451	52.9623	8.82284	NA	NA	NA	1431	62.6639	3.52877
cr4_22	>50	50+	North America	1165	64.9485	8.02655	NA	NA	NA	NA	NA	NA	2045	60.7213	5.7501	919	51.3917	4.78482	NA	NA	NA	3150	61.4419	4.49485
cr4_23	>50	50+	North America	244	49.1721	2.13042	NA	NA	NA	NA	NA	NA	NA	NA	NA	334	45.5988	3.00028	NA	NA	NA	NA	NA	NA
cr4_25	>50	50+	North America	NA	NA	NA	NA	NA	NA	NA	NA	NA	NA	NA	NA	NA	NA	NA	1	30	0	NA	NA	NA
cr4_26	modern	Anthropocene	North America	NA	NA	NA	NA	NA	NA	NA	NA	NA	NA	NA	NA	NA	NA	NA	NA	NA	NA	NA	NA	NA
cr4_28	modern	Anthropocene	North America	NA	NA	NA	NA	NA	NA	NA	NA	NA	NA	NA	NA	NA	NA	NA	NA	NA	NA	NA	NA	NA
cr4_29	modern	Anthropocene	North America	NA	NA	NA	NA	NA	NA	NA	NA	NA	NA	NA	NA	NA	NA	NA	NA	NA	NA	NA	NA	NA
cr4_30	35.931	Pre-LGM	Northeast Siberia	116	58.5172	9.44076	12	63.0833	0	NA	NA	NA	NA	NA	NA	162	52.3951	1.77072	NA	NA	NA	NA	NA	NA
cr4_31	38.363	Pre-LGM	Northeast Siberia	NA	NA	NA	0	0	0	NA	NA	NA	NA	NA	NA	NA	NA	NA	NA	NA	NA	NA	NA	NA
cr4_4	modern	Anthropocene	North America	NA	NA	NA	NA	NA	NA	NA	NA	NA	NA	NA	NA	NA	NA	NA	NA	NA	NA	NA	NA	NA
cr5_1	>50	50+	North Atlantic	NA	NA	NA	15	55.0667	0	NA	NA	NA	NA	NA	NA	599	40.8581	13.0414	59	57.7966	0	1495	53.194	5.87117
cr5_10	12.326	Late Glacial	Northeast Siberia	228	52.807	4.07648	NA	NA	NA	NA	NA	NA	NA	NA	NA	NA	NA	NA	32	55.8438	0	1003	59.9831	2.53078
cr5_11	22.915	LGM	Northeast Siberia	3430	63.6662	6.73076	39	62.2051	1.80867	NA	NA	NA	NA	NA	NA	2546	49.4234	5.82279	34	51	0	2831	53.6676	5.14727
cr5_12	>50	50+	North Atlantic	NA	NA	NA	0	0	0	NA	NA	NA	NA	NA	NA	375	42.5413	6.42065	20	55.4	0	992	50.9254	7.13049
cr5_13	12.326	Late Glacial	Northeast Siberia	275	59.0218	2.4715	49	65.9184	0	NA	NA	NA	382	61.3717	3.7882	489	56.0266	2.36332	35	59.0286	3.49206	1617	61.2993	1.65653
cr5_14	25	LGM	Northeast Siberia	NA	NA	NA	1	32	0	NA	NA	NA	NA	NA	NA	NA	NA	NA	1	39	0	1502	60.3256	1.81113
cr5_15	>50	50+	North Atlantic	NA	NA	NA	9	52.3333	0	NA	NA	NA	NA	NA	NA	NA	NA	NA	30	52.4	0	1132	53.4019	4.58485
cr5_17	12.326	Late Glacial	Northeast Siberia	215	53.5442	5.37315	23	68.6522	0	NA	NA	NA	NA	NA	NA	344	49.8983	3.31231	NA	NA	NA	NA	NA	NA
cr5_18	25	LGM	Northeast Siberia	NA	NA	NA	0	0	0	NA	NA	NA	NA	NA	NA	NA	NA	NA	2	39	0	NA	NA	NA
cr5_19	25	LGM	Northeast Siberia	NA	NA	NA	NA	NA	NA	NA	NA	NA	NA	NA	NA	NA	NA	NA	15	58.4	2.93333	991	57.5943	3.34395
cr5_2	22.915	LGM	Northeast Siberia	992	46.7651	2.48146	59	62.1356	3.03009	NA	NA	NA	NA	NA	NA	1733	42.8205	3.30524	95	54.0632	7.32695	4141	52.4535	2.91711
cr5_20	36.895	Pre-LGM	Northeast Siberia	504	48.5417	8.18066	7	69	0	NA	NA	NA	NA	NA	NA	437	43.1487	6.329	NA	NA	NA	NA	NA	NA
cr5_21	41.686	Pre-LGM	Northeast Siberia	836	40.3361	5.20843	NA	NA	NA	NA	NA	NA	NA	NA	NA	1259	38.9158	4.10325	NA	NA	NA	2851	45.3865	3.98532
cr5_22	43.324	Pre-LGM	Northeast Siberia	170	40.4176	4.13076	NA	NA	NA	NA	NA	NA	NA	NA	NA	NA	NA	NA	NA	NA	NA	NA	NA	NA
cr5_23	35.825	Pre-LGM	Northeast Siberia	473	40.5391	5.49904	NA	NA	NA	NA	NA	NA	NA	NA	NA	NA	NA	NA	NA	NA	NA	NA	NA	NA
cr5_25	35.05	Pre-LGM	Northeast Siberia	NA	NA	NA	NA	NA	NA	NA	NA	NA	NA	NA	NA	NA	NA	NA	NA	NA	NA	NA	NA	NA
cr5_26	35.274	Pre-LGM	Northeast Siberia	254	43.7992	6.8775	16	50.9375	0	NA	NA	NA	NA	NA	NA	NA	NA	NA	NA	NA	NA	NA	NA	NA
cr5_27	34.294	Pre-LGM	Northeast Siberia	354	41.8136	3.25025	NA	NA	NA	NA	NA	NA	NA	NA	NA	NA	NA	NA	NA	NA	NA	NA	NA	NA
cr5_28	38.568	Pre-LGM	Northeast Siberia	456	41.0022	4.4644	NA	NA	NA	NA	NA	NA	NA	NA	NA	NA	NA	NA	NA	NA	NA	NA	NA	NA
cr5_29	32.434	Pre-LGM	Northeast Siberia	NA	NA	NA	NA	NA	NA	NA	NA	NA	NA	NA	NA	NA	NA	NA	NA	NA	NA	NA	NA	NA
cr5_3	12.326	Late Glacial	Northeast Siberia	NA	NA	NA	2	74.5	0	NA	NA	NA	NA	NA	NA	NA	NA	NA	NA	NA	NA	NA	NA	NA
cr5_30	30.818	Pre-LGM	Northeast Siberia	612	41.0114	3.7488	NA	NA	NA	NA	NA	NA	NA	NA	NA	955	39.4932	3.33808	NA	NA	NA	NA	NA	NA
cr5_31	24.038	LGM	Northeast Siberia	596	52.8406	6.7238	NA	NA	NA	1157	43.1703	8.68313	NA	NA	NA	498	44.0261	6.73044	NA	NA	NA	NA	NA	NA
cr5_4	22.915	LGM	Northeast Siberia	365	59.811	2.32187	28	65.0357	0	NA	NA	NA	NA	NA	NA	836	53.8289	4.48577	16	59.5	0	NA	NA	NA
cr5_5	modern	Anthropocene	Northeast Siberia	NA	NA	NA	NA	NA	NA	NA	NA	NA	NA	NA	NA	NA	NA	NA	4	51.5	0	1236	67.0631	1.95593
cr5_6	12.326	Late Glacial	Northeast Siberia	NA	NA	NA	9	59.7778	0	NA	NA	NA	NA	NA	NA	NA	NA	NA	16	60.25	0	1828	62.7801	2.30479
cr5_7	25	LGM	Northeast Siberia	NA	NA	NA	NA	NA	NA	NA	NA	NA	NA	NA	NA	NA	NA	NA	1	42	0	1739	60.8033	1.80172
cr5_9	12.326	Late Glacial	Northeast Siberia	173	52.9249	2.13939	29	66.8276	6.48118	NA	NA	NA	NA	NA	NA	292	47.3596	0.445382	NA	NA	NA	1176	61.6879	2.22961
cr6_1	44.134	Pre-LGM	Northeast Siberia	NA	NA	NA	NA	NA	NA	NA	NA	NA	NA	NA	NA	NA	NA	NA	NA	NA	NA	NA	NA	NA
cr6_10	36.468	Pre-LGM	Northeast Siberia	NA	NA	NA	2	44	0	NA	NA	NA	NA	NA	NA	NA	NA	NA	NA	NA	NA	NA	NA	NA
cr6_11	36.026	Pre-LGM	Northeast Siberia	NA	NA	NA	3	66	0	NA	NA	NA	NA	NA	NA	NA	NA	NA	NA	NA	NA	NA	NA	NA
cr6_12	35.733	Pre-LGM	Northeast Siberia	181	40.2707	2.14061	12	51.5833	0	NA	NA	NA	NA	NA	NA	NA	NA	NA	NA	NA	NA	NA	NA	NA
cr6_13	38.811	Pre-LGM	Northeast Siberia	NA	NA	NA	1	41	0	NA	NA	NA	NA	NA	NA	94	44.6277	0	NA	NA	NA	NA	NA	NA
cr6_14	39.068	Pre-LGM	Northeast Siberia	132	52.2197	2.70704	15	59.4667	0	NA	NA	NA	NA	NA	NA	303	48.6337	0.876995	NA	NA	NA	NA	NA	NA
cr6_15	modern	Anthropocene	North Atlantic	NA	NA	NA	NA	NA	NA	NA	NA	NA	NA	NA	NA	NA	NA	NA	NA	NA	NA	NA	NA	NA
cr6_17	modern	Anthropocene	North Atlantic	NA	NA	NA	NA	NA	NA	NA	NA	NA	NA	NA	NA	NA	NA	NA	NA	NA	NA	NA	NA	NA
cr6_18	modern	Anthropocene	North Atlantic	NA	NA	NA	NA	NA	NA	NA	NA	NA	NA	NA	NA	NA	NA	NA	NA	NA	NA	NA	NA	NA
cr6_19	modern	Anthropocene	North Atlantic	NA	NA	NA	NA	NA	NA	NA	NA	NA	NA	NA	NA	NA	NA	NA	NA	NA	NA	NA	NA	NA
cr6_2	42.4	Pre-LGM	Northeast Siberia	NA	NA	NA	NA	NA	NA	NA	NA	NA	NA	NA	NA	NA	NA	NA	NA	NA	NA	NA	NA	NA
cr6_20	modern	Anthropocene	North Atlantic	NA	NA	NA	NA	NA	NA	NA	NA	NA	NA	NA	NA	NA	NA	NA	NA	NA	NA	NA	NA	NA
cr6_21	modern	Anthropocene	North Atlantic	NA	NA	NA	NA	NA	NA	NA	NA	NA	NA	NA	NA	NA	NA	NA	NA	NA	NA	NA	NA	NA
cr6_22	3.411	Late Holocene	North Atlantic	NA	NA	NA	NA	NA	NA	NA	NA	NA	NA	NA	NA	NA	NA	NA	NA	NA	NA	NA	NA	NA
cr6_23	4.271	Mid-Holocene	North Atlantic	NA	NA	NA	NA	NA	NA	NA	NA	NA	NA	NA	NA	NA	NA	NA	NA	NA	NA	NA	NA	NA
cr6_25	5.008	Mid-Holocene	North Atlantic	NA	NA	NA	NA	NA	NA	NA	NA	NA	NA	NA	NA	NA	NA	NA	NA	NA	NA	NA	NA	NA
cr6_26	5.452	Mid-Holocene	North Atlantic	NA	NA	NA	NA	NA	NA	NA	NA	NA	NA	NA	NA	NA	NA	NA	NA	NA	NA	NA	NA	NA
cr6_27	5.799	Mid-Holocene	North Atlantic	NA	NA	NA	NA	NA	NA	NA	NA	NA	NA	NA	NA	NA	NA	NA	NA	NA	NA	NA	NA	NA
cr6_28	5.229	Mid-Holocene	North Atlantic	NA	NA	NA	NA	NA	NA	NA	NA	NA	NA	NA	NA	NA	NA	NA	NA	NA	NA	NA	NA	NA
cr6_29	4.895	Mid-Holocene	North Atlantic	NA	NA	NA	NA	NA	NA	NA	NA	NA	NA	NA	NA	NA	NA	NA	NA	NA	NA	NA	NA	NA
cr6_3	43.836	Pre-LGM	Northeast Siberia	298	41.2282	4.05822	NA	NA	NA	NA	NA	NA	NA	NA	NA	NA	NA	NA	NA	NA	NA	NA	NA	NA
cr6_30	5.647	Mid-Holocene	North Atlantic	NA	NA	NA	NA	NA	NA	NA	NA	NA	NA	NA	NA	NA	NA	NA	NA	NA	NA	NA	NA	NA
cr6_31	4.757	Mid-Holocene	North Atlantic	NA	NA	NA	NA	NA	NA	NA	NA	NA	NA	NA	NA	NA	NA	NA	NA	NA	NA	NA	NA	NA
cr6_4	38.466	Pre-LGM	Northeast Siberia	397	40.5063	2.66626	NA	NA	NA	NA	NA	NA	NA	NA	NA	NA	NA	NA	NA	NA	NA	1849	46.0178	4.48277
cr6_5	4.643	Mid-Holocene	North Atlantic	NA	NA	NA	NA	NA	NA	NA	NA	NA	NA	NA	NA	NA	NA	NA	NA	NA	NA	NA	NA	NA
cr6_6	0.46	Late Holocene	North Atlantic	NA	NA	NA	NA	NA	NA	NA	NA	NA	NA	NA	NA	NA	NA	NA	NA	NA	NA	NA	NA	NA
cr6_7	48.941	Pre-LGM	Northeast Siberia	882	45.7007	3.44785	74	60.2297	10.5934	NA	NA	NA	NA	NA	NA	NA	NA	NA	NA	NA	NA	NA	NA	NA
cr6_9	46.655	Pre-LGM	Northeast Siberia	NA	NA	NA	5	73.2	5.5	NA	NA	NA	NA	NA	NA	NA	NA	NA	NA	NA	NA	NA	NA	NA
cr7_1	modern	Anthropocene	North Atlantic	NA	NA	NA	NA	NA	NA	NA	NA	NA	NA	NA	NA	NA	NA	NA	NA	NA	NA	NA	NA	NA
cr7_10	1.466	Late Holocene	North Atlantic	NA	NA	NA	NA	NA	NA	NA	NA	NA	NA	NA	NA	NA	NA	NA	NA	NA	NA	NA	NA	NA
cr7_11	1.828	Late Holocene	North Atlantic	NA	NA	NA	NA	NA	NA	NA	NA	NA	NA	NA	NA	NA	NA	NA	NA	NA	NA	NA	NA	NA
cr7_12	2.189	Late Holocene	North Atlantic	NA	NA	NA	NA	NA	NA	NA	NA	NA	NA	NA	NA	NA	NA	NA	NA	NA	NA	NA	NA	NA
cr7_13	2.517	Late Holocene	North Atlantic	NA	NA	NA	NA	NA	NA	NA	NA	NA	NA	NA	NA	NA	NA	NA	NA	NA	NA	NA	NA	NA
cr7_14	3.143	Late Holocene	North Atlantic	NA	NA	NA	NA	NA	NA	NA	NA	NA	NA	NA	NA	NA	NA	NA	NA	NA	NA	NA	NA	NA
cr7_15	6.075	Mid-Holocene	North Atlantic	NA	NA	NA	NA	NA	NA	NA	NA	NA	NA	NA	NA	NA	NA	NA	NA	NA	NA	NA	NA	NA
cr7_17	6.936	Mid-Holocene	North Atlantic	NA	NA	NA	NA	NA	NA	NA	NA	NA	NA	NA	NA	NA	NA	NA	NA	NA	NA	NA	NA	NA
cr7_18	7.848	Mid-Holocene	North Atlantic	NA	NA	NA	NA	NA	NA	NA	NA	NA	NA	NA	NA	NA	NA	NA	NA	NA	NA	NA	NA	NA
cr7_19	8.912	Early Holocene	North Atlantic	NA	NA	NA	NA	NA	NA	NA	NA	NA	NA	NA	NA	NA	NA	NA	NA	NA	NA	NA	NA	NA
cr7_2	modern	Anthropocene	North Atlantic	NA	NA	NA	NA	NA	NA	NA	NA	NA	NA	NA	NA	NA	NA	NA	NA	NA	NA	NA	NA	NA
cr7_20	9.94	Early Holocene	North Atlantic	NA	NA	NA	NA	NA	NA	NA	NA	NA	NA	NA	NA	NA	NA	NA	NA	NA	NA	NA	NA	NA
cr7_21	0.462	Late Holocene	North Atlantic	NA	NA	NA	NA	NA	NA	NA	NA	NA	NA	NA	NA	NA	NA	NA	NA	NA	NA	NA	NA	NA
cr7_23	2.037	Late Holocene	North Atlantic	NA	NA	NA	NA	NA	NA	NA	NA	NA	NA	NA	NA	NA	NA	NA	NA	NA	NA	NA	NA	NA
cr7_25	3.084	Late Holocene	North Atlantic	NA	NA	NA	NA	NA	NA	NA	NA	NA	NA	NA	NA	NA	NA	NA	NA	NA	NA	NA	NA	NA
cr7_27	5.395	Mid-Holocene	North Atlantic	NA	NA	NA	NA	NA	NA	NA	NA	NA	NA	NA	NA	NA	NA	NA	NA	NA	NA	NA	NA	NA
cr7_28	5.898	Mid-Holocene	North Atlantic	NA	NA	NA	NA	NA	NA	NA	NA	NA	NA	NA	NA	NA	NA	NA	NA	NA	NA	NA	NA	NA
cr7_29	7.463	Mid-Holocene	North Atlantic	NA	NA	NA	NA	NA	NA	NA	NA	NA	NA	NA	NA	NA	NA	NA	NA	NA	NA	NA	NA	NA
cr7_3	0.305	Late Holocene	North Atlantic	NA	NA	NA	NA	NA	NA	NA	NA	NA	NA	NA	NA	NA	NA	NA	NA	NA	NA	NA	NA	NA
cr7_30	7.877	Mid-Holocene	North Atlantic	NA	NA	NA	NA	NA	NA	NA	NA	NA	NA	NA	NA	NA	NA	NA	NA	NA	NA	NA	NA	NA
cr7_31	8.004	Mid-Holocene	North Atlantic	NA	NA	NA	NA	NA	NA	NA	NA	NA	NA	NA	NA	NA	NA	NA	NA	NA	NA	NA	NA	NA
cr7_4	0.409	Late Holocene	North Atlantic	NA	NA	NA	NA	NA	NA	NA	NA	NA	NA	NA	NA	NA	NA	NA	NA	NA	NA	NA	NA	NA
cr7_5	modern	Anthropocene	North Atlantic	NA	NA	NA	NA	NA	NA	NA	NA	NA	NA	NA	NA	NA	NA	NA	NA	NA	NA	NA	NA	NA
cr7_6	0.379	Late Holocene	North Atlantic	NA	NA	NA	NA	NA	NA	NA	NA	NA	NA	NA	NA	NA	NA	NA	NA	NA	NA	NA	NA	NA
cr7_7	0.743	Late Holocene	North Atlantic	NA	NA	NA	NA	NA	NA	NA	NA	NA	NA	NA	NA	NA	NA	NA	NA	NA	NA	NA	NA	NA
cr7_9	1.104	Late Holocene	North Atlantic	NA	NA	NA	NA	NA	NA	NA	NA	NA	NA	NA	NA	NA	NA	NA	NA	NA	NA	NA	NA	NA
cr8_1	4.039	Late Holocene	Northwest and central Siberia	NA	NA	NA	NA	NA	NA	NA	NA	NA	NA	NA	NA	NA	NA	NA	NA	NA	NA	NA	NA	NA
cr8_10	7.056	Mid-Holocene	North Atlantic	NA	NA	NA	NA	NA	NA	NA	NA	NA	NA	NA	NA	471	49.017	5.26445	32	55.0312	0	NA	NA	NA
cr8_11	8.942	Early Holocene	North Atlantic	201	59.3383	3.46361	44	71.6136	0	NA	NA	NA	NA	NA	NA	NA	NA	NA	24	49.9167	0	NA	NA	NA
cr8_12	12.471	Late Glacial	North Atlantic	NA	NA	NA	NA	NA	NA	NA	NA	NA	NA	NA	NA	NA	NA	NA	39	49.7436	0	2008	56.4497	3.574
cr8_14	6.014	Mid-Holocene	North America	NA	NA	NA	NA	NA	NA	NA	NA	NA	NA	NA	NA	NA	NA	NA	NA	NA	NA	NA	NA	NA
cr8_15	modern	Anthropocene	North America	NA	NA	NA	NA	NA	NA	NA	NA	NA	NA	NA	NA	NA	NA	NA	NA	NA	NA	NA	NA	NA
cr8_2	4.848	Mid-Holocene	Northwest and central Siberia	NA	NA	NA	NA	NA	NA	NA	NA	NA	NA	NA	NA	456	44.5526	3.16251	NA	NA	NA	1482	57.9501	0.812004
cr8_27	6.149	Mid-Holocene	Northeast Siberia	NA	NA	NA	NA	NA	NA	NA	NA	NA	NA	NA	NA	NA	NA	NA	NA	NA	NA	NA	NA	NA
cr8_28	7.527	Mid-Holocene	Northeast Siberia	NA	NA	NA	NA	NA	NA	NA	NA	NA	NA	NA	NA	NA	NA	NA	NA	NA	NA	NA	NA	NA
cr8_29	9.51	Early Holocene	Northeast Siberia	NA	NA	NA	6	65.8333	0	NA	NA	NA	NA	NA	NA	297	43.6431	7.08037	NA	NA	NA	1675	54.2316	2.48554
cr8_3	5.562	Mid-Holocene	Northwest and central Siberia	NA	NA	NA	NA	NA	NA	NA	NA	NA	NA	NA	NA	445	43.6787	0.582875	NA	NA	NA	1237	55.2498	2.37207
cr8_30	9.626	Early Holocene	Northeast Siberia	175	47.5029	4.84862	9	66.4444	0	NA	NA	NA	NA	NA	NA	473	49.5899	4.99145	NA	NA	NA	1898	60.2503	2.32896
cr8_31	9.72	Early Holocene	Northeast Siberia	449	52.6459	2.80112	22	56.3636	0	NA	NA	NA	NA	NA	NA	642	47.1231	5.01007	NA	NA	NA	2173	58.0207	2.58811
cr8_33	9.821	Early Holocene	Northeast Siberia	348	55.4626	3.28665	20	68.3	0	735	50.8884	7.61052	NA	NA	NA	419	48.3317	5.71787	28	57.5	0	2149	61.3564	2.5642
cr8_34	9.914	Early Holocene	Northeast Siberia	385	52.4	3.34594	43	61.4884	5.5	NA	NA	NA	NA	NA	NA	549	46.8652	4.70968	57	58.2982	0	3153	57.7862	1.39844
cr8_35	39.984	Pre-LGM	Northeast Siberia	1316	58.9157	6.1221	45	59.7111	0	1885	47.8069	5.62009	2288	55.7941	5.13248	1158	47.3912	4.8965	NA	NA	NA	3355	54.9604	4.18898
cr8_36	40.871	Pre-LGM	Northeast Siberia	1162	58.7874	8.36122	31	61.3226	14.6667	NA	NA	NA	1422	52.052	8.39536	1086	47.5157	7.36273	NA	NA	NA	2015	53.7246	5.35656
cr8_37	41.948	Pre-LGM	Northeast Siberia	875	58.0331	5.7729	44	59.8636	1.32929	NA	NA	NA	1266	51.6809	7.59735	967	46.8025	5.7742	NA	NA	NA	2020	54.3426	3.43258
cr8_38	42.809	Pre-LGM	Northeast Siberia	1640	60.3841	5.76165	23	54.3478	0	NA	NA	NA	1309	50.2437	5.91311	915	47.3016	5.36317	NA	NA	NA	1878	53.2684	3.35213
cr8_39	43.861	Pre-LGM	Northeast Siberia	1160	58.0319	6.75597	43	59.186	13.3913	NA	NA	NA	1222	49.1792	8.28672	1089	46.9807	6.12986	NA	NA	NA	2249	51.6496	3.95365
cr8_4	modern	Anthropocene	North America	NA	NA	NA	NA	NA	NA	NA	NA	NA	NA	NA	NA	NA	NA	NA	NA	NA	NA	NA	NA	NA
cr8_5	modern	Anthropocene	North America	NA	NA	NA	NA	NA	NA	NA	NA	NA	NA	NA	NA	NA	NA	NA	NA	NA	NA	NA	NA	NA
cr8_6	44.917	Pre-LGM	Northwest and central Siberia	NA	NA	NA	NA	NA	NA	NA	NA	NA	NA	NA	NA	NA	NA	NA	NA	NA	NA	NA	NA	NA
cr8_7	32	Pre-LGM	Northwest and central Siberia	NA	NA	NA	NA	NA	NA	NA	NA	NA	NA	NA	NA	NA	NA	NA	NA	NA	NA	NA	NA	NA
cr8_9	3.812	Late Holocene	North Atlantic	NA	NA	NA	NA	NA	NA	NA	NA	NA	NA	NA	NA	NA	NA	NA	NA	NA	NA	1100	56.6891	1.37901
cr9_1	4.605	Mid-Holocene	Northeast Siberia	NA	NA	NA	NA	NA	NA	NA	NA	NA	NA	NA	NA	NA	NA	NA	7	50	0	NA	NA	NA
cr9_10	10.384	Early Holocene	Northeast Siberia	255	44.3451	3.21996	NA	NA	NA	NA	NA	NA	1795	51.5114	11.221	507	43.7318	5.05251	19	54.7368	0	NA	NA	NA
cr9_11	11.344	Early Holocene	North America	NA	NA	NA	NA	NA	NA	NA	NA	NA	NA	NA	NA	NA	NA	NA	13	43.3077	0	604	54.7268	6.63467
cr9_14	32.316	Pre-LGM	North America	NA	NA	NA	NA	NA	NA	NA	NA	NA	NA	NA	NA	NA	NA	NA	1	50	0	NA	NA	NA
cr9_15	28.689	Pre-LGM	North America	NA	NA	NA	NA	NA	NA	NA	NA	NA	NA	NA	NA	NA	NA	NA	4	45	0	NA	NA	NA
cr9_16	24.03	LGM	North America	NA	NA	NA	NA	NA	NA	NA	NA	NA	NA	NA	NA	NA	NA	NA	2	40	0	NA	NA	NA
cr9_17	34.281	Pre-LGM	North America	NA	NA	NA	NA	NA	NA	NA	NA	NA	NA	NA	NA	NA	NA	NA	0	0	0	NA	NA	NA
cr9_18	26.804	Pre-LGM	North America	NA	NA	NA	NA	NA	NA	NA	NA	NA	NA	NA	NA	NA	NA	NA	0	0	0	NA	NA	NA
cr9_19	27.838	Pre-LGM	North America	NA	NA	NA	NA	NA	NA	NA	NA	NA	NA	NA	NA	NA	NA	NA	0	0	0	NA	NA	NA
cr9_2	7.812	Mid-Holocene	Northeast Siberia	512	58.5742	2.26928	NA	NA	NA	NA	NA	NA	1330	61.2421	0.877794	NA	NA	NA	72	49.0556	1.4523	NA	NA	NA
cr9_21	30.354	Pre-LGM	North America	NA	NA	NA	16	63.375	0	NA	NA	NA	750	47.8493	2.50774	387	43.5659	2.50493	29	54.8276	0	2157	54.134	2.16148
cr9_23	48.246	Pre-LGM	North America	161	45.354	10.2375	NA	NA	NA	NA	NA	NA	NA	NA	NA	NA	NA	NA	NA	NA	NA	NA	NA	NA
cr9_24	9.505	Early Holocene	North America	NA	NA	NA	NA	NA	NA	NA	NA	NA	NA	NA	NA	397	47.8161	2.1261	9	45.4444	0	NA	NA	NA
cr9_25	9.31	Early Holocene	North America	NA	NA	NA	NA	NA	NA	NA	NA	NA	NA	NA	NA	NA	NA	NA	NA	NA	NA	NA	NA	NA
cr9_26	23.698	LGM	North America	103	58.7476	3.60392	14	60.2143	0	NA	NA	NA	NA	NA	NA	NA	NA	NA	14	55.5714	0	NA	NA	NA
cr9_27	29.071	Pre-LGM	North America	NA	NA	NA	21	71.4286	0	NA	NA	NA	NA	NA	NA	NA	NA	NA	7	53.8571	0	NA	NA	NA
cr9_28	>50	50+	North America	464	50.9483	3.90226	37	60.5405	0	NA	NA	NA	2729	53.1623	6.98067	830	44.8976	6.01644	40	56.45	0	3052	53.8286	5.39806
cr9_29	41.634	Pre-LGM	North America	NA	NA	NA	20	66.6	0	NA	NA	NA	3838	69.1902	1.80622	NA	NA	NA	4	55.5	0	NA	NA	NA
cr9_3	8.474	Early Holocene	Northeast Siberia	NA	NA	NA	NA	NA	NA	NA	NA	NA	NA	NA	NA	NA	NA	NA	NA	NA	NA	870	45.9402	2.54844
cr9_30	0.128	Late Holocene	North America	NA	NA	NA	NA	NA	NA	NA	NA	NA	NA	NA	NA	NA	NA	NA	NA	NA	NA	NA	NA	NA
cr9_31	0.133	Late Holocene	North America	NA	NA	NA	NA	NA	NA	NA	NA	NA	NA	NA	NA	NA	NA	NA	25	56.6	0	NA	NA	NA
cr9_32	0.132	Late Holocene	North America	NA	NA	NA	NA	NA	NA	NA	NA	NA	4040	69.1371	1.57708	NA	NA	NA	48	58.2917	0	NA	NA	NA
cr9_37	modern	Anthropocene	North Atlantic	NA	NA	NA	NA	NA	NA	NA	NA	NA	NA	NA	NA	NA	NA	NA	14	58	0	1192	67.5856	1.26963
cr9_38	modern	Anthropocene	North Atlantic	NA	NA	NA	NA	NA	NA	NA	NA	NA	NA	NA	NA	NA	NA	NA	NA	NA	NA	625	49.2976	1.14235
cr9_4	5.241	Mid-Holocene	Northeast Siberia	NA	NA	NA	NA	NA	NA	NA	NA	NA	NA	NA	NA	NA	NA	NA	42	44.0238	3.4375	NA	NA	NA
cr9_41	modern	Anthropocene	North Atlantic	NA	NA	NA	NA	NA	NA	NA	NA	NA	NA	NA	NA	NA	NA	NA	10	52.3	0	NA	NA	NA
cr9_42	0.127	Late Holocene	North Atlantic	NA	NA	NA	NA	NA	NA	NA	NA	NA	NA	NA	NA	NA	NA	NA	8	44.25	0	NA	NA	NA
cr9_43	0.3	Late Holocene	North Atlantic	NA	NA	NA	NA	NA	NA	NA	NA	NA	NA	NA	NA	NA	NA	NA	13	52.8462	0	NA	NA	NA
cr9_45	0.39	Late Holocene	North Atlantic	NA	NA	NA	NA	NA	NA	NA	NA	NA	NA	NA	NA	NA	NA	NA	NA	NA	NA	NA	NA	NA
cr9_46	1.347	Late Holocene	North Atlantic	NA	NA	NA	NA	NA	NA	NA	NA	NA	NA	NA	NA	NA	NA	NA	NA	NA	NA	NA	NA	NA
cr9_47	1.327	Late Holocene	North Atlantic	NA	NA	NA	NA	NA	NA	NA	NA	NA	NA	NA	NA	NA	NA	NA	44	49.1364	0	1999	54.1281	2.03189
cr9_48	1.386	Late Holocene	North Atlantic	NA	NA	NA	NA	NA	NA	NA	NA	NA	NA	NA	NA	NA	NA	NA	6	55	0	NA	NA	NA
cr9_5	5.907	Mid-Holocene	Northeast Siberia	NA	NA	NA	NA	NA	NA	NA	NA	NA	NA	NA	NA	NA	NA	NA	35	49.1429	2.57143	878	43.3371	1.51387
cr9_50	0.135	Late Holocene	North Atlantic	NA	NA	NA	NA	NA	NA	NA	NA	NA	NA	NA	NA	NA	NA	NA	NA	NA	NA	NA	NA	NA
cr9_51	0.125	Late Holocene	North Atlantic	NA	NA	NA	NA	NA	NA	NA	NA	NA	NA	NA	NA	NA	NA	NA	NA	NA	NA	896	67.5569	1.5639
cr9_52	8.387	Early Holocene	North Atlantic	NA	NA	NA	NA	NA	NA	NA	NA	NA	NA	NA	NA	NA	NA	NA	NA	NA	NA	NA	NA	NA
cr9_53	8.874	Early Holocene	North Atlantic	NA	NA	NA	NA	NA	NA	NA	NA	NA	NA	NA	NA	NA	NA	NA	NA	NA	NA	NA	NA	NA
cr9_54	9.504	Early Holocene	North Atlantic	NA	NA	NA	NA	NA	NA	NA	NA	NA	NA	NA	NA	NA	NA	NA	NA	NA	NA	NA	NA	NA
cr9_55	11.459	Early Holocene	North Atlantic	NA	NA	NA	NA	NA	NA	NA	NA	NA	NA	NA	NA	NA	NA	NA	NA	NA	NA	NA	NA	NA
cr9_56	13.699	Late Glacial	North Atlantic	NA	NA	NA	NA	NA	NA	NA	NA	NA	NA	NA	NA	NA	NA	NA	NA	NA	NA	NA	NA	NA
cr9_57	14.754	Late Glacial	North Atlantic	NA	NA	NA	NA	NA	NA	NA	NA	NA	NA	NA	NA	NA	NA	NA	NA	NA	NA	NA	NA	NA
cr9_58	15.394	Late Glacial	North Atlantic	NA	NA	NA	NA	NA	NA	NA	NA	NA	NA	NA	NA	NA	NA	NA	NA	NA	NA	NA	NA	NA
cr9_59	16.761	Late Glacial	North Atlantic	NA	NA	NA	NA	NA	NA	NA	NA	NA	NA	NA	NA	NA	NA	NA	40	45.125	0	NA	NA	NA
cr9_6	6.391	Mid-Holocene	Northeast Siberia	NA	NA	NA	NA	NA	NA	NA	NA	NA	1221	70.1949	1.46347	NA	NA	NA	23	39.6957	0	NA	NA	NA
cr9_60	17.281	Late Glacial	North Atlantic	NA	NA	NA	NA	NA	NA	NA	NA	NA	NA	NA	NA	NA	NA	NA	31	39.871	0	NA	NA	NA
cr9_61	17.841	Late Glacial	North Atlantic	NA	NA	NA	NA	NA	NA	NA	NA	NA	NA	NA	NA	NA	NA	NA	NA	NA	NA	NA	NA	NA
cr9_62	18.767	Late Glacial	North Atlantic	NA	NA	NA	NA	NA	NA	NA	NA	NA	NA	NA	NA	NA	NA	NA	NA	NA	NA	NA	NA	NA
cr9_63	19.465	LGM	North Atlantic	NA	NA	NA	NA	NA	NA	NA	NA	NA	NA	NA	NA	NA	NA	NA	NA	NA	NA	NA	NA	NA
cr9_64	20.956	LGM	North Atlantic	NA	NA	NA	NA	NA	NA	NA	NA	NA	NA	NA	NA	NA	NA	NA	11	41.9091	0	NA	NA	NA
cr9_65	21.615	LGM	North Atlantic	NA	NA	NA	NA	NA	NA	NA	NA	NA	NA	NA	NA	NA	NA	NA	5	54.8	0	NA	NA	NA
cr9_66	22.213	LGM	North Atlantic	NA	NA	NA	NA	NA	NA	NA	NA	NA	NA	NA	NA	NA	NA	NA	14	57.5714	0	NA	NA	NA
cr9_67	22.616	LGM	North Atlantic	NA	NA	NA	NA	NA	NA	NA	NA	NA	3839	75.1935	1.29094	NA	NA	NA	36	50.1111	0	NA	NA	NA
cr9_68	0.125	Late Holocene	North Atlantic	NA	NA	NA	NA	NA	NA	NA	NA	NA	NA	NA	NA	NA	NA	NA	NA	NA	NA	NA	NA	NA
cr9_69	0.121	Late Holocene	North Atlantic	NA	NA	NA	NA	NA	NA	NA	NA	NA	NA	NA	NA	NA	NA	NA	NA	NA	NA	NA	NA	NA
cr9_7	6.872	Mid-Holocene	Northeast Siberia	NA	NA	NA	NA	NA	NA	NA	NA	NA	NA	NA	NA	NA	NA	NA	108	43.1296	4.18187	NA	NA	NA
cr9_70	0.125	Late Holocene	North Atlantic	NA	NA	NA	NA	NA	NA	NA	NA	NA	NA	NA	NA	NA	NA	NA	NA	NA	NA	NA	NA	NA
cr9_73	0.13	Late Holocene	North Atlantic	NA	NA	NA	NA	NA	NA	NA	NA	NA	NA	NA	NA	NA	NA	NA	NA	NA	NA	NA	NA	NA
cr9_8	7.343	Mid-Holocene	Northeast Siberia	NA	NA	NA	NA	NA	NA	NA	NA	NA	501	58.515	4.92405	NA	NA	NA	15	40	0	NA	NA	NA
cr9_9	9.422	Early Holocene	Northeast Siberia	NA	NA	NA	NA	NA	NA	NA	NA	NA	NA	NA	NA	NA	NA	NA	1	34	0	NA	NA	NA
tm1_1	18.731	Late Glacial	Northwest and central Siberia	195	45.9897	2.16187	13	53.9231	0	NA	NA	NA	NA	NA	NA	NA	NA	NA	NA	NA	NA	NA	NA	NA
tm1_2	17.805	Late Glacial	Northwest and central Siberia	NA	NA	NA	3	51	0	NA	NA	NA	NA	NA	NA	365	42.3726	1.4782	NA	NA	NA	1419	55.5617	0.987131
tm1_3	17.28	Late Glacial	Northwest and central Siberia	NA	NA	NA	15	55.2	0	NA	NA	NA	NA	NA	NA	287	40.9756	1.71646	NA	NA	NA	NA	NA	NA
tm1_4	16.869	Late Glacial	Northwest and central Siberia	NA	NA	NA	4	64	0	NA	NA	NA	NA	NA	NA	NA	NA	NA	NA	NA	NA	NA	NA	NA
tm1_5	16.61	Late Glacial	Northwest and central Siberia	NA	NA	NA	NA	NA	NA	NA	NA	NA	NA	NA	NA	53	47.6226	0	NA	NA	NA	NA	NA	NA
tm1_6	16.279	Late Glacial	Northwest and central Siberia	NA	NA	NA	NA	NA	NA	NA	NA	NA	NA	NA	NA	NA	NA	NA	NA	NA	NA	NA	NA	NA
tm1_7	14.167	Late Glacial	Northwest and central Siberia	NA	NA	NA	NA	NA	NA	NA	NA	NA	NA	NA	NA	NA	NA	NA	NA	NA	NA	1308	48.7951	1.70203
tm2_1	16.61	Late Glacial	Northwest and central Siberia	NA	NA	NA	50	48.18	0	NA	NA	NA	NA	NA	NA	1850	37.1605	2.86413	NA	NA	NA	3795	39.913	2.27492
tm2_2	16.532	Late Glacial	Northwest and central Siberia	506	36.6008	2.78913	25	42.08	0	NA	NA	NA	NA	NA	NA	841	35.9964	3.4668	NA	NA	NA	1747	37.6938	2.00887
tm2_3	16.532	Late Glacial	Northwest and central Siberia	NA	NA	NA	12	46.75	0	NA	NA	NA	NA	NA	NA	573	36.9668	0.448323	NA	NA	NA	1059	38.9367	2.02354
tm2_4	8.553	Early Holocene	Northwest and central Siberia	NA	NA	NA	NA	NA	NA	NA	NA	NA	NA	NA	NA	178	38.5169	0.694969	NA	NA	NA	NA	NA	NA
tm2_5	8.553	Early Holocene	Northwest and central Siberia	NA	NA	NA	NA	NA	NA	NA	NA	NA	NA	NA	NA	NA	NA	NA	NA	NA	NA	NA	NA	NA
tm2_6	7.21	Mid-Holocene	Northwest and central Siberia	NA	NA	NA	NA	NA	NA	NA	NA	NA	NA	NA	NA	NA	NA	NA	NA	NA	NA	NA	NA	NA
tm2_7	7.21	Mid-Holocene	Northwest and central Siberia	NA	NA	NA	NA	NA	NA	NA	NA	NA	NA	NA	NA	NA	NA	NA	NA	NA	NA	NA	NA	NA
tm3_1	15.771	Late Glacial	Northwest and central Siberia	1930	44.5772	2.76531	74	58.2703	3.83849	NA	NA	NA	NA	NA	NA	3779	43.6703	3.64926	NA	NA	NA	NA	NA	NA
tm3_2	14.831	Late Glacial	Northwest and central Siberia	764	43.877	2.98765	NA	NA	NA	NA	NA	NA	NA	NA	NA	1517	42.8827	3.99221	NA	NA	NA	NA	NA	NA
tm3_3	14.167	Late Glacial	Northwest and central Siberia	NA	NA	NA	NA	NA	NA	NA	NA	NA	NA	NA	NA	883	41.7814	2.10896	NA	NA	NA	3084	52.0888	2.6613
tm3_4	10.545	Early Holocene	Northwest and central Siberia	NA	NA	NA	NA	NA	NA	NA	NA	NA	NA	NA	NA	NA	NA	NA	NA	NA	NA	NA	NA	NA
tm3_5	10.545	Early Holocene	Northwest and central Siberia	664	43.6883	2.02509	NA	NA	NA	NA	NA	NA	NA	NA	NA	1210	43.262	3.31479	NA	NA	NA	NA	NA	NA
tm4_1	7.92	Mid-Holocene	Northwest and central Siberia	NA	NA	NA	175	65.8229	0	NA	NA	NA	NA	NA	NA	2342	45.9137	0.672671	NA	NA	NA	6052	58.0083	1.01486
tm4_10	5.2	Mid-Holocene	Northwest and central Siberia	NA	NA	NA	NA	NA	NA	NA	NA	NA	NA	NA	NA	331	58.994	4.26738	NA	NA	NA	NA	NA	NA
tm4_11	18.447	Late Glacial	Northwest and central Siberia	345	61.9449	2.65932	NA	NA	NA	NA	NA	NA	NA	NA	NA	NA	NA	NA	NA	NA	NA	NA	NA	NA
tm4_12	49.97	Pre-LGM	Northwest and central Siberia	497	46.163	5.8054	NA	NA	NA	NA	NA	NA	NA	NA	NA	704	44.608	6.37221	NA	NA	NA	NA	NA	NA
tm4_13	>50	50+	Northwest and central Siberia	4500	39.2471	2.42954	152	52.8158	3.56218	NA	NA	NA	NA	NA	NA	7201	38.2833	4.53986	NA	NA	NA	8756	41.3877	5.39589
tm4_14	17.543	Late Glacial	Northwest and central Siberia	NA	NA	NA	NA	NA	NA	NA	NA	NA	NA	NA	NA	132	38.2348	5.6588	NA	NA	NA	NA	NA	NA
tm4_3	7.812	Mid-Holocene	Northwest and central Siberia	315	56.273	2.84323	58	67.4138	0	NA	NA	NA	NA	NA	NA	506	48.6976	1.84258	NA	NA	NA	1759	59.6504	1.51586
tm4_4	7.779	Mid-Holocene	Northwest and central Siberia	238	53.7857	2.51212	28	66.9643	0	NA	NA	NA	NA	NA	NA	317	51.2808	3.79419	NA	NA	NA	1004	59.3137	1.51902
tm4_5	7.658	Mid-Holocene	Northwest and central Siberia	NA	NA	NA	84	59.7857	0	NA	NA	NA	NA	NA	NA	2639	40.7321	1.89534	NA	NA	NA	4333	44.7644	2.68609
tm4_6	7.511	Mid-Holocene	Northwest and central Siberia	NA	NA	NA	112	54.1071	0	NA	NA	NA	NA	NA	NA	3552	40.6227	1.66456	NA	NA	NA	6040	47.0672	1.77671
tm4_7	7.39	Mid-Holocene	Northwest and central Siberia	NA	NA	NA	315	61.527	0.326083	NA	NA	NA	NA	NA	NA	4754	45.9539	1.03745	NA	NA	NA	7023	51.1253	1.68842
tm4_8	3.933	Late Holocene	Northwest and central Siberia	1805	53.1429	2.25991	NA	NA	NA	NA	NA	NA	NA	NA	NA	2016	47.6602	1.7453	NA	NA	NA	NA	NA	NA
tm4_9	4.7	Mid-Holocene	Northwest and central Siberia	NA	NA	NA	NA	NA	NA	NA	NA	NA	NA	NA	NA	NA	NA	NA	NA	NA	NA	NA	NA	NA
tm5_1	45.846	Pre-LGM	Northwest and central Siberia	262	44.4924	5.24901	9	58.4444	0	NA	NA	NA	NA	NA	NA	388	40.7577	2.38725	NA	NA	NA	NA	NA	NA
tm5_2	44.959	Pre-LGM	Northwest and central Siberia	NA	NA	NA	NA	NA	NA	NA	NA	NA	NA	NA	NA	NA	NA	NA	NA	NA	NA	NA	NA	NA
tm5_3	43.79	Pre-LGM	Northwest and central Siberia	NA	NA	NA	NA	NA	NA	NA	NA	NA	NA	NA	NA	NA	NA	NA	NA	NA	NA	NA	NA	NA
tm6_1	21.844	LGM	Northwest and central Siberia	NA	NA	NA	145	65.5241	0.934513	NA	NA	NA	NA	NA	NA	1127	51.9033	2.10249	NA	NA	NA	NA	NA	NA
tm6_11	5.468	Mid-Holocene	Northwest and central Siberia	NA	NA	NA	NA	NA	NA	NA	NA	NA	NA	NA	NA	NA	NA	NA	NA	NA	NA	NA	NA	NA
tm6_15	8.174	Mid-Holocene	North America	NA	NA	NA	NA	NA	NA	NA	NA	NA	NA	NA	NA	NA	NA	NA	NA	NA	NA	NA	NA	NA
tm6_16	14.071	Late Glacial	North America	NA	NA	NA	NA	NA	NA	NA	NA	NA	NA	NA	NA	NA	NA	NA	NA	NA	NA	NA	NA	NA
tm6_17	18.181	Late Glacial	North America	NA	NA	NA	NA	NA	NA	NA	NA	NA	NA	NA	NA	NA	NA	NA	NA	NA	NA	NA	NA	NA
tm6_18	21.106	LGM	North America	NA	NA	NA	NA	NA	NA	NA	NA	NA	NA	NA	NA	NA	NA	NA	NA	NA	NA	NA	NA	NA
tm6_2	21.361	LGM	Northwest and central Siberia	534	63.6255	2.21478	37	69.5135	0	NA	NA	NA	NA	NA	NA	605	55.0529	1.37152	NA	NA	NA	1442	66.3724	2.32198
tm6_3	20.481	LGM	Northwest and central Siberia	728	64.4863	3.40104	58	70.9483	0	NA	NA	NA	NA	NA	NA	809	57.6391	3.43658	NA	NA	NA	1812	66.9205	2.99982
tm6_6	12.8	Late Glacial	Northwest and central Siberia	NA	NA	NA	52	60.7692	0.932988	NA	NA	NA	NA	NA	NA	790	51.0747	1.96882	NA	NA	NA	NA	NA	NA
tm6_7	12.341	Late Glacial	Northwest and central Siberia	NA	NA	NA	31	65.871	0	NA	NA	NA	NA	NA	NA	484	43.6632	4.39521	NA	NA	NA	NA	NA	NA
tm6_8	6.58	Mid-Holocene	Northwest and central Siberia	798	41.2769	2.66034	29	48.1379	0	NA	NA	NA	NA	NA	NA	1174	41.3356	2.15058	NA	NA	NA	2413	50.3291	2.82799
tm6_9	7.072	Mid-Holocene	Northwest and central Siberia	NA	NA	NA	NA	NA	NA	NA	NA	NA	NA	NA	NA	NA	NA	NA	NA	NA	NA	NA	NA	NA
tm7_15	modern	Anthropocene	Northwest and central Siberia	NA	NA	NA	NA	NA	NA	NA	NA	NA	NA	NA	NA	NA	NA	NA	NA	NA	NA	NA	NA	NA
tm7_4	41.862	Pre-LGM	Northwest and central Siberia	NA	NA	NA	NA	NA	NA	NA	NA	NA	NA	NA	NA	445	50.4292	1.84073	NA	NA	NA	NA	NA	NA
tm7_6	8.055	Mid-Holocene	Northeast Siberia	NA	NA	NA	NA	NA	NA	NA	NA	NA	NA	NA	NA	NA	NA	NA	NA	NA	NA	NA	NA	NA
tm8_2	9.138	Early Holocene	Northwest and central Siberia	NA	NA	NA	85	64.1882	2.2277	NA	NA	NA	NA	NA	NA	820	49.6037	1.7788	NA	NA	NA	NA	NA	NA
tm8_3	modern	Anthropocene	Northwest and central Siberia	NA	NA	NA	NA	NA	NA	NA	NA	NA	NA	NA	NA	NA	NA	NA	NA	NA	NA	NA	NA	NA
tm8_5	modern	Anthropocene	Northwest and central Siberia	NA	NA	NA	104	58.7212	6.1013	NA	NA	NA	NA	NA	NA	1120	45.9411	1.09428	NA	NA	NA	1827	47.6256	1.69501
tm8_7	3.428	Late Holocene	Northwest and central Siberia	NA	NA	NA	NA	NA	NA	NA	NA	NA	NA	NA	NA	NA	NA	NA	NA	NA	NA	NA	NA	NA
tm8_9	5.45	Mid-Holocene	Northeast Siberia	NA	NA	NA	47	60.3404	0	NA	NA	NA	NA	NA	NA	NA	NA	NA	NA	NA	NA	2713	55.9771	2.87794
tm9_1	10.518	Early Holocene	Northeast Siberia	NA	NA	NA	NA	NA	NA	NA	NA	NA	NA	NA	NA	NA	NA	NA	NA	NA	NA	NA	NA	NA
tm9_12	10.354	Early Holocene	Northeast Siberia	NA	NA	NA	NA	NA	NA	NA	NA	NA	NA	NA	NA	NA	NA	NA	NA	NA	NA	NA	NA	NA
tm9_13	11.383	Early Holocene	North America	NA	NA	NA	5	78.6	0	NA	NA	NA	NA	NA	NA	NA	NA	NA	NA	NA	NA	NA	NA	NA
tm9_14	7.922	Mid-Holocene	North America	NA	NA	NA	NA	NA	NA	NA	NA	NA	NA	NA	NA	NA	NA	NA	NA	NA	NA	NA	NA	NA
tm9_15	10.864	Early Holocene	North America	NA	NA	NA	NA	NA	NA	NA	NA	NA	NA	NA	NA	NA	NA	NA	NA	NA	NA	NA	NA	NA
tm9_2	15.332	Late Glacial	Northeast Siberia	261	42.9195	3.04782	NA	NA	NA	NA	NA	NA	NA	NA	NA	340	40.6559	1.36547	NA	NA	NA	759	49.6943	3.08504
tm9_3	0.55	Late Holocene	Northeast Siberia	NA	NA	NA	NA	NA	NA	NA	NA	NA	NA	NA	NA	NA	NA	NA	NA	NA	NA	NA	NA	NA
tm9_4	8.146	Mid-Holocene	Northeast Siberia	292	43.6164	3.43409	6	53.8333	0	NA	NA	NA	NA	NA	NA	478	42.5021	4.63633	NA	NA	NA	NA	NA	NA
tm9_5	11.157	Early Holocene	Northeast Siberia	172	41.6105	4.02535	8	54.25	0	NA	NA	NA	NA	NA	NA	227	42.5947	7.86839	NA	NA	NA	NA	NA	NA
tm9_6	10.55	Early Holocene	Northeast Siberia	NA	NA	NA	NA	NA	NA	NA	NA	NA	NA	NA	NA	90	47.4889	0	NA	NA	NA	NA	NA	NA
tm9_7	7.564	Mid-Holocene	Northeast Siberia	NA	NA	NA	NA	NA	NA	NA	NA	NA	NA	NA	NA	NA	NA	NA	NA	NA	NA	NA	NA	NA
tm9_9	7.665	Mid-Holocene	Northeast Siberia	NA	NA	NA	NA	NA	NA	NA	NA	NA	NA	NA	NA	NA	NA	NA	NA	NA	NA	NA	NA	NA
