# Supplementary material for: Late Quaternary dynamics of Arctic biota from ancient environmental genomics
Source: Nature. 2021 Oct 20;600(7887):86–92. doi: 10.1038/s41586-021-04016-x (PMC8636272; doi:10.1038/s41586-021-04016-x)
Supplement: Horse mitochondrial genomes — An Excel table covering the metadata for the horse mitochondrial genomes used for constructing the horse phylogeny. [file 41586_2021_4016_MOESM11_ESM.xlsx]

## Sheet: reference genomes
Mitochondrial genome	Sample ID	Age (cal) BCE/ACE	Latitude	Longitude	Reference
hgA_HRS_JN398377.2 Equus caballus isolate 1_ChP01 mitochondrion, complete genome	-	0	-	-	Achili et al. PNAS 2012
hgA_JN398378.1 Equus caballus isolate 2_CsP01 mitochondrion, complete genome	-	0	-	-	Achili et al. PNAS 2012
hgA_JN398379.1 Equus caballus isolate 3_Mrm12 mitochondrion, complete genome	-	0	-	-	Achili et al. PNAS 2012
hgA_JN398380.1 Equus caballus isolate 4_Arb05 mitochondrion, complete genome	-	0	-	-	Achili et al. PNAS 2012
hgA_JN398381.1 Equus caballus isolate 5_Mrm11 mitochondrion, complete genome	-	0	-	-	Achili et al. PNAS 2012
hgA_JN398382.1 Equus caballus isolate 6_Mrm07 mitochondrion, complete genome	-	0	-	-	Achili et al. PNAS 2012
hgA_JN398383.1 Equus caballus isolate 7_Irn14 mitochondrion, complete genome	-	0	-	-	Achili et al. PNAS 2012
hgA_JN398384.1 Equus caballus isolate 8_Syr02 mitochondrion, complete genome	-	0	-	-	Achili et al. PNAS 2012
hgA_JN398385.1 Equus caballus isolate 9_AkT10 mitochondrion, complete genome	-	0	-	-	Achili et al. PNAS 2012
hgB_JN398386.1 Equus caballus isolate 10_WeP01 mitochondrion, complete genome	-	0	-	-	Achili et al. PNAS 2012
hgB_JN398387.1 Equus caballus isolate 11_Mrm14 mitochondrion, complete genome	-	0	-	-	Achili et al. PNAS 2012
hgB_JN398388.1 Equus caballus isolate 12_Mrm08 mitochondrion, complete genome	-	0	-	-	Achili et al. PNAS 2012
hgB_JN398389.1 Equus caballus isolate 13_Syr05 mitochondrion, complete genome	-	0	-	-	Achili et al. PNAS 2012
hgB_JN398390.1 Equus caballus isolate 14_Ita01 mitochondrion, complete genome	-	0	-	-	Achili et al. PNAS 2012
hgB_JN398391.1 Equus caballus isolate 15_Syr04 mitochondrion, complete genome	-	0	-	-	Achili et al. PNAS 2012
hgC_JN398392.1 Equus caballus isolate 16_Arb02 mitochondrion, complete genome	-	0	-	-	Achili et al. PNAS 2012
hgC_JN398393.1 Equus caballus isolate 17_AkT11 mitochondrion, complete genome	-	0	-	-	Achili et al. PNAS 2012
hgC_JN398394.1 Equus caballus isolate 18_Syr01 mitochondrion, complete genome	-	0	-	-	Achili et al. PNAS 2012
hgC_JN398395.1 Equus caballus isolate 19_Irn09 mitochondrion, complete genome	-	0	-	-	Achili et al. PNAS 2012
hgC_JN398396.1 Equus caballus isolate 20_SfP01 mitochondrion, complete genome	-	0	-	-	Achili et al. PNAS 2012
hgC_JN398397.1 Equus caballus isolate 21_Mrm13 mitochondrion, complete genome	-	0	-	-	Achili et al. PNAS 2012
hgD_JN398398.1 Equus caballus isolate 22_NoF01 mitochondrion, complete genome	-	0	-	-	Achili et al. PNAS 2012
hgD_JN398399.1 Equus caballus isolate 23_ILH02 mitochondrion, complete genome	-	0	-	-	Achili et al. PNAS 2012
hgD_JN398400.1 Equus caballus isolate 24_ILH01 mitochondrion, complete genome	-	0	-	-	Achili et al. PNAS 2012
hgE_JN398401.1 Equus caballus isolate 25_Mrm05 mitochondrion, complete genome	-	0	-	-	Achili et al. PNAS 2012
hgF_Prz01_JN398402	-	0	-	-	Achili et al. PNAS 2012
hgF_Prz02_JN398403	-	0	-	-	Achili et al. PNAS 2012
hgG_JN398404.1 Equus caballus isolate 28_AkT06 mitochondrion, complete genome	-	0	-	-	Achili et al. PNAS 2012
hgG_JN398405.1 Equus caballus isolate 30_Irn05 mitochondrion, complete genome	-	0	-	-	Achili et al. PNAS 2012
hgG_JN398406.1 Equus caballus isolate 31_Arb03 mitochondrion, complete genome	-	0	-	-	Achili et al. PNAS 2012
hgG_JN398407.1 Equus caballus isolate 32_Gia02 mitochondrion, complete genome	-	0	-	-	Achili et al. PNAS 2012
hgG_JN398408.1 Equus caballus isolate 33_Syr03 mitochondrion, complete genome	-	0	-	-	Achili et al. PNAS 2012
hgG_JN398409.1 Equus caballus isolate 34_Ita02 mitochondrion, complete genome	-	0	-	-	Achili et al. PNAS 2012
hgG_JN398410.1 Equus caballus isolate 35_AkT07 mitochondrion, complete genome	-	0	-	-	Achili et al. PNAS 2012
hgG_JN398411.1 Equus caballus isolate 36_Gia01 mitochondrion, complete genome	-	0	-	-	Achili et al. PNAS 2012
hgG_JN398412.1 Equus caballus isolate 37_Arb06 mitochondrion, complete genome	-	0	-	-	Achili et al. PNAS 2012
hgG_Naqu_EF597513	-	0	-	-	Achili et al. PNAS 2012
hgH_JN398413.1 Equus caballus isolate 38_Mrm06 mitochondrion, complete genome	-	0	-	-	Achili et al. PNAS 2012
hgI_JN398414.1 Equus caballus isolate 39_Irn11 mitochondrion, complete genome	-	0	-	-	Achili et al. PNAS 2012
hgI_JN398415.1 Equus caballus isolate 40_Irn10 mitochondrion, complete genome	-	0	-	-	Achili et al. PNAS 2012
hgI_JN398416.1 Equus caballus isolate 41_CsP04 mitochondrion, complete genome	-	0	-	-	Achili et al. PNAS 2012
hgI_JN398417.1 Equus caballus isolate 42_Trk01 mitochondrion, complete genome	-	0	-	-	Achili et al. PNAS 2012
hgJ_JN398418.1 Equus caballus isolate 43_Mrm15 mitochondrion, complete genome	-	0	-	-	Achili et al. PNAS 2012
hgJ_JN398419.1 Equus caballus isolate 44_Irn02 mitochondrion, complete genome	-	0	-	-	Achili et al. PNAS 2012
hgK_JN398420.1 Equus caballus isolate 45_Bel01 mitochondrion, complete genome	-	0	-	-	Achili et al. PNAS 2012
hgL_JN398421.1 Equus caballus isolate 46_APH01 mitochondrion, complete genome	-	0	-	-	Achili et al. PNAS 2012
hgL_JN398422.1 Equus caballus isolate 47_AkT09 mitochondrion, complete genome	-	0	-	-	Achili et al. PNAS 2012
hgL_JN398423.1 Equus caballus isolate 48_Irn01 mitochondrion, complete genome	-	0	-	-	Achili et al. PNAS 2012
hgL_JN398424.1 Equus caballus isolate 49_AkT08 mitochondrion, complete genome	-	0	-	-	Achili et al. PNAS 2012
hgL_JN398425.1 Equus caballus isolate 50_Ita03 mitochondrion, complete genome	-	0	-	-	Achili et al. PNAS 2012
hgL_JN398426.1 Equus caballus isolate 51_Mrm10 mitochondrion, complete genome	-	0	-	-	Achili et al. PNAS 2012
hgL_JN398427.1 Equus caballus isolate 52_Mrm03 mitochondrion, complete genome	-	0	-	-	Achili et al. PNAS 2012
hgL_JN398428.1 Equus caballus isolate 53_CsP02 mitochondrion, complete genome	-	0	-	-	Achili et al. PNAS 2012
hgL_JN398429.1 Equus caballus isolate 54_Old01 mitochondrion, complete genome	-	0	-	-	Achili et al. PNAS 2012
hgL_JN398430.1 Equus caballus isolate 55_And01 mitochondrion, complete genome	-	0	-	-	Achili et al. PNAS 2012
hgL_JN398431.1 Equus caballus isolate 56_Sil01 mitochondrion, complete genome	-	0	-	-	Achili et al. PNAS 2012
hgL_JN398432.1 Equus caballus isolate 57_Mrm04 mitochondrion, complete genome	-	0	-	-	Achili et al. PNAS 2012
hgL_JN398433.1 Equus caballus isolate 58_Irn13 mitochondrion, complete genome	-	0	-	-	Achili et al. PNAS 2012
hgL_JN398434.1 Equus caballus isolate 59_Arb04 mitochondrion, complete genome	-	0	-	-	Achili et al. PNAS 2012
hgM_JN398435.1 Equus caballus isolate 60_AkT05 mitochondrion, complete genome	-	0	-	-	Achili et al. PNAS 2012
hgM_JN398436.1 Equus caballus isolate 61_CsP05 mitochondrion, complete genome	-	0	-	-	Achili et al. PNAS 2012
hgM_JN398437.1 Equus caballus isolate 62_Mrm01 mitochondrion, complete genome	-	0	-	-	Achili et al. PNAS 2012
hgM_JN398438.1 Equus caballus isolate 63_Fre01 mitochondrion, complete genome	-	0	-	-	Achili et al. PNAS 2012
hgM_JN398439.1 Equus caballus isolate 64_Cly01 mitochondrion, complete genome	-	0	-	-	Achili et al. PNAS 2012
hgN_JN398440.1 Equus caballus isolate 65_EnS01 mitochondrion, complete genome	-	0	-	-	Achili et al. PNAS 2012
hgN_JN398441.1 Equus caballus isolate 66_Sad01 mitochondrion, complete genome	-	0	-	-	Achili et al. PNAS 2012
hgN_JN398442.1 Equus caballus isolate 67_Exm01 mitochondrion, complete genome	-	0	-	-	Achili et al. PNAS 2012
hgN_JN398443.1 Equus caballus isolate 68_And02 mitochondrion, complete genome	-	0	-	-	Achili et al. PNAS 2012
hgN_JN398444.1 Equus caballus isolate 69_Irn06 mitochondrion, complete genome	-	0	-	-	Achili et al. PNAS 2012
hgO_JN398445.1 Equus caballus isolate 70_Irn12 mitochondrion, complete genome	-	0	-	-	Achili et al. PNAS 2012
hgP_JN398446.1 Equus caballus isolate 71_Irn03 mitochondrion, complete genome	-	0	-	-	Achili et al. PNAS 2012
hgP_JN398447.1 Equus caballus isolate 72_CsP03 mitochondrion, complete genome	-	0	-	-	Achili et al. PNAS 2012
hgP_JN398448.1 Equus caballus isolate 73_Arb01 mitochondrion, complete genome	-	0	-	-	Achili et al. PNAS 2012
hgQ_EF597514.1 Equus caballus breed Deqin, complete genome	-	0	-	-	Achili et al. PNAS 2012
hgQ_JN398449.1 Equus caballus isolate 74_AkT02 mitochondrion, complete genome	-	0	-	-	Achili et al. PNAS 2012
hgQ_JN398450.1 Equus caballus isolate 75_AkT01 mitochondrion, complete genome	-	0	-	-	Achili et al. PNAS 2012
hgQ_JN398451.1 Equus caballus isolate 76_Irn07 mitochondrion, complete genome	-	0	-	-	Achili et al. PNAS 2012
hgQ_JN398452.1 Equus caballus isolate 77_AkT04 mitochondrion, complete genome	-	0	-	-	Achili et al. PNAS 2012
hgQ_JN398453.1 Equus caballus isolate 78_AkT03 mitochondrion, complete genome	-	0	-	-	Achili et al. PNAS 2012
hgQ_JN398454.1 Equus caballus isolate 80_Mrm02 mitochondrion, complete genome	-	0	-	-	Achili et al. PNAS 2012
hgQ_JN398455.1 Equus caballus isolate 81_Irn08 mitochondrion, complete genome	-	0	-	-	Achili et al. PNAS 2012
hgR_JN398456.1 Equus caballus isolate 82_Mrm09 mitochondrion, complete genome	-	0	-	-	Achili et al. PNAS 2012
hgR_JN398457.1 Equus caballus isolate 83_Irn04 mitochondrion, complete genome	-	0	-	-	Achili et al. PNAS 2012
qIcel_0144A_P5782_30_3_Edited	-	-	-	-	Andersson et al. Nature 2012
KM881671_Hippidion_saldiasi_AE5717	AE5717	-15025.5	-51.56	-72.61	Der Sarkissian et al. Biol Let 2015
KM881672_Hippidion_saldiasi_CDM4	CDM4	-11805	-51.56	-72.62	Der Sarkissian et al. Biol Let 2015
KM881673_Hippidion_saldiasi_CE99208-31	CE99208-31	-14861	-51.55	-72.63	Der Sarkissian et al. Biol Let 2015
KM881674_Hippidion_sp_CM66	CM66	-12000_-100000	-51.57	-72.6	Der Sarkissian et al. Biol Let 2015
KM881675_Hippidion_saldiasi_CMA37	CMA37	-10692.5	-51.57	-72.6	Der Sarkissian et al. Biol Let 2015
KM881677_Hippidion_sp_EQF	EQF	-14003.5	-45.29	-71.53	Der Sarkissian et al. Biol Let 2015
KM881678_Hippidion_principale_JW251	JW251	-12000_-100000	-37.1444	-61.1495	Der Sarkissian et al. Biol Let 2015
KM881679_Hippidion_saldiasi_OH	OH	-11382.5	-51.56	-72.62	Der Sarkissian et al. Biol Let 2015
AP012268_Anushka	-	-	-	-	Der Sarkissian et al. Curr Biol 2015
KB3879_SB274_Kolette_KT368752	-	-	-	-	Der Sarkissian et al. Curr Biol 2015
KB7674_SB285_Bars_KT368744	-	-	-	-	Der Sarkissian et al. Curr Biol 2015
KB7713_SB524_Viola_KT368742_Edited	-	-	-	-	Der Sarkissian et al. Curr Biol 2015
KB7848_SB528_Vjuga_KT368743	-	-	-	-	Der Sarkissian et al. Curr Biol 2015
KB7856_SB966_Vika_KT368745	-	-	-	-	Der Sarkissian et al. Curr Biol 2015
KB7903_Przewalski_horse_Hybrid_KT368757	-	-	-	-	Der Sarkissian et al. Curr Biol 2015
qEmgl1_KT368739_102	Emlg1	1913	51.5	12	Der Sarkissian et al. Curr Biol 2015
qEmgl3_KT368740_103	Emlg3	1912	51.5	12	Der Sarkissian et al. Curr Biol 2015
qEwld1_Bijsk1_KT368753_107	Ewld1	1912	51.5	12	Der Sarkissian et al. Curr Biol 2015
qEwld2_Bijsk2_KT368754_105	Ewld2	1910	51.5	12	Der Sarkissian et al. Curr Biol 2015
qEwld5_Theodor_KT368758_88	Ewld5	1927	51.5	12	Der Sarkissian et al. Curr Biol 2015
qFrMo_0065A_FM1798_mtDNA_BQ25	-	-	-	-	Der Sarkissian et al. Curr Biol 2015
qHolotype_KT368755_137	Holotype	1878	59.9343	30.3351	Der Sarkissian et al. Curr Biol 2015
qKB7754_Mongolian_KT368741	-	-	-	-	Der Sarkissian et al. Curr Biol 2015
qMong_0153A_KB7754_mtDNA_BQ25	-	-	-	-	Der Sarkissian et al. Curr Biol 2015
qMorg_0096A_EMS595_mtDNA_BQ25	-	-	-	-	Der Sarkissian et al. Curr Biol 2015
qParatype_KT368756_116	Paratype	1899	51.5	12	Der Sarkissian et al. Curr Biol 2015
qQuar_0073A_A2085_mtDNA_BQ25	-	-	-	-	Der Sarkissian et al. Curr Biol 2015
qStan_0081A_M5256_mtDNA_BQ25	-	-	-	-	Der Sarkissian et al. Curr Biol 2015
qYukagir_KT368723_5384	Yukagir	-3517_-3351	72.7	142.833	Der Sarkissian et al. Curr Biol 2015
SB281_Pacifique_KT368746	-	-	-	-	Der Sarkissian et al. Curr Biol 2015
SB293_Basil_KT368748	-	-	-	-	Der Sarkissian et al. Curr Biol 2015
SB339_Bonnette_KT368749	-	-	-	-	Der Sarkissian et al. Curr Biol 2015
SB4329_SB159_Rolf_KT368751	-	-	-	-	Der Sarkissian et al. Curr Biol 2015
SB533_Sigor_KT368750	-	-	-	-	Der Sarkissian et al. Curr Biol 2015
SB615_Kuporovitch_KT368747	-	-	-	-	Der Sarkissian et al. Curr Biol 2015
AP013095_NOUMA2	-	-	-	-	Direct submission to Genbank, AP013095
NC_024030_NOUMA1	-	-	-	-	Direct submission to Genbank, NC_024030
JX312734_Equus_ovodovi_ACAD2304	ACAD2304	-12000_-100000	54.27	89.28	Druzhkova et al. Mito DNA B Res 2017
pAM115_CGG_1_018579_mtDNA_BQ25 no comment	AM115_CGG_1_018579	389_530	35.962	54.038	Fages et al. Cell 2019
pBAPSKA_unregistered_mtDNA_BQ25 no comment	BAPSKA_CGG_1_020443	658_766	45.1973	19.2625	Fages et al. Cell 2019
pBelgheis_TrBWBX116_CGG_1_019521_mtDNA_BQ25 no comment	Belgheis_TrBWBX116_CGG_1_019521	1445_1618	37.042	57.4716	Fages et al. Cell 2019
pCdY2 no comment	CdY2	-2479_-2844	40.442	-3.494	Fages et al. Cell 2019
pFen4_CGG_1_018396_mtDNA_BQ25 no comment	Fen4_CGG_1_018396	-814_-793	36.8407	101.958	Fages et al. Cell 2019
pFr1_CGG_1_018151_mtDNA_BQ25 no comment	Fr1_CGG_1_018151	85_222	50.1613	8.64247	Fages et al. Cell 2019
pGeorgia2_CGG_1_020266_mtDNA_BQ25 no comment	Georgia2_CGG_1_020266	776_945	42.7402	44.6202	Fages et al. Cell 2019
pGEP13_CGG_1_018049_mtDNA_BQ25 no comment	GEP13_CGG_1_018049	1139_1301	45.0997	112.72	Fages et al. Cell 2019
pGEP14_CGG_1_018050_mtDNA_BQ25 no comment	GEP14_CGG_1_018050	1139_1301	45.0997	112.72	Fages et al. Cell 2019
pGEP21_mtDNA_BQ25 no comment	GEP21_CGG_1_018057	1139_1301	45.0997	112.72	Fages et al. Cell 2019
pGVA111_CGG_1_019369_mtDNA_BQ25 no comment	GVA111_CGG_1_019369	100	48.4424	1.49415	Fages et al. Cell 2019
pGVA112_CGG_1_019370_mtDNA_BQ25 no comment	GVA112_CGG_1_019370	100	48.4424	1.49415	Fages et al. Cell 2019
pGVA115_CGG_1_019373_mtDNA_BQ25 no comment	GVA115_CGG_1_019373	100	48.4424	1.49415	Fages et al. Cell 2019
pGVA124_CGG_1_019382_mtDNA_BQ25 no comment	GVA124_CGG_1_019382	-196_-56	50.315	2.8218	Fages et al. Cell 2019
pGVA133_CGG_1_019707_mtDNA_BQ25 no comment	GVA133_CGG_1_019707	100_300	49.0196	1.15897	Fages et al. Cell 2019
pGVA191_CGG_1_019765_mtDNA_BQ25 no comment	GVA191_CGG_1_019765	100_200	46.308	4.823	Fages et al. Cell 2019
pGVA199_CGG_1_019773_mtDNA_BQ25 no comment	GVA199_CGG_1_019773	250_300	49.8775	3.14577	Fages et al. Cell 2019
pGVA201_CGG_1_019775_mtDNA_BQ25 no comment	GVA201_CGG_1_019775	100_200	46.308	4.823	Fages et al. Cell 2019
pGVA242_CGG_1_019816_mtDNA_BQ25 no comment	GVA242_CGG_1_019816	-351_-116	49.5054	2.43506	Fages et al. Cell 2019
pGVA26_CGG_1_019284_mtDNA_BQ25 no comment	GVA26_CGG_1_019284	100	48.4424	1.49415	Fages et al. Cell 2019
pGVA28_CGG_1_019286_mtDNA_BQ25 no comment	GVA28_CGG_1_019286	100	48.4424	1.49415	Fages et al. Cell 2019
pGVA307_CGG_1_019857_mtDNA_BQ25 no comment	GVA307_CGG_1_019857	-171_-50	50.315	2.8218	Fages et al. Cell 2019
pGVA308_CGG_1_019858_mtDNA_BQ25 no comment	GVA308_CGG_1_019858	-382_-209	50.315	2.8218	Fages et al. Cell 2019
pGVA311_CGG_1_019861_mtDNA_BQ25 no comment	GVA311_CGG_1_019861	-355_-118	50.315	2.8218	Fages et al. Cell 2019
pGVA375_CGG_1_019925_mtDNA_BQ25 no comment	GVA375_CGG_1_019925	1500-1600	49.4154	2.10131	Fages et al. Cell 2019
pGVA4_CGG_1_019262_mtDNA_BQ25 no comment	GVA4_CGG_1_019262	100	48.4424	1.49415	Fages et al. Cell 2019
pGVA43_CGG_1_019301_mtDNA_BQ25 no comment	GVA43_CGG_1_019301	100	48.4424	1.49415	Fages et al. Cell 2019
pGVA53_CGG_1_019311_mtDNA_BQ25 no comment	GVA53_CGG_1_019311	100	48.4424	1.49415	Fages et al. Cell 2019
pGVA56_CGG_1_019314_mtDNA_BQ25 no comment	GVA56_CGG_1_019314	100	48.4424	1.49415	Fages et al. Cell 2019
pGVA60_CGG_1_019318_mtDNA_BQ25 no comment	GVA60_CGG_1_019318	100	48.4424	1.49415	Fages et al. Cell 2019
pGVA75_CGG_1_019333_mtDNA_BQ25 no comment	GVA75_CGG_1_019333	100	48.4424	1.49415	Fages et al. Cell 2019
pGVA81_CGG_1_019339_mtDNA_BQ25 no comment	GVA81_CGG_1_019339	100	48.4424	1.49415	Fages et al. Cell 2019
pGVA9_CGG_1_019267_mtDNA_BQ25 no comment	GVA9_CGG_1_019267	100	48.4424	1.49415	Fages et al. Cell 2019
pHasanlu1140_CGG_1_019998_mtDNA_BQ25 no comment	Hasanlu1140_CGG_1_019998	-781_-550	37.0045	45.4588	Fages et al. Cell 2019
pHasanlu3461_CGG_1_020003_mtDNA_BQ25 no comment	Hasanlu3461_CGG_1_020003	-978_-848	37.0045	45.4588	Fages et al. Cell 2019
pJG160_CGG_1_019246_mtDNA_BQ25 no comment	JG160	100_300	47.533	7.722	Fages et al. Cell 2019
pKha2_t1_CGG_1_018909_mtDNA_BQ25 no comment	Kha2_t1_CGG_1_018909	-382_-209	48.583	88.394	Fages et al. Cell 2019
pKSH4_CGG_1_017098_mtDNA_BQ25 no comment	KSH4_CGG_1_017098	-2022_-1887	52.843	62.9029	Fages et al. Cell 2019
pKSH5_CGG_1_017099_mtDNA_BQ25 no comment	KSH5_CGG_1_017099	-1971_-1782	52.843	62.9029	Fages et al. Cell 2019
pKYRH10_CGG_1_018031_mtDNA_BQ25 no comment	KYRH10_CGG_1_018031	750	39.9983	71.0733	Fages et al. Cell 2019
pKYRH8_CGG_1_018029_mtDNA_BQ25 no comment	KYRH8_CGG_1_018029	750	39.9983	71.0733	Fages et al. Cell 2019
pMarvele01_CGG_1_019388_mtDNA_BQ25 no comment	Marvele01_CGG_1_019388	828-930	54.8967	23.8725	Fages et al. Cell 2019
pMarvele18_CGG_1_019405_mtDNA_BQ25 no comment	Marvele18_CGG_1_019405	769_886	54.8967	23.8725	Fages et al. Cell 2019
pMarvele21_CGG_1_019408_mtDNA_BQ25 no comment	Marvele21_CGG_1_019408	878_982	54.8967	23.8725	Fages et al. Cell 2019
pMarvele32_CGG_1_019419_mtDNA_BQ25 no comment	Marvele32_CGG_1_019419	777_968	54.8967	23.8725	Fages et al. Cell 2019
pMon23_CGG_1_018059_mtDNA_BQ25 no comment	Mon23_CGG_1_018059	-39_59	48.0178	101.353	Fages et al. Cell 2019
pMon24_CGG_1_018060_mtDNA_BQ25 no comment	Mon24_CGG_1_018060	-22_69	48.0178	101.353	Fages et al. Cell 2019
pMon25_CGG_1_018061_mtDNA_BQ25 no comment	Mon25_CGG_1_018061	-43_54	48.0178	101.353	Fages et al. Cell 2019
pMon26_CGG_1_018062_mtDNA_BQ25 no comment	Mon26_CGG_1_018062	-43_79	48.0178	101.353	Fages et al. Cell 2019
pMon27_CGG_1_018063_mtDNA_BQ25 no comment	Mon27_CGG_1_018063	-43_54	48.0178	101.353	Fages et al. Cell 2019
pMon37_CGG_1_018073_mtDNA_BQ25 no comment	Mon37_CGG_1_018073	-1200_-900	49.6562	99.9122	Fages et al. Cell 2019
pMon39_mtDNA_BQ25 no comment	Mon39_CGG_1_018075	-1200_-900	49.6562	99.9122	Fages et al. Cell 2019
pMon42_CGG_1_018078_mtDNA_BQ25 no comment	Mon42_CGG_1_018078	-1195_-1031	49.6562	99.9122	Fages et al. Cell 2019
pMon43_CGG_1_018079_mtDNA_BQ25 no comment	Mon43_CGG_1_018079	-1193_-1013	49.6562	99.9122	Fages et al. Cell 2019
pMon45_CGG_1_018081_mtDNA_BQ25 no comment	Mon45_CGG_1_018081	-1193_-1013	49.6562	99.9122	Fages et al. Cell 2019
pMon87_CGG_1_018123_mtDNA_BQ25 no comment	Mon87_CGG_1_018123	-1191_-1010	49.6562	99.9122	Fages et al. Cell 2019
pMV178_CGG_1_020446_mtDNA_BQ25 no comment	MV178_CGG_1_020446	255_390	34.73	46.672	Fages et al. Cell 2019
pMzr1_CGG_1_018150_mtDNA_BQ25 no comment	Mzr1_CGG_1_018150	622_665	49.7411	8.11184	Fages et al. Cell 2019
pNUSTAR4_CGG_1_020438_mtDNA_BQ25 no comment	NUSTAR4_CGG_1_020438	772_887	45.333	18.841	Fages et al. Cell 2019
pNUSTAR5__mtDNA_BQ25 no comment	NUSTAR5_CGG_1_020439	772_887	45.333	18.841	Fages et al. Cell 2019
pOKG2_CGG_1_018398_mtDNA_BQ25 no comment	OKG2_CGG_1_018398	-400_-300	49.3287	88.3489	Fages et al. Cell 2019
pOte2_CGG_1_018473_mtDNA_BQ25 no comment	Ote2_CGG_1_018473	772_893	58.058	26.495	Fages et al. Cell 2019
pOTOK16_unregistered_mtDNA_BQ25 no comment	OTOK16_CGG_1_020441	655_764	45.146	18.884	Fages et al. Cell 2019
pRid2_CGG_1_018469_mtDNA_BQ25 no comment	Rid2_CGG_1_018469	-800_-600	58.4552	23.0326	Fages et al. Cell 2019
pRus16_CGG_1_019166_mtDNA_BQ25 no comment	Rus16_CGG_1_019166	-1401_-1266	54.624	90.945	Fages et al. Cell 2019
pRus37_CGG_1_019185_mtDNA_BQ25 no comment	Rus37_CGG_1_019185	1154_1219	47.967	43.644	Fages et al. Cell 2019
pRus41_CGG_1_019189_mtDNA_BQ25 no comment	Rus41_CGG_1_019189	-778_-543	53.097	91.416	Fages et al. Cell 2019
pRus9_CGG_1_019160_mtDNA_BQ25 no comment	Rus9_CGG_1_019160	-500	52.059	93.604	Fages et al. Cell 2019
pSaa1_CGG_1_018474_mtDNA_BQ25 no comment	Saa1_CGG_1_018474	1000	58.543	26.678	Fages et al. Cell 2019
pSAG_S27_CGG_1_019559_mtDNA_BQ25 no comment	SAG_S27_CGG_1_019559	-1187_-1014	35.773	49.938	Fages et al. Cell 2019
pSpain38_CGG_1_020484_mtDNA_BQ25 no comment	Spain38_CGG_1_020484	-2121_-1956	39.0244	-2.02806	Fages et al. Cell 2019
pSpain39_CGG_1_020485_mtDNA_BQ25 no comment	Spain39_CGG_1_020485	-2033_-1920	39.0244	-2.02806	Fages et al. Cell 2019
pTur140_CGG_1_018706_mtDNA_BQ25 no comment	Tur140_CGG_1_018706	685_771	41.0052	28.9517	Fages et al. Cell 2019
pTur141_CGG_1_018707_mtDNA_BQ25 no comment	Tur141_CGG_1_018707	543_630	41.0052	28.9517	Fages et al. Cell 2019
pTur142_CGG_1_018708_mtDNA_BQ25 no comment	Tur142_CGG_1_018708	543_630	41.0052	28.9517	Fages et al. Cell 2019
pTur145_CGG_1_018711_mtDNA_BQ25 no comment	Tur145_CGG_1_018711	543_630	41.0052	28.9517	Fages et al. Cell 2019
pTur146_CGG_1_018712_mtDNA_BQ25 no comment	Tur146_CGG_1_018712	240_334	41.0052	28.9517	Fages et al. Cell 2019
pTur150_CGG_1_018716_mtDNA_BQ25 no comment	Tur150_CGG_1_018716	240_771	41.0052	28.9517	Fages et al. Cell 2019
pTur170_CGG_1_018736_mtDNA_BQ25 no comment	Tur170_CGG_1_018736	240_771	41.0052	28.9517	Fages et al. Cell 2019
pTur171_CGG_1_018737_mtDNA_BQ25 no comment	Tur171_CGG_1_018737	260_395	41.0052	28.9517	Fages et al. Cell 2019
pTur193_CGG_1_018759_mtDNA_BQ25 no comment	Tur193_CGG_1_018759	240_771	41.0052	28.9517	Fages et al. Cell 2019
pTur194_CGG_1_018760_mtDNA_BQ25 no comment	Tur194_CGG_1_018760	644_670	41.0052	28.9517	Fages et al. Cell 2019
pTur229_CGG_1_018795_mtDNA_BQ25 no comment	Tur229_CGG_1_018795	240_771	41.0052	28.9517	Fages et al. Cell 2019
pUCIE2012_85__mtDNA_BQ25 no comment	UCIE2012x85_CGG_1_018038	-200_100	47.306	102.646	Fages et al. Cell 2019
pUE2275x2_CGG_1_020989_mtDNA_BQ25 no comment	UE2275x2_CGG_1_020989	-2878_-2670	41.5528	1.03944	Fages et al. Cell 2019
pUE4618_CGG_1_020962_mtDNA_BQ25 no comment	UE4618_CGG_1_020962	-768_-542	41.569	0.954	Fages et al. Cell 2019
pUK08_CGG_1_019435_mtDNA_BQ25 no comment	UK08_CGG_1_019435	300_400	52.226	-1.057	Fages et al. Cell 2019
pUK16_CGG_1_019443_mtDNA_BQ25 no comment	UK16_CGG_1_019443	1700_1900	53.193	-2.88284	Fages et al. Cell 2019
pUK17_CGG_1_019444_mtDNA_BQ25 no comment	UK17_CGG_1_019444	1700_1800	53.193	-2.88284	Fages et al. Cell 2019
pUK18_CGG_1_019445_mtDNA_BQ25 no comment	UK18_CGG_1_019445	1700_1800	53.193	-2.88284	Fages et al. Cell 2019
pVert311_CGG_1_018540_mtDNA_BQ25 no comment	Vert311_CGG_1_018540	-34643_-33063	50.4467	5.00911	Fages et al. Cell 2019
pVHR010_CGG_1_020949_mtDNA_BQ25 no comment	VHR010_CGG_1_020949	1300_1500	58.9641	-2.70493	Fages et al. Cell 2019
pVHR011_CGG_1_020950_mtDNA_BQ25 no comment	VHR011_CGG_1_020950	1300_1500	58.9641	-2.70493	Fages et al. Cell 2019
pVHR017_CGG_1_020952_mtDNA_BQ25 no comment	VHR017_CGG_1_020952	1000_1200	59.3372	-2.97	Fages et al. Cell 2019
pVHR062_CGG_1_020959_mtDNA_BQ25 no comment	VHR062_CGG_1_020959	1300_1500	58.9641	-2.70493	Fages et al. Cell 2019
pVHR102_CGG_1_020961_mtDNA_BQ25 no comment	VHR102_CGG_1_020961	900_1200	65.53	-22.117	Fages et al. Cell 2019
pYER28_CGG_1_020254_mtDNA_BQ25 no comment	YER28_CGG_1_020254	-921_-836	38.8673	65.8002	Fages et al. Cell 2019
qEarb6_CGG_1_018495_mtDNA_BQ25 no comment	Earb6	1928	51.5	12	Fages et al. Cell 2019
qGVA310_CGG_1_019860_mtDNA_BQ25	GVA310_CGG_1_019860	-355_-118	50.315	2.8218	Fages et al. Cell 2019
qHasanlu3394_CGG_1_019997_mtDNA_BQ25	Hasanlu3394_CGG_1_019997	-806_-776	37.0045	45.4588	Fages et al. Cell 2019
qRus45_CGG_1_019192_mtDNA_BQ25	Rus45_CGG_1_019192	-22032_-21512	53.363	95.363	Fages et al. Cell 2019
qConn_0004A_CON15_mtDNA_BQ25	-	-	-	-	Finno et al. PLoS Genet 2015
GVA126_CGG_1_019384_mtDNA_BQ25_NEW no comment	GVA126_CGG_1_019384	77_213	48.4424	1.49415	Gaunitz et al. Science 2018
pAM181_CGG_1_018580_mtDNA_BQ25	AM181_CGG_1_018580	255_390	35.962	54.038	Gaunitz et al. Science 2018
qBerelM_Ch112_CGG_1_016179_ok_2300	BerelM	-300	49.3737	86.4273	Gaunitz et al. Science 2018
qBotai1_CGG_1_018173_mtDNA_BQ25	Botai1_CGG_1_018173	-3341_-3097	53.3039	67.6458	Gaunitz et al. Science 2018
qBotai2_CGG_1_018174_mtDNA_BQ25	Botai2_CGG_1_018174	-	53.3039	67.6458	Gaunitz et al. Science 2018
qBotai3_CGG_1_018175_mtDNA_BQ25	Botai3_CGG_1_018175	-	53.3039	67.6458	Gaunitz et al. Science 2018
qBotai4_CGG_1_018176_mtDNA_BQ25	Botai4_CGG_1_018176	-3334_-3029	53.3039	67.6458	Gaunitz et al. Science 2018
qBotai5_CGG_1_018177_mtDNA_BQ25	qBotai5_CGG_1_018177	-	53.3039	67.6458	Gaunitz et al. Science 2018
qBotai6_CGG_1_018178_mtDNA_BQ25	qBotai6_CGG_1_018178	-	53.3039	67.6458	Gaunitz et al. Science 2018
qDuk2_CGG_1_018386_mtDNA_BQ25_NEW no comment	Duk2_CGG_1_018386	-2139_-1981	46.9619	18.9355	Gaunitz et al. Science 2018
qGar3_CGG_1_018389_mtDNA_BQ25_NEW no comment	Gar3_CGG_1_018389	-1611_-1503	44.867	22.0079	Gaunitz et al. Science 2018
qHasanlu2405_CGG_1_019992_mtDNA_BQ25	Hasanlu2405_CGG_1_019992	-781_-550	37.0045	45.4588	Gaunitz et al. Science 2018
qHaunstetten_CGG_1_017139_mtDNA_BQ25	Haunstetten_CGG_1_017139	-40_115	48.3079	10.8938	Gaunitz et al. Science 2018
qIssyk1_CGG_1_018577_mtDNA_BQ25	Issyk1_CGG_1_018577	777_971	43.1836	76.7797	Gaunitz et al. Science 2018
qLOBOT_8_CGG_1_020179_mtDNA_BQ25	LOBOT_8_CGG_1_020179	-5500	53.3039	67.6458	Gaunitz et al. Science 2018
qLOBOT_C_CGG_1_020183_mtDNA_BQ25	LOBOT_C_CGG_1_020183	-5500	53.3039	67.6458	Gaunitz et al. Science 2018
qLOBOT_D1_CGG_1_020204_mtDNA_BQ25	LOBOT_D1_CGG_1_020204	-5500	53.3039	67.6458	Gaunitz et al. Science 2018
qLOBOT_D4_CGG_1_020207_mtDNA_BQ25	LOBOT_D4_CGG_1_020207	-5500	53.3039	67.6458	Gaunitz et al. Science 2018
qLOBOT_D5_CGG_1_020208_mtDNA_BQ25	LOBOT_D5_CGG_1_020208	-5500	53.3039	67.6458	Gaunitz et al. Science 2018
qLOBOT_D6_CGG_1_020209_mtDNA_BQ25	LOBOT_D6_CGG_1_020209	-5500	53.3039	67.6458	Gaunitz et al. Science 2018
qLOBOT_F_CGG_1_020186_mtDNA_BQ25	LOBOT_F_CGG_1_020186	-5500	53.3039	67.6458	Gaunitz et al. Science 2018
qLOBOT_G_CGG_1_020187_mtDNA_BQ25	LOBOT_G_CGG_1_020187	-3348_-3090	53.3039	67.6458	Gaunitz et al. Science 2018
qLOBOT_I_CGG_1_020189_mtDNA_BQ25	LOBOT_I_CGG_1_020189	-5500	53.3039	67.6458	Gaunitz et al. Science 2018
qLOBOT_K_CGG_1_020191_mtDNA_BQ25	LOBOT_K_CGG_1_020191	-3632_-3375	53.3039	67.6458	Gaunitz et al. Science 2018
qLOBOT_L_CGG_1_020192_LOBOT_M_CGG_1_020193_ok_5500	LOBOT_L_CGG_1_020192_LOBOT_M_CGG_1_020193_ok_5500	-5500	53.3039	67.6458	Gaunitz et al. Science 2018
qLOBOT_P_CGG_1_020196_mtDNA_BQ25	LOBOT_P_CGG_1_020196_mtDNA_BQ25	-5500	53.3039	67.6458	Gaunitz et al. Science 2018
qLOBOT_Petrous_CGG_1_020210_mtDNA_BQ25	LOBOT_Petrous_CGG_1_020210_mtDNA_BQ25	-5500	53.3039	67.6458	Gaunitz et al. Science 2018
qLOBOT_R_CGG_1_020198_mtDNA_BQ25	LOBOT_R_CGG_1_020198_mtDNA_BQ25	-5500	53.3039	67.6458	Gaunitz et al. Science 2018
qMon28_CGG_1_018064_mtDNA_BQ25	Mon28_CGG_1_018064	-22_79	48.0178	101.353	Gaunitz et al. Science 2018
qMon84_CGG_1_018120_mtDNA_BQ25_NEW no comment	Mon84_CGG_1_018120	-1192_-1021	49.6562	99.9122	Gaunitz et al. Science 2018
qMon86_CGG_1_018122_mtDNA_BQ25_NEW no comment	Mon86_CGG_1_018122	-1110_-935	49.6562	99.9122	Gaunitz et al. Science 2018
qPAVH11_CGG_1_018171_mtDNA_BQ25	PAVH11_CGG_1_018171	-3078_-2919	51.8247	77.9451	Gaunitz et al. Science 2018
qPAVH2_CGG_1_018154_mtDNA_BQ25	PAVH2_CGG_1_018154	768_882	52.629	76.739	Gaunitz et al. Science 2018
qPAVH4_CGG_1_018157_mtDNA_BQ25	PAVH4_CGG_1_018157	-3011_-2904	51.8247	77.9451	Gaunitz et al. Science 2018
qPAVH6_CGG_1_018161_mtDNA_BQ25	PAVH6_CGG_1_018161	-3078_-2912	51.8247	77.9451	Gaunitz et al. Science 2018
qPAVH8_CGG_1_018165_mtDNA_BQ25	PAVH8_CGG_1_018165	-3013_-2910	51.8247	77.9451	Gaunitz et al. Science 2018
qPAVH9_CGG_1_018167_mtDNA_BQ25	PAVH9_CGG_1_018167	-3013_-2907	51.8247	77.9451	Gaunitz et al. Science 2018
qRid1_CGG_1_018468_mtDNA_BQ25	Rid1_CGG_1_018468	-800_-600	58.4552	23.0326	Gaunitz et al. Science 2018
qRus14_CGG_1_019164_mtDNA_BQ25	Rus14_CGG_1_019164	-1386_-1217	54.624	90.945	Gaunitz et al. Science 2018
qSyr1_t1_c3_CGG_1_018919_mtDNA_BQ25	Syr1_t1_c3_CGG_1_018919	-389_-211	48.583	88.394	Gaunitz et al. Science 2018
qTur172_CGG_1_018738_mtDNA_BQ25_NEW no comment	Tur172_CGG_1_018738	257_387	41.0052	28.9517	Gaunitz et al. Science 2018
TP4_CGG_1_018394_mtDNA_BQ25_NEW no comment	TP4_CGG_1_018394	-1643_-1531	41.467	46.017	Gaunitz et al. Science 2018
AP012267_Belina	-	-	-	-	Goto et al. Genome Biol Evol 2011
KT168317_Haringtonhippus_francisci_PH014	PH014	-43373.5	63.91	-139.33	Heintzman et al. eLife 2017
KT168318_Equus_cf_lambei_MS352	MS352	-36027.5	63.71	-138.63	Heintzman et al. eLife 2017
KT168319_Haringtonhippus_francisci_PH021	PH021	-36164	64.02	-139.15	Heintzman et al. eLife 2017
KT168320_Haringtonhippus_francisci_MS439	MS439	-30743.5	63.82	-139.04	Heintzman et al. eLife 2017
KT168321_Haringtonhippus_francisci_PH047	PH047	-44963	64.02	-139.16	Heintzman et al. eLife 2017
KT168322_Equus_cf_lambei_MS316	MS316	-23793.5	64.02	-139.16	Heintzman et al. eLife 2017
KT168323_Equus_cf_scotti_PH-2017_PH053	PH053	>-50800	63.84	-139.1	Heintzman et al. eLife 2017
KT168324_Haringtonhippus_francisci_PH048	PH048	-41456	64.02	-139.16	Heintzman et al. eLife 2017
KT168325_Haringtonhippus_francisci_AF037	AF037	-35869.5	63.82	-139.04	Heintzman et al. eLife 2017
KT168326_Haringtonhippus_francisci_MS349	MS349	>-44599	63.82	-139.04	Heintzman et al. eLife 2017
KT168327_Equus_cf_scotti_PH-2017_PH055	PH055	>-51700	64.01	-139.11	Heintzman et al. eLife 2017
KT168328_Haringtonhippus_francisci_MS341	MS341	-42414	63.91	-139.33	Heintzman et al. eLife 2017
KT168329_Haringtonhippus_francisci_PH013	PH013	-33380	63.82	-139.04	Heintzman et al. eLife 2017
KT168330_Haringtonhippus_francisci_PH035	PH035	-34213.5	63.62	-138.83	Heintzman et al. eLife 2017
KT168331_Haringtonhippus_francisci_PH036	PH036	>-47529	63.97	-139.05	Heintzman et al. eLife 2017
KT168332_Haringtonhippus_francisci_PH023	PH023	-35632	63.91	-139.33	Heintzman et al. eLife 2017
KT168333_Haringtonhippus_francisci_PH015	PH015	-35786.5	64.02	-139.16	Heintzman et al. eLife 2017
KT168334_Haringtonhippus_francisci_PH022	PH022	-42548.5	64.02	-139.16	Heintzman et al. eLife 2017
KT168335_Haringtonhippus_francisci_MS426	MS426	-15663.5	63.82	-139.04	Heintzman et al. eLife 2017
KT168336_Haringtonhippus_francisci_PH008	PH008	-30357.5	64.02	-139.16	Heintzman et al. eLife 2017
MF134656_Haringtonhippus_francisci_voucher_LACM-CIT-109-149291	LACM-CIT-109-149291	-12000_-100000	36.22	-114.9	Heintzman et al. eLife 2017
MF134657_Haringtonhippus_francisci_voucher_LACM-CIT-109-156450	LACM-CIT-109-156450	-13689.5	36.22	-114.9	Heintzman et al. eLife 2017
MF134658_Haringtonhippus_francisci_voucher_KU47800	KU47800	-12000_-100000	44.9	-108.15	Heintzman et al. eLife 2017
MF134659_Haringtonhippus_francisci_voucher_KU62055	KU62055	-12000_-100000	44.9	-108.15	Heintzman et al. eLife 2017
MF134660_Haringtonhippus_francisci_voucher_KU33418	KU33418	-12000_-100000	44.9	-108.15	Heintzman et al. eLife 2017
MF134661_Haringtonhippus_francisci_voucher_KU53678	KU53678	-12000_-100000	44.9	-108.15	Heintzman et al. eLife 2017
MF134662_Haringtonhippus_francisci_voucher_KU50817	KU50817	-12000_-100000	44.9	-108.15	Heintzman et al. eLife 2017
MF134663_Haringtonhippus_francisci_voucher_KU62158	KU62158	-12000_-100000	44.9	-108.15	Heintzman et al. eLife 2017
qMarw_0239A_SRR1275408_mtDNA_BQ25	-	-	-	-	Hun et al. 2014 BMC Genomics 2014
qShet_0249A_SPH020_mtDNA_BQ25	-	-	-	-	Jagannathan et al. Anim Genet 2019
Debao_EU939445	-	-	-	-	Jang et al. Mol Biol Rep 2010
qJeju_0275A_SAMN01057172_mtDNA_BQ25	-	-	-	-	Kim et al. DNA Res 2013
qThor_0290A_SAMN01047706_mtDNA_BQ25	-	-	-	-	Kim et al. DNA Res 2013
qMong_0215A_TG1111D2628_mtDNA_BQ25	-	-	-	-	Kyoung et al. Livestock Sci 2014
qFrie_0296A_SAMEA3951218_mtDNA_BQ25	-	-	-	-	Leegwater et al. BMC Genomics 2016
qBatagai_KT368725_5088	Batagai	-3337_-2939	67.5667	134.767	Librado et al. PNAS 2015
qCGG101397_KT368726_100	CGG101397	1800_1900	66.9333	131.917	Librado et al. PNAS 2015
qODJ6_KT368724_225	ODJ6	1700_1750	61.8667	132.4	Librado et al. PNAS 2015
qYak1_KT368730	-	-	-	-	Librado et al. PNAS 2015
qYak2_KT368731	-	-	-	-	Librado et al. PNAS 2015
qYak3_KT368732	-	-	-	-	Librado et al. PNAS 2015
qYak4_KT368733	-	-	-	-	Librado et al. PNAS 2015
qYak5_KT368734	-	-	-	-	Librado et al. PNAS 2015
qYak6_KT368735	-	-	-	-	Librado et al. PNAS 2015
qYak7_KT368736	-	-	-	-	Librado et al. PNAS 2015
qYak8_KT368737	-	-	-	-	Librado et al. PNAS 2015
qYak9_KT368738	-	-	-	-	Librado et al. PNAS 2015
qYakutia_Horse1_KT368727	-	-	-	-	Librado et al. PNAS 2015
qYakutia_Horse2_KT368728	-	-	-	-	Librado et al. PNAS 2015
qYakutia_Horse3_KT368729	-	-	-	-	Librado et al. PNAS 2015
qBerelA_Ch40_CGG_1_016168_ok_2300	BerelA	-300	49.3737	86.4273	Librado et al. Science 2017
qBerelB_Ch24_CGG_1_016169_ok_2300	BerelB	-300	49.3737	86.4273	Librado et al. Science 2017
qBerelD_Ch47_CGG_1_016171_ok_2300	BerelD	-300	49.3737	86.4273	Librado et al. Science 2017
qBerelE_Ch25_CGG_1_016172_ok_2300	BerelE	-300	49.3737	86.4273	Librado et al. Science 2017
qBerelF_Ch26_CGG_1_016173_ok_2300	BerelF	-300	49.3737	86.4273	Librado et al. Science 2017
qBerelG_Ch82_CGG_1_016174_ok_2300	BerelG	-300	49.3737	86.4273	Librado et al. Science 2017
qBerelH_Ch78_CGG_1_016175_ok_2300	BerelH	-300	49.3737	86.4273	Librado et al. Science 2017
qBerelI_Ch118_CGG_1_016176_ok_2300	BerelI	-300	49.3737	86.4273	Librado et al. Science 2017
qBerelK_Ch137_CGG_1_016177_ok_2300	BerelK	-300	49.3737	86.4273	Librado et al. Science 2017
qBerelL_Ch102_CGG_1_016178_ok_2300	BerelL	-300	49.3737	86.4273	Librado et al. Science 2017
qI-K2_Arz1_CGG_1_017079_ok_2728	I-K2_Arz1_CGG_1_017079	-700	52.0589	93.6039	Librado et al. Science 2017
qI-K3_Arz2_CGG_1_017088_ok_2728	I-K3_Arz2_CGG_1_017088	-700	52.0589	93.6039	Librado et al. Science 2017
qNewBotai46_CGG_1_017038_838-64_NB46_3620	NewBotai46_CGG_1_017038	-2121_-1892	52.655	59.5363	Librado et al. Science 2017
A_Welsh_Pony_HQ439497	-	-	-	-	Lippold et al. BMC Evol Biol 2011
Akhal-Teke_HQ439442	-	-	-	-	Lippold et al. BMC Evol Biol 2011
alt_Kladruber_HQ439445	-	-	-	-	Lippold et al. BMC Evol Biol 2011
Altai_HQ439443	-	-	-	-	Lippold et al. BMC Evol Biol 2011
Altai_HQ439444	-	-	-	-	Lippold et al. BMC Evol Biol 2011
Appaloosa_HQ439446	-	-	-	-	Lippold et al. BMC Evol Biol 2011
Ardennais_HQ439450	-	-	-	-	Lippold et al. BMC Evol Biol 2011
B1_Welsh_Pony_HQ439498	-	-	-	-	Lippold et al. BMC Evol Biol 2011
B2_Welsh_Pony_HQ439499	-	-	-	-	Lippold et al. BMC Evol Biol 2011
Barb_HQ439453	-	-	-	-	Lippold et al. BMC Evol Biol 2011
Bashkir_Curly_HQ439451	-	-	-	-	Lippold et al. BMC Evol Biol 2011
Bashkir_Curly_HQ439452	-	-	-	-	Lippold et al. BMC Evol Biol 2011
Black_Forest_HQ439487	-	-	-	-	Lippold et al. BMC Evol Biol 2011
Camargue_HQ439454	-	-	-	-	Lippold et al. BMC Evol Biol 2011
Clydesdale_HQ439455	-	-	-	-	Lippold et al. BMC Evol Biol 2011
D_Welsh_Pony_HQ439496	-	-	-	-	Lippold et al. BMC Evol Biol 2011
German_Riding_Pony_HQ439461	-	-	-	-	Lippold et al. BMC Evol Biol 2011
German_Sport_Horse_HQ439456	-	-	-	-	Lippold et al. BMC Evol Biol 2011
Haflinger_HQ439464	-	-	-	-	Lippold et al. BMC Evol Biol 2011
Hanoverian_HQ439457	-	-	-	-	Lippold et al. BMC Evol Biol 2011
Holstein_HQ439458	-	-	-	-	Lippold et al. BMC Evol Biol 2011
Hungarian_Coldblood_HQ439494	-	-	-	-	Lippold et al. BMC Evol Biol 2011
Icelandic_horse_HQ439465	-	-	-	-	Lippold et al. BMC Evol Biol 2011
Icelandic_horse_HQ439466	-	-	-	-	Lippold et al. BMC Evol Biol 2011
Kabardin_HQ439468	-	-	-	-	Lippold et al. BMC Evol Biol 2011
Kinsky_horse_HQ439469	-	-	-	-	Lippold et al. BMC Evol Biol 2011
Kinsky_horse_HQ439470	-	-	-	-	Lippold et al. BMC Evol Biol 2011
Kladruber_HQ439471	-	-	-	-	Lippold et al. BMC Evol Biol 2011
Kladruber_HQ439472	-	-	-	-	Lippold et al. BMC Evol Biol 2011
Konik_HQ439473	-	-	-	-	Lippold et al. BMC Evol Biol 2011
Kustanai_HQ439476	-	-	-	-	Lippold et al. BMC Evol Biol 2011
Kuznet_HQ439474	-	-	-	-	Lippold et al. BMC Evol Biol 2011
Kuznet_HQ439475	-	-	-	-	Lippold et al. BMC Evol Biol 2011
Lewitzer_HQ439477	-	-	-	-	Lippold et al. BMC Evol Biol 2011
Noriker_HQ439480	-	-	-	-	Lippold et al. BMC Evol Biol 2011
Norwegian_Fjord_HQ439463	-	-	-	-	Lippold et al. BMC Evol Biol 2011
Oldenburg_HQ439459	-	-	-	-	Lippold et al. BMC Evol Biol 2011
Orlov_Trotter_HQ439481	-	-	-	-	Lippold et al. BMC Evol Biol 2011
Paint_Horse_HQ439482	-	-	-	-	Lippold et al. BMC Evol Biol 2011
Percheron_HQ439483	-	-	-	-	Lippold et al. BMC Evol Biol 2011
Przewalski_HQ439484_Lippold	-	-	-	-	Lippold et al. BMC Evol Biol 2011
Rhineland_Heavy_Draft_HQ439485	-	-	-	-	Lippold et al. BMC Evol Biol 2011
Rhineland_Heavy_Draft_HQ439491	-	-	-	-	Lippold et al. BMC Evol Biol 2011
rus_Arab_HQ439447	-	-	-	-	Lippold et al. BMC Evol Biol 2011
Russian_Riding_Horse_HQ439486	-	-	-	-	Lippold et al. BMC Evol Biol 2011
shagya_Arab_HQ439488	-	-	-	-	Lippold et al. BMC Evol Biol 2011
Shetland_HQ439489	-	-	-	-	Lippold et al. BMC Evol Biol 2011
Shire_HQ439490	-	-	-	-	Lippold et al. BMC Evol Biol 2011
Spotted_horse_HQ439492	-	-	-	-	Lippold et al. BMC Evol Biol 2011
syr1_Arab_HQ439448	-	-	-	-	Lippold et al. BMC Evol Biol 2011
syr2_Arab_HQ439449	-	-	-	-	Lippold et al. BMC Evol Biol 2011
Thoroughbred_HQ439462	-	-	-	-	Lippold et al. BMC Evol Biol 2011
Trakehner_HQ439493	-	-	-	-	Lippold et al. BMC Evol Biol 2011
Viatka_HQ439495	-	-	-	-	Lippold et al. BMC Evol Biol 2011
Vladimir_Heavy_DraughtHQ439500	-	-	-	-	Lippold et al. BMC Evol Biol 2011
Westphalian_HQ439460	-	-	-	-	Lippold et al. BMC Evol Biol 2011
wild1_Liebenthaler_HQ439478	-	-	-	-	Lippold et al. BMC Evol Biol 2011
wild2_Liebenthaler_HQ439479	-	-	-	-	Lippold et al. BMC Evol Biol 2011
Yakut_HQ439467_Lippold	-	-	-	-	Lippold et al. BMC Evol Biol 2011
qHeav_0269A_SAMN03955412_mtDNA_BQ25	-	-	-	-	Metzger et al. BMC Genomics 2015
Norwegian_Fjord_KT757760	-	-	-	-	Orlando et al. Nature 2013
Przewalski_KT757761	-	-	-	-	Orlando et al. Nature 2013
q153_new_mt_notJW28_NSIs_28800_1100_33372calBP_New_Siberian_Islands	153	-33280_-29032	75.0857	148.455	Orlando et al. Nature 2013
qArabian_30_3	-	-	-	-	Orlando et al. Nature 2013
qCGG10022_KT757740	CGG10022	-41632_-39851	73.05	109.71	Orlando et al. Nature 2013
qCGG10023_KT757741_16099	CGG10023	-14340_-13957	73.05	109.71	Orlando et al. Nature 2013
qCGG10026_KT757742	CGG10026	-25565_-24995_	73.05	109.71	Orlando et al. Nature 2013
qCGG10027_KT757743	CGG10027	-26731_-26041	73.05	109.71	Orlando et al. Nature 2013
qCGG10031_d2_25019_148_28308-27557_calBP_Taymir	CGG10031	-27501_-26761	73.05	109.71	Orlando et al. Nature 2013
qCGG10032_KT757744	CGG10032	-26592_-25903	73.05	109.71	Orlando et al. Nature 2013
qIcelandic_KT757745	-	-	-	-	Orlando et al. Nature 2013
qJW119_MS292_KT757751	JW119	~ -100000	63.0594	-139.5	Orlando et al. Nature 2013
qJW123_MS291_KT757752	JW23	~ -100000	63.0594	-139.5	Orlando et al. Nature 2013
qJW25_MS299_KT757746	JW25	-391_-116	73.53	142.09	Orlando et al. Nature 2013
qJW26_MS300_KT757747	JW26	-18755_-17891	74.9	143.17	Orlando et al. Nature 2013
qJW27_MS301_KT757748	JW27	-22641_-21766	74.9	143.17	Orlando et al. Nature 2013
qJW28_MS298_KT757749	JW28	-33280_-29032	74.9	143.17	Orlando et al. Nature 2013
qJW29_MS297_KT757750	JW29	-39652_-35069	74.9	143.17	Orlando et al. Nature 2013
qJW307_MS295_KT757753	JW307	-	59.15	58.74	Orlando et al. Nature 2013
qJW311_MS293_KT757754	JW311	-30473_-29461	59.15	58.74	Orlando et al. Nature 2013
qJW313_MS305_KT757755	JW313	-26613_-25970	59.15	58.74	Orlando et al. Nature 2013
qJW315_MS304_KT757756	JW315	-31361_-30073	59.15	58.74	Orlando et al. Nature 2013
qJW341_MS296_KT757757	JW341	-37622_-36521	59.15	58.74	Orlando et al. Nature 2013
qJW342_MS294_KT757758	JW342	-16687_-16355	59.15	58.74	Orlando et al. Nature 2013
qJW374_MS303_KT757759	JW374	-15179_-14680	59.15	58.74	Orlando et al. Nature 2013
qTC21_KT757763	TC21	-780000_-560000	63.0594	-139.5	Orlando et al. Nature 2013
Standardbred_KT757762	-	-	-	-	Orlando et al. Nature 2013
Twilight_KT757764	-	-	-	-	Orlando et al. Nature 2013
Akhal-Teke_HQ439441	-	-	-	-	Sawyer et al. PLoS One 2012
SS54_500_600_550	-	-	-	-	Sawyer et al. PLoS One 2012
zSS118_1900_2400_2150	SS118	-400_100	50.9891	5.85439	Sawyer et al. PLoS One 2012
zSS120_1900_2400_2150	SS120	-400_100	50.9891	5.85439	Sawyer et al. PLoS One 2012
zSS121_1900_2400_2150	SS121	-400_100	50.9891	5.85439	Sawyer et al. PLoS One 2012
zSS122_1900_2400_2150	SS122	-400_100	50.9891	5.85439	Sawyer et al. PLoS One 2012
zSS124_1730_1815	SS124	185_270	50.9891	5.85439	Sawyer et al. PLoS One 2012
zSS127_1730_1900_1250-TO-BE-CHECKED	SS127	100_270	50.9891	5.85439	Sawyer et al. PLoS One 2012
zSS28_1200_1300_1250	SS28	800_900	51.6	12.4667	Sawyer et al. PLoS One 2012
qArab_0237A_SAMN02439777_mtDNA_BQ25	-	-	-	-	Schrimpf et al. BMC Genomics 2016
qDuel_0238A_SAMN02422919_mtDNA_BQ25	-	-	-	-	Schrimpf et al. BMC Genomics 2016
qHano_0235A_SAMN02439779_mtDNA_BQ25	-	-	-	-	Schrimpf et al. BMC Genomics 2016
qSorr_0236A_SAMN02439778_mtDNA_BQ25	-	-	-	-	Schrimpf et al. BMC Genomics 2016
KY114520_Equus_ovodovi_DC91	DC91	~ -40000	51.3975	84.6761	Vilstrup et al. PLoS One 2013
pGVA122_CGG_1_019380_mtDNA_BQ25 no comment	GVA122_CGG_1_019380	1500-1700	49.4154	2.10131	Vilstrup et al. PLoS One 2013
Zhongdian_EF597512	-	-	-	-	Xu et al. J Genet Genomics 2007
ZDT4	ZDT4	-38848_-40201	45.9683	125.711	Yuan et al. PLoS One 2019
ZDT7	ZDT7	-28887_-29525	45.9683	125.711	Yuan et al. PLoS One 2019
ZDT9	ZDT9	-12596_-12770	45.9683	125.711	Yuan et al. PLoS One 2019

## Sheet: thinned tree
Mitochondrial genome	Abbreviation	Age interval	Rigion	clade
Altai_HQ439443	HQ439443	Anthropocene	Other	NA
AP013095_NOUMA2	AP013095	Anthropocene	Other	NA
Appaloosa_HQ439446	HQ439446	Anthropocene	Other	NA
B1_Welsh_Pony_HQ439498	HQ439498	Anthropocene	Other	NA
Bashkir_Curly_HQ439452	HQ439452	Anthropocene	Other	NA
Clydesdale_HQ439455	HQ439455	Anthropocene	Other	NA
D_Welsh_Pony_HQ439496	HQ439496	Anthropocene	Other	NA
Debao_EU939445	EU939445	Anthropocene	Other	NA
Haflinger_HQ439464	HQ439464	Anthropocene	Other	NA
Hanoverian_HQ439457	HQ439457	Anthropocene	Other	NA
hgA_JN398380.1	JN398380	Anthropocene	Other	hgA
hgA_JN398385.1	JN398385	Anthropocene	Other	hgA
hgB_JN398388.1	JN398388	Anthropocene	Other	hgB
hgB_JN398390.1	JN398390	Anthropocene	Other	hgB
hgC_JN398392.1	JN398392	Anthropocene	Other	hgC
hgC_JN398394.1	JN398394	Anthropocene	Other	hgC
hgC_JN398397.1	JN398397	Anthropocene	Other	hgC
hgD_JN398400.1	JN398400	Anthropocene	Other	hgD
hgE_JN398401.1	JN398401	Anthropocene	Other	he
hgF_Prz01_JN398402	JN398402	Anthropocene	Other	hgF
hgG_JN398404.1	JN398404	Anthropocene	Other	hgG
hgG_JN398405.1	JN398405	Anthropocene	Other	hgG
hgG_JN398410.1	JN398410	Anthropocene	Other	hgG
hgI_JN398414.1	JN398414	Anthropocene	Other	hgI
hgI_JN398416.1	JN398416	Anthropocene	Other	hgI
hgJ_JN398419.1	JN398419	Anthropocene	Other	hgJ
hgL_JN398421.1	JN398421	Anthropocene	Other	hgL
hgL_JN398424.1	JN398424	Anthropocene	Other	hgL
hgL_JN398428.1	JN398428	Anthropocene	Other	hgL
hgN_JN398440.1	JN398440	Anthropocene	Other	hgN
hgN_JN398441.1	JN398441	Anthropocene	Other	hgN
hgN_JN398444.1	JN398444	Anthropocene	Other	hgN
hgO_JN398445.1	JN398445	Anthropocene	Other	hgO
hgQ_JN398454.1	JN398454	Anthropocene	Other	hgQ
hgQ_JN398455.1	JN398455	Anthropocene	Other	hgQ
hgR_JN398456.1	JN398456	Anthropocene	Other	hgR
hgR_JN398457.1	JN398457	Anthropocene	Other	hgR
Holstein_HQ439458	HQ439458	Anthropocene	Other	NA
Icelandic_horse_HQ439466	HQ439466	Anthropocene	Other	NA
KB7674_SB285_Bars_KT368744	KT368744	Anthropocene	Other	NA
KB7848_SB528_Vjuga_KT368743	KT368743	Anthropocene	Other	NA
Kinsky_horse_HQ439469	HQ439469	Anthropocene	Other	NA
Kinsky_horse_HQ439470	HQ439470	Anthropocene	Other	NA
Kladruber_HQ439472	HQ439472	Anthropocene	Other	NA
KT168318_Equus_cf_lambei_MS352	KT168318	Pre-LGM	North America	NA
KT168322_Equus_cf_lambei_MS316	KT168322	LGM	North America	NA
KT168323_Equus_cf_scotti_PH.2017_PH053	KT168323	50+	North America	NA
KT168327_Equus_cf_scotti_PH.2017_PH055	KT168327	50+	North America	NA
Kuznet_HQ439475	HQ439475	Anthropocene	Other	NA
Lewitzer_HQ439477	HQ439477	Anthropocene	Other	NA
Noriker_HQ439480	HQ439480	Anthropocene	Other	NA
Oldenburg_HQ439459	HQ439459	Anthropocene	Other	NA
Orlov_Trotter_HQ439481	HQ439481	Anthropocene	Other	NA
Percheron_HQ439483	HQ439483	Anthropocene	Other	NA
pFr1_CGG_1_018151_mtDNA_BQ25	CGG018151	Late-Holocene	Other	NA
pGEP13_CGG_1_018049_mtDNA_BQ25	CGG018049	Late-Holocene	Other	NA
pGVA112_CGG_1_019370_mtDNA_BQ25	CGG019370	Late-Holocene	Other	NA
pGVA122_CGG_1_019380_mtDNA_BQ25	CGG019380	Late-Holocene	Other	NA
pGVA133_CGG_1_019707_mtDNA_BQ25	CGG019707	Late-Holocene	Other	NA
pGVA191_CGG_1_019765_mtDNA_BQ25	CGG019765	Late-Holocene	Other	NA
pGVA307_CGG_1_019857_mtDNA_BQ25	CGG019857	Late-Holocene	Other	NA
pGVA43_CGG_1_019301_mtDNA_BQ25	CGG019301	Late-Holocene	Other	NA
pGVA53_CGG_1_019311_mtDNA_BQ25	CGG019311	Late-Holocene	Other	NA
pGVA81_CGG_1_019339_mtDNA_BQ25	CGG019339	Late-Holocene	Other	NA
pHasanlu3461_CGG_1_020003_mtDNA_BQ25	CGG020003	Late-Holocene	Other	NA
pJG160_CGG_1_019246_mtDNA_BQ25	CGG019246	Late-Holocene	Other	NA
pKSH5_CGG_1_017099_mtDNA_BQ25	CGG017099	Late-Holocene	Other	NA
pKYRH10_CGG_1_018031_mtDNA_BQ25	CGG018031	Late-Holocene	Other	NA
pKYRH8_CGG_1_018029_mtDNA_BQ25	CGG018029	Late-Holocene	Other	NA
pMarvele32_CGG_1_019419_mtDNA_BQ25	CGG019419	Late-Holocene	Other	NA
pMon24_CGG_1_018060_mtDNA_BQ25	CGG018060	Late-Holocene	Other	NA
pMon25_CGG_1_018061_mtDNA_BQ25	CGG018061	Late-Holocene	Other	NA
pMon27_CGG_1_018063_mtDNA_BQ25	CGG018063	Late-Holocene	Other	NA
pMon37_CGG_1_018073_mtDNA_BQ25	CGG018073	Late-Holocene	Other	NA
pMon42_CGG_1_018078_mtDNA_BQ25	CGG018078	Late-Holocene	Other	NA
pMon43_CGG_1_018079_mtDNA_BQ25	CGG018079	Late-Holocene	Other	NA
pMon45_CGG_1_018081_mtDNA_BQ25	CGG018081	Late-Holocene	Other	NA
pMV178_CGG_1_020446_mtDNA_BQ25	CGG020446	Late-Holocene	Other	NA
pNUSTAR5__mtDNA_BQ25	pNUSTAR5	Late-Holocene	Other	NA
pSaa1_CGG_1_018474_mtDNA_BQ25	CGG018474	Late-Holocene	Other	NA
pSpain39_CGG_1_020485_mtDNA_BQ25	CGG020485	Late-Holocene	Other	NA
pTur142_CGG_1_018708_mtDNA_BQ25	CGG018708	Late-Holocene	Other	NA
pTur145_CGG_1_018711_mtDNA_BQ25	CGG018711	Late-Holocene	Other	NA
pTur150_CGG_1_018716_mtDNA_BQ25	CGG018716	Late-Holocene	Other	NA
pTur171_CGG_1_018737_mtDNA_BQ25	CGG018737	Late-Holocene	Other	NA
pTur193_CGG_1_018759_mtDNA_BQ25	CGG018759	Late-Holocene	Other	NA
pTur229_CGG_1_018795_mtDNA_BQ25	CGG018795	Late-Holocene	Other	NA
pUCIE2012_85__mtDNA_BQ25	pUCIE2012	Late-Holocene	Other	NA
pUK16_CGG_1_019443_mtDNA_BQ25	CGG019443	Late-Holocene	Other	NA
pUK17_CGG_1_019444_mtDNA_BQ25	CGG019444	Late-Holocene	Other	NA
pVHR010_CGG_1_020949_mtDNA_BQ25	CGG020949	Late-Holocene	North Atlantic	NA
pVHR011_CGG_1_020950_mtDNA_BQ25	CGG020950	Late-Holocene	North Atlantic	NA
pVHR017_CGG_1_020952_mtDNA_BQ25	CGG020952	Late-Holocene	North Atlantic	NA
pVHR062_CGG_1_020959_mtDNA_BQ25	CGG020959	Late-Holocene	North Atlantic	NA
q153_new_mt_notJW28_NSIs_28800_1100_33372calBP_New_Siberian_Islands	q153	Pre-LGM	NE Siberia	NA
qArab_0237A_SAMN02439777_mtDNA_BQ25	qArab	Anthropocene	Other	NA
qBerelE_Ch25_CGG_1_016172_ok_2300	CGG016172	Late-Holocene	Other	NA
qBerelG_Ch82_CGG_1_016174_ok_2300	CGG016174	Late-Holocene	Other	NA
qBerelH_Ch78_CGG_1_016175_ok_2300	CGG016175	Late-Holocene	Other	NA
qBotai3_CGG_1_018175_mtDNA_BQ25	CGG018175	Unknown	Other	NA
qBotai5_CGG_1_018177_mtDNA_BQ25	CGG018177	Unknown	Other	NA
qBotai6_CGG_1_018178_mtDNA_BQ25	CGG018178	Unknown	Other	NA
qCGG10023_KT757741_16099	KT757741	Late-Glacial	NW and Central Siberia	NA
qCGG10027_KT757743	KT757743	Pre-LGM	NW and Central Siberia	NA
qCGG10032_KT757744	KT757744	Pre-LGM	NW and Central Siberia	NA
qCGG101397_KT368726_100	KT368726	Late-Holocene	NE Siberia	NA
qGar3_CGG_1_018389_mtDNA_BQ25_NEW	CGG018389	Late-Holocene	Other	NA
qHaunstetten_CGG_1_017139_mtDNA_BQ25	CGG017139	Late-Holocene	Other	NA
qI.K3_Arz2_CGG_1_017088_ok_2728	CGG017088	Late-Holocene	Other	NA
qIssyk1_CGG_1_018577_mtDNA_BQ25	CGG018577	Late-Holocene	Other	NA
qJeju_0275A_SAMN01057172_mtDNA_BQ25	qJeju	Anthropocene	Other	NA
qJW119_MS292_KT757751	KT757751	50+	North America	NA
qJW123_MS291_KT757752	KT757752	50+	North America	NA
qJW28_MS298_KT757749	KT757749	Pre-LGM	NE Siberia	NA
qJW29_MS297_KT757750	KT757750	Pre-LGM	NE Siberia	NA
qJW307_MS295_KT757753	KT757753	Unknown	NW and Central Siberia	NA
qJW311_MS293_KT757754	KT757754	Pre-LGM	NW and Central Siberia	NA
qJW313_MS305_KT757755	KT757755	Pre-LGM	NW and Central Siberia	NA
qJW315_MS304_KT757756	KT757756	Pre-LGM	NW and Central Siberia	NA
qJW342_MS294_KT757758	KT757758	Late-Glacial	NW and Central Siberia	NA
qJW374_MS303_KT757759	KT757759	Late-Glacial	NW and Central Siberia	NA
qLOBOT_8_CGG_1_020179_mtDNA_BQ25	CGG020179	Mid-Holocene	Other	NA
qLOBOT_C_CGG_1_020183_mtDNA_BQ25	CGG020183	Mid-Holocene	Other	NA
qLOBOT_D5_CGG_1_020208_mtDNA_BQ25	CGG020208	Mid-Holocene	Other	NA
qLOBOT_D6_CGG_1_020209_mtDNA_BQ25	CGG020209	Mid-Holocene	Other	NA
qLOBOT_G_CGG_1_020187_mtDNA_BQ25	CGG020187	Mid-Holocene	Other	NA
qLOBOT_K_CGG_1_020191_mtDNA_BQ25	CGG020191	Mid-Holocene	Other	NA
qLOBOT_L_CGG_1_020192_LOBOT_M_CGG_1_020193_ok_5500	CGG020192	Mid-Holocene	Other	NA
qLOBOT_Petrous_CGG_1_020210_mtDNA_BQ25	CGG020210	Mid-Holocene	Other	NA
qLOBOT_R_CGG_1_020198_mtDNA_BQ25	CGG020198	Mid-Holocene	Other	NA
qMong_0153A_KB7754_mtDNA_BQ25	qMong	Anthropocene	Other	NA
qParatype_KT368756_116	KT368756	Late-Holocene	Other	NA
qPAVH11_CGG_1_018171_mtDNA_BQ25	CGG018171	Mid-Holocene	Other	NA
qPAVH2_CGG_1_018154_mtDNA_BQ25	CGG018154	Late-Holocene	Other	NA
qPAVH4_CGG_1_018157_mtDNA_BQ25	CGG018157	Mid-Holocene	Other	NA
qPAVH8_CGG_1_018165_mtDNA_BQ25	CGG018165	Mid-Holocene	Other	NA
qQuar_0073A_A2085_mtDNA_BQ25	qQuar	Anthropocene	Other	NA
qRus45_CGG_1_019192_mtDNA_BQ25	CGG019192	LGM	Other	NA
qStan_0081A_M5256_mtDNA_BQ25	qStan	Anthropocene	Other	NA
qTC21_KT757763	KT757763	50+	North America	NA
qThor_0290A_SAMN01047706_mtDNA_BQ25	qThor	Anthropocene	Other	NA
qYak3_KT368732	KT368732	Anthropocene	Other	NA
qYak4_KT368733	KT368733	Anthropocene	Other	NA
qYak8_KT368737	KT368737	Anthropocene	Other	NA
qYakutia_Horse1_KT368727	KT368727	Anthropocene	Other	NA
Rhineland_Heavy_Draft_HQ439485	HQ439485	Anthropocene	Other	NA
Rhineland_Heavy_Draft_HQ439491	HQ439491	Anthropocene	Other	NA
rus_Arab_HQ439447	HQ439447	Anthropocene	Other	NA
SB293_Basil_KT368748	KT368748	Anthropocene	Other	NA
SB339_Bonnette_KT368749	KT368749	Anthropocene	Other	NA
syr1_Arab_HQ439448	HQ439448	Anthropocene	Other	NA
Vladimir_Heavy_DraughtHQ439500	HQ439500	Anthropocene	Other	NA
Westphalian_HQ439460	HQ439460	Anthropocene	Other	NA
Yakut_HQ439467_Lippold	HQ439467	Anthropocene	Other	NA
zSS121_1900_2400_2150	zSS121	Late-Holocene	Other	NA
